# Supplementary material for: Complexoform-restricted covalent TRMT112 ligands that allosterically agonize METTL5
Source: Nat Chem Biol. 2026 Jan 8;22(5):770–82. doi: 10.1038/s41589-025-02099-5 (PMC13128453; doi:10.1038/s41589-025-02099-5)
Supplement: Supplementary file 3 — Unprocessed proteomic data related to Table 1, Figs. 1c, 2f and 3g,h, and Extended Data Figs. 4b, 5e,g, 6g and 7g. [file 41589_2025_2099_MOESM3_ESM.xlsx]

## Sheet: contents
Complexoform-restricted covalent TRMT112 ligands that allosterically agonize METTL5
Supplementary Dataset 1
Tab name	Description	Manuscript figure
Probes	Compounds used in ABPP experiments (names, structures, and metadata)	-
Experiments	List of ABPP experiments included in this study	-
liganded proteins	List of proteins liganded by bicyclopyrrolidine stereoprobes as determined by protein-directed ABPP and cysteine-directed ABPP with FWG-1A/1B/2A/2B competitors	Fig. 1c, Table 1
exp 1 - liganded	List of proteins liganded by bicyclopyrrolidine stereoprobes as determined by protein-directed ABPP (experiment 1 - competitor probes: FWG-1A/1B/2A/2B)	Fig. 1c, Table 1
exp 1 - quantified	List of proteins quantified by protein-directed ABPP (experiment 1)	Fig. 1c
exp 2 - liganded	List of proteins liganded by bicyclopyrrolidine stereoprobes as determined by cysteine-directed ABPP (experiment 2 - competitor probes: FWG-1A/1B/2A/2B)	Table 1
exp 2 - quantified	List of cysteine-containing peptides quantified by cysteine-directed ABPP (experiment 2)	Table 1
exp 3 - liganded	List of proteins liganded by bicyclopyrrolidine stereoprobes as determined by protein-directed ABPP (experiment 3 - competitor probes: FWG-33A/33B)	Fig. 3f
exp 3 - quantified (a)	List of proteins quantified by protein-directed ABPP (experiment 3)	Fig. 3f
exp 3 - quantified (b)	List of proteins quantified by protein-directed ABPP (experiment 3, volcano plot source data)	Extended data Fig. 7g
exp 4 - RNF14 peptides	List of enriched RNF14 peptides (Glu-C digestion) as determined by cysteine-directed ABPP (experiment 4 - competitor probes: FWG-1A/1B/2A/2B)	Extended data Fig. 4b
exp 4 - quantified	List of cysteine-containing peptides quantified by cysteine-directed ABPP (experiment 4)	Extended data Fig. 4b
exp 5 - RNF14 peptides	List of enriched RNF14 cysteine-containing tryptic peptides as determined by protein-directed ABPP (experiment 5 - competitor probes: FWG-1A/1B/2A/2B)	Extended data Fig. 4d,e
exp 5 - quantified	List of proteins quantified by protein-directed ABPP (experiment 5)	Extended data Fig. 4d,e
exp 6 - quantified	List of proteins quantified by comparative protein-directed ABPP (experiment 6 - alkyne probes: FWG-3A/3B)	Fig. 2f
exp 7 - quantified	List of proteins quantified by comparative protein-directed ABPP (experiment 7 - alkyne probes: FWG-3A/3B)	Extended data Fig. 6g
exp 8 - quantified	List of proteins quantified by TRMT112-FLAG IP-MS (experiment 8 - probes: FWG-1A/1B)	Extended data Fig. 5g
exp 8 - peptides	List of TRMT112 tryptic peptides quantified by TRMT112-FLAG IP-MS (experiment 8)	Extended data Fig. 5e
exp 9 - peptides	List of TRMT112 tryptic peptides quantified by TRMT112-FLAG IP-MS (experiment 9 - probes: FWG-33A/33B)	Fig. 3g
exp 10 - peptides	List of TRMT112 tryptic peptides quantified by HA-METTL5 IP-MS (experiment 10 - probes: FWG-33A/33B)	Fig. 3h

## Sheet: probes
probes - Compounds used in ABPP experiments (names, structures, and metadata)
Name	Core	Stereoconfiguration	Relative stereoconfiguration	Smiles
FWG-1A	Competitor set 1	4S, 6R	cis	O=C(C)NC(C=C1)=CC=C1O[C@@H](C[C@H]2C3=CC(OC)=CC=C3)[C@@H]4[C@H]2CN(C(C=C)=O)C4
FWG-1B	Competitor set 1	4R, 6S	cis	O=C(C)NC(C=C1)=CC=C1O[C@H](C[C@@H]2C3=CC(OC)=CC=C3)[C@H]4[C@@H]2CN(C(C=C)=O)C4
FWG-2A	Competitor set 1	4R, 6R	trans	O=C(C)NC(C=C1)=CC=C1O[C@H](C[C@H]2C3=CC(OC)=CC=C3)[C@@H]4[C@H]2CN(C(C=C)=O)C4
FWG-2B	Competitor set 1	4S, 6S	trans	O=C(C)NC(C=C1)=CC=C1O[C@@H](C[C@@H]2C3=CC(OC)=CC=C3)[C@H]4[C@@H]2CN(C(C=C)=O)C4
FWG-3A	Alkyne probe set 1	4S, 6R	cis	O=C(CCC#C)NC(C=C1)=CC=C1O[C@@H](C[C@H]2C3=CC(OC)=CC=C3)[C@@H]4[C@H]2CN(C(C=C)=O)C4
FWG-3B	Alkyne probe set 1	4R, 6S	cis	O=C(CCC#C)NC(C=C1)=CC=C1O[C@H](C[C@@H]2C3=CC(OC)=CC=C3)[C@H]4[C@@H]2CN(C(C=C)=O)C4
FWG-4A	Alkyne probe set 1	4R, 6R	trans	O=C(CCC#C)NC(C=C1)=CC=C1O[C@@H](C[C@H]2C3=CC(OC)=CC=C3)[C@@H]4[C@H]2CN(C(C=C)=O)C4
FWG-4B	Alkyne probe set 1	4S, 6S	trans	O=C(CCC#C)NC(C=C1)=CC=C1O[C@@H](C[C@@H]2C3=CC(OC)=CC=C3)[C@H]4[C@@H]2CN(C(C=C)=O)C4
FWG-33A	Competitor set 2	4S, 6R	cis	O=C(C)NC(C=C1)=CC=C1O[C@@H](C[C@H]2C3=CC(Cl)=CC=C3)[C@@H]4[C@H]2CN(C(C=C)=O)C4
FWG-33B	Competitor set 2	4R, 6S	cis	O=C(C)NC(C=C1)=CC=C1O[C@H](C[C@@H]2C3=CC(Cl)=CC=C3)[C@H]4[C@@H]2CN(C(C=C)=O)C4
FWG-49A	Alkyne probe set 2	4S, 6R	cis	O=C(CCC#C)NC(C=C1)=CC=C1O[C@@H](C[C@H]2C3=CC(Cl)=CC=C3)[C@@H]4[C@H]2CN(C(C=C)=O)C4
FWG-49B	Alkyne probe set 2	4R, 6S	cis	O=C(CCC#C)NC(C=C1)=CC=C1O[C@H](C[C@@H]2C3=CC(Cl)=CC=C3)[C@H]4[C@@H]2CN(C(C=C)=O)C4

## Sheet: experiments
experiments - List of ABPP experiments included in this study
							Competitor Probe				Enrichment Probe
Experiment	Replicate	ABPP experiment type	TMT plex	Cell line	Conc (μM)	Time	Probe 1	Probe 2	Probe 3	Probe 4	Probe 1	Probe 2	Probe 3	Probe 4	Name (PRIDE)
1	1	protein-directed (competitive)	16	Ramos	50	3h	FWG-1A	FWG-1B	FWG-2A	FWG-2B	FWG-3A	FWG-3B	FWG-4A	FWG-4B	AE_Ramos_FWG1AB_2AB_50uM_3h_FWG3AB_4AB_10uM_insitu_rep1_minus_channel10
1	2	protein-directed (competitive)	16	Ramos	50	3h	FWG-1A	FWG-1B	FWG-2A	FWG-2B	FWG-3A	FWG-3B	FWG-4A	FWG-4B	AE_Ramos_FWG1AB_2AB_50uM_3h_FWG3AB_4AB_10uM_insitu_rep2
1	3	protein-directed (competitive)	16	Ramos	50	3h	FWG-1A	FWG-1B	FWG-2A	FWG-2B	FWG-3A	FWG-3B	FWG-4A	FWG-4B	AE_Ramos_FWG1AB_2AB_50uM_3h_FWG3AB_4AB_10uM_insitu_rep3_minus_channel10
2	1	cysteine-directed	10	Ramos	50	3h	FWG-1A	FWG-1B	FWG-2A	FWG-2B	IA-DTB	IA-DTB	IA-DTB	IA-DTB	CSol_Ramos_FWG1AB_2AB_50uM_3h_insitu_rep1 _channel4
2	2	cysteine-directed	10	Ramos	50	3h	FWG-1A	FWG-1B	FWG-2A	FWG-2B	IA-DTB	IA-DTB	IA-DTB	IA-DTB	CSol_Ramos_FWG1AB_2AB_50uM_3h_insitu_rep2 _channel10
2	3	cysteine-directed	10	Ramos	50	3h	FWG-1A	FWG-1B	FWG-2A	FWG-2B	IA-DTB	IA-DTB	IA-DTB	IA-DTB	CSol_Ramos_FWG1AB_2AB_50uM_3h_insitu_rep3_corrected
3	1	protein-directed (competitive)	10	Ramos	5	3h	FWG-33A	FWG-33B			FWG-49A	FWG-49B			AE_Ramos_FWG33AB_5uM_3h_FWG49AB_2uM_1h_insitu_rep1
3	2	protein-directed (competitive)	10	Ramos	5	3h	FWG-33A	FWG-33B			FWG-49A	FWG-49B			AE_Ramos_FWG33AB_5uM_3h_FWG49AB_2uM_1h_insitu_rep2
4	1	cysteine-directed	10	transfected H293T	50	3h	FWG-1A	FWG-1B	FWG-2A	FWG-2B	FWG-3A	FWG-3B	FWG-4A	FWG-4B	CSol_H293T_RNF14_FWG1AB_2AB_50uM_3h_insitu_rep1
5	1	protein-directed (competitive)	16	transfected H293T	50	3h	FWG-1A	FWG-1B	FWG-2A	FWG-2B	IA-DTB	IA-DTB	IA-DTB	IA-DTB	AE_H293T(RNF14)_FWG1AB_2AB_50uM_3h_FWG3AB_4AB_10uM_1h_insitu_rep1
6	1	protein-directed (comparative)	16	HCT116, HCT116METTL5-KO	10	1h					FWG-3A	FWG-3B	FWG-4A	FWG-4B	AE_HCT116_HCT116_METTL5-KO_FWG3AB_4AB_10uM_insitu_rep1
6	2	protein-directed (comparative)	16	HCT116, HCT116METTL5-KO	10	1h					FWG-3A	FWG-3B	FWG-4A	FWG-4B	AE_HCT116_HCT116_METTL5-KO_FWG3AB_4AB_10uM_insitu_rep2
7	1	protein-directed (competitive)	16	Ramos, 22Rv1	50	3h	FWG-1A	FWG-1B			FWG-3A	FWG-3B			AE_Ramos_22Rv1_FWG1AB_50uM_3h_FWG3AB_10uM_1h_insitu_rep1
7	2	protein-directed (competitive)	16	Ramos, 22Rv1	50	3h	FWG-1A	FWG-1B			FWG-3A	FWG-3B			AE_Ramos_22Rv1_FWG1AB_50uM_3h_FWG3AB_10uM_1h_insitu_rep2
8	1	IP-MS	16	HCT116, HCT116TRMT112-FLAG	50	4h	FWG-1A	FWG-1B							IP-MS_HCT116_HCT116_TRMT112_FWG1AB_50uM_4h_insitu_rep1
8	2	IP-MS	16	HCT116, HCT116TRMT112-FLAG	50	4h	FWG-1A	FWG-1B							IP-MS_HCT116_HCT116_TRMT112_FWG1AB_50uM_4h_insitu_rep2
9	1	IP-MS	16	HCT116, HCT116TRMT112-FLAG, HCT116TRMT112-FLAG:HA-METTL5	5	4h	FWG-33A	FWG-33B							IP-MS_HCT116_HCT116_TRMT112_HCT116_TRMT112-FLAG_METTL5_FWG33AB_5uM_4h_insitu_rep1
9	2	IP-MS	16	HCT116, HCT116TRMT112-FLAG, HCT116TRMT112-FLAG:HA-METTL5	5	4h	FWG-33A	FWG-33B							IP-MS_HCT116_HCT116_TRMT112_HCT116_TRMT112-FLAG_METTL5_FWG33AB_5uM_4h_insitu_rep2
10	1	IP-MS	16	HCT116, HCT116TRMT112-FLAG, HCT116TRMT112-FLAG:HA-METTL5	5	4h	FWG-33A	FWG-33B							IP-MS_HCT116_HCT116_TRMT112_HCT116_TRMT112_HA-METTL5_FWG33AB_5uM_4h_insitu_rep1
10	2	IP-MS	16	HCT116, HCT116TRMT112-FLAG, HCT116TRMT112-FLAG:HA-METTL5	5	4h	FWG-33A	FWG-33B							IP-MS_HCT116_HCT116_TRMT112_HCT116_TRMT112_HA-METTL5_FWG33AB_5uM_4h_insitu_rep2

## Sheet: liganded proteins
liganded proteins - List of proteins liganded by bicyclopyrrolidine stereoprobes as determined by protein-directed ABPP (experiment 1) and cysteine-directed ABPP (experiment 2) with FWG-1A/1B/2A/2B competitors (Table 1 in manuscript) Ramos cells treated with DMSO or FWG-1A/1B/2A/2B (50 μM, 3h), followed by stereomatched alkyne FWG-3A/3B/4A/4B (10 μM, 1h) or IA-DTB (100 μM, 1h). Proteins are defin…
Protein name	Uniprot ID	Description	Preferred stereoisomer of competitor probe	Competition (%)	Protein mapped by protein-directed ABPP	Site mapped by cysteine-directed ABPP (*with GluC digestion)	Liganding by stereoprobes in previous work (PMID: 39138346, 38569115, 36170674, 37084731)
TRMT112	Q9UI30	TRMT112 Multifunctional methyltransferase subunit TRM112-like protein TRMT112 Multifunctional methyltransferase subunit ...	FWG-1B	93.9	Y
TBC1D31	Q96DN5	TBC1D31 TBC1 domain family member 31	FWG-1B	92.3	Y
TMT1A	Q9H8H3	TMT1A thiol methyltransferase 1A	FWG-2B	90	Y
TARBP1	Q13395	TARBP1 Probable methyltransferase TARBP1	FWG-1B	88.1	Y
RNF14	Q9UBS8	RNF14 E3 ubiquitin-protein ligase RNF14	FWG-2B	86.6	Y	RNF14_212*
STK39	Q9UEW8	STK39 STE20/SPS1-related proline-alanine-rich protein kinase STK39 STE20/SPS1-related proline-alanine-rich prot...	FWG-1A	86.1	Y		Y (C334)
UVRAG	Q9P2Y5	UVRAG UV radiation resistance-associated gene protein UVRAG UV radiation resistance-associated gene prot...	FWG-2A	81.9	Y	UVRAG_239	Y (C239)
SLC29A1	Q99808	SLC29A1 Equilibrative nucleoside transporter 1	FWG-1A	71.7	Y		Y
SF3B1	O75533	SF3B1 Splicing factor 3B subunit 1	FWG-1A	70.1	Y		Y (C1111)
LIPT2	A6NK58	LIPT2 Putative lipoyltransferase 2, mitochondrial	FWG-2B	67.3	Y
ALDH2	P05091	ALDH2 Aldehyde dehydrogenase, mitochondrial	FWG-1A	66.4	Y
REEP5	Q00765	REEP5 Receptor expression-enhancing protein 5	FWG-1B	66.4	Y	REEP5_18	Y (C18)
SUPT20H	Q8NEM7	SUPT20H Transcription factor SPT20 homolog	FWG-1B	65.6	Y
SLCO4A1	Q96BD0	SLCO4A1 Solute carrier organic anion transporter family member 4A1 SLCO4A1 Solute carrier organic anion transporter f...	FWG-2B	65.2	Y
VDAC2	P45880	VDAC2 Voltage-dependent anion-selective channel protein 2 VDAC2 Voltage-dependent anion-selective channel pr...	FWG-1A	62.5	Y	VDAC2_210;227
TXNDC15	Q96J42	TXNDC15 Thioredoxin domain-containing protein 15	FWG-1B	58	Y		Y
DNAJA1	P31689	DNAJA1 DnaJ homolog subfamily A member 1	FWG-1B	57.61		DNAJA1_394
TMX1	Q9H3N1	TMX1 Thioredoxin-related transmembrane protein 1	FWG-1A	56.1	Y		Y
TM9SF2	Q99805	TM9SF2 Transmembrane 9 superfamily member 2	FWG-1B	55.4	Y
RAN	P62826	RAN GTP-binding nuclear protein Ran	FWG-2A	53.9	Y
HERC2	O95714	HERC2 E3 ubiquitin-protein ligase HERC2	FWG-1B	53.85		HERC2_1005
ATF7IP	Q6VMQ6	ATF7IP Activating transcription factor 7-interacting protein 1 ATF7IP Activating transcription factor 7-interacti...	FWG-1B	51.5	Y
EIF5B	O60841	EIF5B Eukaryotic translation initiation factor 5B	FWG-2B	51.274		EIF5B_853

## Sheet: exp 1 - liganded
exp 1 - liganded - List of proteins liganded by bicyclopyrrolidine stereoprobes as determined by protein-directed ABPP (experiment 1; competitor probes: FWG-1A/1B/2A/2B) (Fig. 1c and Table 1 in manuscript) Ramos cells treated with DMSO or FWG-1A/1B/2A/2B (50 μM, 3h), followed by stereomatched alkyne FWG-3A/3B/4A/4B (10 μM, 1h), and protein-directed ABPP analysis. Proteins are defined as liganded …
Protein name	Uniprot ID	Description	SpecCounts	Variability (%)	Enrichment (%)	Fold-stereoselectivity	Preferred stereoisomer of alkyne probe	Competition (%)
TRMT112	Q9UI30	TRMT112 Multifunctional methyltransferase subunit TRM112-like protein TRMT112 Multifunctional methyltransferase subunit ...	16.6667	9	70.7	23.6	FWG-3B	93.9
TBC1D31	Q96DN5	TBC1D31 TBC1 domain family member 31	7.33333	8	49	5.2	FWG-3B	92.3
TMT1A	Q9H8H3	TMT1A thiol methyltransferase 1A	7	13	54.9	4	FWG-4B	90
TARBP1	Q13395	TARBP1 Probable methyltransferase TARBP1	3.33333	9	56.2	3.4	FWG-3B	88.1
RNF14	Q9UBS8	RNF14 E3 ubiquitin-protein ligase RNF14	9.33333	9	58	3	FWG-4B	86.6
STK39	Q9UEW8	STK39 STE20/SPS1-related proline-alanine-rich protein kinase STK39 STE20/SPS1-related proline-alanine-rich prot...	26.6667	8	52.5	3.7	FWG-3A	86.1
UVRAG	Q9P2Y5	UVRAG UV radiation resistance-associated gene protein UVRAG UV radiation resistance-associated gene prot...	11.3333	10	65.2	7.4	FWG-4A	81.9
SLC29A1	Q99808	SLC29A1 Equilibrative nucleoside transporter 1	17.6667	18	73.4	7.2	FWG-3A	71.7
SF3B1	O75533	SF3B1 Splicing factor 3B subunit 1	92.6667	3	76.3	5.1	FWG-3A	70.1
LIPT2	A6NK58	LIPT2 Putative lipoyltransferase 2, mitochondrial	2	2	89.4	18.1	FWG-4B	67.3
ALDH2	P05091	ALDH2 Aldehyde dehydrogenase, mitochondrial	35.3333	17	48	2.3	FWG-3A	66.4
REEP5	Q00765	REEP5 Receptor expression-enhancing protein 5	13	13	61.7	5.6	FWG-3B	66.4
SUPT20H	Q8NEM7	SUPT20H Transcription factor SPT20 homolog	6.33333	15	56.6	8.8	FWG-3B	65.6
SLCO4A1	Q96BD0	SLCO4A1 Solute carrier organic anion transporter family member 4A1 SLCO4A1 Solute carrier organic anion transporter f...	5	17	35.1	3.6	FWG-4B	65.2
VDAC2	P45880	VDAC2 Voltage-dependent anion-selective channel protein 2 VDAC2 Voltage-dependent anion-selective channel pr...	144.333	10	52.5	2.7	FWG-3A	62.5
TXNDC15	Q96J42	TXNDC15 Thioredoxin domain-containing protein 15	3.5	16	55.2	3.4	FWG-3B	58
TMX1	Q9H3N1	TMX1 Thioredoxin-related transmembrane protein 1	65	8	58.1	3.1	FWG-3A	56.1
TM9SF2	Q99805	TM9SF2 Transmembrane 9 superfamily member 2	4.66667	14	47.4	2.3	FWG-3B	55.4
RAN	P62826	RAN GTP-binding nuclear protein Ran	27	14	45	2.2	FWG-4A	53.9
ATF7IP	Q6VMQ6	ATF7IP Activating transcription factor 7-interacting protein 1 ATF7IP Activating transcription factor 7-interacti...	3	12	60.2	3.8	FWG-3B	51.5

## Sheet: exp 1 - quantified
exp 1 - quantified - List of proteins quantified by protein-directed ABPP (experiment 1; competitor probes: FWG-1A/1B/2A/2B) (Fig. 1c and Table 1 in manuscript) Ramos cells treated with DMSO or FWG-1A/1B/2A/2B (50 μM, 3h), followed by stereomatched alkyne FWG-3A/3B/4A/4B (10 μM, 1h), and protein-directed ABPP analysis. Proteins with >50% variability (SD/mean) in the channels corresponding to the …
						Average normalized enrichment (%)				Stereomatched competition (%)
Protein name	Uniprot ID	Description	SpecCounts	Replicates	Variability (%)	FWG-3A	FWG-3B	FWG-4A	FWG-4B	FWG-1A	FWG-1B	FWG-2A	FWG-2B
AAAS	Q9NRG9	AAAS Aladin	13.3	3	6	31.12	30.66	20.98	17.24	-31.24	-27.47	-16.76	-19.07
AACS	Q86V21	AACS Acetoacetyl-CoA synthetase	3	1	10	25.99	35.01	23.78	15.22	-43.48	-38.46	-31.65	-53.55
AAED1	Q7RTV5	AAED1 Thioredoxin-like protein AAED1	2	1	8	12.07	35.16	31.45	21.32	-83.76	28.59	32.95	-11.72
AARS	P49588	"AARS Alanine--tRNA ligase, cytoplasmic "	17	3	23	29.54	23.54	26.61	20.31	3.1	-6.69	8.54	-27.5
AARS2	Q5JTZ9	"AARS2 Alanine--tRNA ligase, mitochondrial "	4	2	10	39.63	27.59	16.75	16.03	-45.74	-28.54	-67.79	-40.62
AARSD1	Q9BTE6	AARSD1 Alanyl-tRNA editing protein Aarsd1	3	1	15	35.03	17.64	32.21	15.11	-34.16	-56.78	-19.16	-42.86
AASDHPPT	Q9NRN7	AASDHPPT L-aminoadipate-semialdehyde dehydrogenase-phosphopantetheinyl transferase AASDHPPT L-aminoadipate-semialdehyde dehydrogenase...	3	3	16	24.51	26.31	27.4	21.78	-3.58	-16.99	3.69	-18.36
ABAT	P80404	"ABAT 4-aminobutyrate aminotransferase, mitochondrial ABAT 4-aminobutyrate aminotransferase, mitochondri..."	3	1	7	38.61	23.53	20.39	17.47	-25.01	8.33	-45.92	-61.54
ABCB7	O75027	"ABCB7 ATP-binding cassette sub-family B member 7, mitochondrial ABCB7 ATP-binding cassette sub-family B member 7, ..."	3.5	2	17	35.62	26.85	21.71	15.82	-14.62	9.66	22.38	-127.73
ABCB8	Q9NUT2	"ABCB8 ATP-binding cassette sub-family B member 8, mitochondrial ABCB8 ATP-binding cassette sub-family B member 8, ..."	5	2	23	49.02	14.24	20.79	15.95	-45.44	-31.52	19.14	-34.16
ABCD3	P28288	ABCD3 ATP-binding cassette sub-family D member 3	8	3	8	34.99	26.17	23.51	15.33	-14.9	-1.24	1.92	-7.56
ABCE1	P61221	ABCE1 ATP-binding cassette sub-family E member 1	18	3	10	31.27	26.87	24.52	17.35	-33.06	-37.17	-27.94	-45.19
ABCF2	Q9UG63	ABCF2 ATP-binding cassette sub-family F member 2	8.7	3	15	33.62	26.06	22.79	17.53	-23.2	-10.26	0.16	-22.55
ABCF3	Q9NUQ8	ABCF3 ATP-binding cassette sub-family F member 3	4	1	9	41.9	21.46	21.03	15.61	-52.92	-99.38	-79.04	-34.69
ABHD12	Q8N2K0	ABHD12 Monoacylglycerol lipase ABHD12	2	1	17	29.92	28.4	24.44	17.23	-2.51	-9.54	2.81	-32.53
ABHD16A	O95870	ABHD16A Protein ABHD16A	8.3	3	7	43.64	29.49	16.32	10.55	36.41	9.28	7.99	-12.54
ABHD17B	Q5VST6	ABHD17B Protein ABHD17B	4.5	2	21	29.41	34.59	20.03	15.97	-48.24	11.44	-9.24	-24.35
ABHD3	Q8WU67	ABHD3 Phospholipase ABHD3	2	1	14	33.28	21.42	31.2	14.1	-40.73	-46.32	-1.76	-32.09
ABI3	Q9P2A4	ABI3 ABI gene family member 3	2	1	4	28.52	27.48	22.65	21.36	-24.86	-14.68	-18.98	-29.05
ABR	Q12979	ABR Active breakpoint cluster region-related protein ABR Active breakpoint cluster region-related prote...	3	1	9	33.8	25.26	22.01	18.92	-17.11	-29.99	-17.01	-37.32
ACAA1	P09110	"ACAA1 3-ketoacyl-CoA thiolase, peroxisomal "	2	1	24	26.57	26.7	26	20.72	-2.08	-29.07	4.73	-24.26
ACAA2	P42765	"ACAA2 3-ketoacyl-CoA thiolase, mitochondrial "	11.7	3	16	32.36	38.86	16.18	12.61	-9.38	-17.27	8.25	-21.16
ACACA	Q13085	ACACA Acetyl-CoA carboxylase 1	375.3	3	5	22.83	27.33	25.71	24.13	-13.14	1.74	-13.8	-4.37
ACACB	O00763	ACACB Acetyl-CoA carboxylase 2	24.7	3	4	24.32	26.99	24.39	24.29	-10.52	-5.37	-16.3	4.48
ACAD8	Q9UKU7	"ACAD8 Isobutyryl-CoA dehydrogenase, mitochondrial "	4	1	7	33.37	26.33	24.19	16.1	-52.9	-71.53	-38.76	-73.28
ACAD9	Q9H845	"ACAD9 Acyl-CoA dehydrogenase family member 9, mitochondrial ACAD9 Acyl-CoA dehydrogenase family member 9, mito..."	9.3	3	9	35.14	23.22	22.04	19.6	-13.99	7.15	0.57	-22.1
ACADM	P11310	"ACADM Medium-chain specific acyl-CoA dehydrogenase, mitochondrial ACADM Medium-chain specific acyl-CoA dehydrogenase..."	8	3	20	23.87	23.31	29.8	23.02	1.59	6.57	15.14	19.89
ACADVL	P49748	"ACADVL Very long-chain specific acyl-CoA dehydrogenase, mitochondrial ACADVL Very long-chain specific acyl-CoA dehydroge..."	9	2	13	67.68	12.26	10.64	9.42	41.41	0.61	-6.08	-39.62
ACAP1	Q15027	"ACAP1 Arf-GAP with coiled-coil, ANK repeat and PH domain-containing protein 1 ACAP1 Arf-GAP with coiled-coil, ANK repeat and PH ..."	6	1	6	33.85	25.86	21.02	19.27	-46.23	-84.99	-13.88	-102.97
ACAP2	Q15057	"ACAP2 Arf-GAP with coiled-coil, ANK repeat and PH domain-containing protein 2 ACAP2 Arf-GAP with coiled-coil, ANK repeat and PH ..."	11	2	13	26.67	23.74	25.01	24.58	-25.22	-26.51	-27.89	-53.13
ACAT1	P24752	"ACAT1 Acetyl-CoA acetyltransferase, mitochondrial "	3	2	4	28.68	31.51	23.81	16	-19.43	-70.33	14.15	-11.31
ACAT2	Q9BWD1	"ACAT2 Acetyl-CoA acetyltransferase, cytosolic "	5.3	3	19	36.27	25.37	21.6	16.77	-11.33	-14.29	-2.42	-20.95
ACBD3	Q9H3P7	ACBD3 Golgi resident protein GCP60	4.5	2	44	37.95	21.58	20.96	19.51	3.9	-40.18	-6.06	-18.16
ACBD6	Q9BR61	ACBD6 Acyl-CoA-binding domain-containing protein 6 ACBD6 Acyl-CoA-binding domain-containing protein 6...	3	1	16	22.68	42.33	21.29	13.69	-29.19	-37.24	-0.96	-35.71
ACD	Q96AP0	ACD Adrenocortical dysplasia protein homolog	2	1	18	38.27	35.82	17.08	8.83	-14.42	30.59	11.3	-123.4
ACIN1	Q9UKV3	ACIN1 Apoptotic chromatin condensation inducer in the nucleus ACIN1 Apoptotic chromatin condensation inducer in ...	5.5	2	24	30.59	25.98	23.36	20.08	2.37	-17.29	-3.84	-11.4
ACLY	P53396	ACLY ATP-citrate synthase	42.3	3	14	28.45	23.63	28.15	19.76	-9.8	-9.3	-0.04	-18.07
ACO2	Q99798	"ACO2 Aconitate hydratase, mitochondrial "	6.3	3	21	26.44	23.69	29.68	20.19	-3.76	13.31	13.1	12.11
ACOT7	O00154	ACOT7 Cytosolic acyl coenzyme A thioester hydrolase ACOT7 Cytosolic acyl coenzyme A thioester hydrolas...	15.7	3	12	52.2	19.37	18.08	10.35	-11.99	-1.41	2.44	4.01
ACOT8	O14734	ACOT8 Acyl-coenzyme A thioesterase 8	3	1	18	31.33	28.62	20.41	19.64	-2.52	-29.13	4.19	-27.97
ACP1	P24666	ACP1 Low molecular weight phosphotyrosine protein phosphatase ACP1 Low molecular weight phosphotyrosine protein ...	3	1	11	28.06	26.81	25.03	20.1	-32.29	-20.13	-11.91	-42.13
ACSF3	Q4G176	"ACSF3 Acyl-CoA synthetase family member 3, mitochondrial ACSF3 Acyl-CoA synthetase family member 3, mitocho..."	17	3	10	33.17	26	22.28	18.54	-41.46	-28.45	-29.03	-27.3
ACSL1	P33121	ACSL1 Long-chain-fatty-acid--CoA ligase 1	2	1	22	30.27	25.64	27.17	16.92	-32.45	-40.89	-10.7	-33.83
ACSL3	O95573	ACSL3 Long-chain-fatty-acid--CoA ligase 3	6	1	16	33.7	29.66	20.95	15.69	-15.72	-10.07	-15.5	-40.97
ACSL4	O60488	ACSL4 Long-chain-fatty-acid--CoA ligase 4	7.7	3	13	35.61	27.89	20.79	15.7	-9.8	9.19	-11.53	-60.06
ACSL5	Q9ULC5	ACSL5 Long-chain-fatty-acid--CoA ligase 5	4.5	2	12	20.28	37.96	17.01	24.74	-37.06	-9.5	-20.89	-40.36
ACTB	P60709	"ACTB Actin, cytoplasmic 1 "	22	3	15	28.95	23.95	25.83	21.27	0.26	22.15	22.81	16.56
ACTL6A	O96019	ACTL6A Actin-like protein 6A	2.5	2	22	30.13	28.83	23.92	17.12	6.79	1.12	-4.42	-64.33
ACTN4	O43707	ACTN4 Alpha-actinin-4	6	3	41	27.08	27.34	26.68	18.9	6.68	20.19	21.12	-0.61
ACTR2	P61160	ACTR2 Actin-related protein 2	5	3	28	34.54	25.95	22.66	16.86	-3.66	10.29	17.73	3.05
ACTR3	P61158	ACTR3 Actin-related protein 3	11.3	3	24	30.37	27.45	23.91	18.28	4.43	22.11	19.16	13.32
ACTR5	Q9H9F9	ACTR5 Actin-related protein 5	2	1	4	30.21	25.61	22	22.18	-30.2	-28.06	-40.43	-10.15
ADA	P00813	ADA Adenosine deaminase	2	1	25	29.34	27.19	22.57	20.91	-1.32	-20	-6	-37
ADAR	P55265	ADAR Double-stranded RNA-specific adenosine deaminase ADAR Double-stranded RNA-specific adenosine deamin...	39.3	3	11	37.47	24.94	20.91	16.68	-24.23	-23.12	-18.5	-34.91
ADCK3	Q8NI60	"ADCK3 Atypical kinase ADCK3, mitochondrial "	3	1	6	33.4	28.39	22.87	15.33	-27.66	-24.22	-53.86	-67.45
ADCK4	Q96D53	ADCK4 AarF domain-containing protein kinase 4	7.7	3	22	46.67	22.47	19.57	11.29	-33.07	-79.04	-52.46	-44.34
ADD1	P35611	ADD1 Alpha-adducin	6	1	2	28.86	25.5	27.77	17.86	-18.08	-45.46	0.49	-57.18
ADD3	Q9UEY8	ADD3 Gamma-adducin	3.5	2	17	38.71	18.13	33	10.16	-2.57	6.67	-11.3	12.69
ADH5	P11766	ADH5 Alcohol dehydrogenase class-3	5.3	3	15	26.67	26.49	28.1	18.74	7.19	11.68	15.63	9.02
ADK	P55263	ADK Adenosine kinase	9.3	3	10	61.11	23.96	10.27	4.65	19.49	15.76	-3.71	-31.42
ADNP	Q9H2P0	ADNP Activity-dependent neuroprotector homeobox protein ADNP Activity-dependent neuroprotector homeobox pr...	2	1	22	33.06	29.06	21.9	15.97	-52.25	-25.2	-16.72	-50.3
ADO	Q96SZ5	ADO 2-aminoethanethiol dioxygenase	4.5	2	11	36.15	22.27	23.62	17.96	-32.43	-14.11	-11.38	18.62
ADPGK	Q9BRR6	ADPGK ADP-dependent glucokinase	4.7	3	18	41.55	30.18	17.6	10.67	-2.71	3.06	-13.35	-49.2
ADRBK1	P25098	ADRBK1 Beta-adrenergic receptor kinase 1	8	3	13	31.76	28.01	24.33	15.9	-31.22	-20.63	-17.04	-50.93
ADRM1	Q16186	ADRM1 Proteasomal ubiquitin receptor ADRM1	2.5	2	19	50.2	22.43	17.26	10.11	5.16	21.81	-34.71	-52.34
ADSL	P30566	ADSL Adenylosuccinate lyase	4	3	16	33.08	24.67	25.24	17.01	-13.6	-26.12	17.95	-24.94
ADSS	P30520	ADSS Adenylosuccinate synthetase isozyme 2	8.7	3	14	29.99	26.08	24.78	19.15	-11.38	-11.55	2.44	-12.92
AFTPH	Q6ULP2	AFTPH Aftiphilin	2	1	1	26.81	27.96	26.83	18.4	-65.69	-9.33	23.3	10.94
AGK	Q53H12	"AGK Acylglycerol kinase, mitochondrial "	2	1	17	30.1	25.37	26.98	17.56	-20.01	-19.34	-0.8	-22.79
AGL	P35573	AGL Glycogen debranching enzyme	7	3	16	26.13	21.96	28.91	23	-32	-4.44	-15.48	-14.85
AGPAT3	Q9NRZ7	AGPAT3 1-acyl-sn-glycerol-3-phosphate acyltransferase gamma AGPAT3 1-acyl-sn-glycerol-3-phosphate acyltransfer...	3	1	15	22.32	38.08	27.45	12.14	18.64	3.03	8.34	-55.08
AGPAT5	Q9NUQ2	AGPAT5 1-acyl-sn-glycerol-3-phosphate acyltransferase epsilon AGPAT5 1-acyl-sn-glycerol-3-phosphate acyltransfer...	10.7	3	15	49.9	18.11	24.93	7.06	23.89	-0.04	10.67	-28.02
AGPS	O00116	"AGPS Alkyldihydroxyacetonephosphate synthase, peroxisomal AGPS Alkyldihydroxyacetonephosphate synthase, pero..."	9.7	3	8	29.22	22.47	28.52	19.79	-10.19	8.41	22.99	14.25
AGTPBP1	Q9UPW5	AGTPBP1 Cytosolic carboxypeptidase 1	3	1	10	33.34	29.93	21.89	14.83	-22.79	-44.39	-17.25	-138.18
AHCTF1	Q8WYP5	AHCTF1 Protein ELYS	3	1	10	28.86	27.03	22.85	21.25	-29.12	-16.2	-15.76	-27.93
AHCY	P23526	AHCY Adenosylhomocysteinase	19.3	3	6	26.28	38.73	18.21	16.78	-5.02	-8.59	11	-3.73
AHDC1	Q5TGY3	AHDC1 AT-hook DNA-binding motif-containing protein 1 AHDC1 AT-hook DNA-binding motif-containing protein...	3	1	13	33.84	28.6	21.17	16.39	-44.78	-35.86	-41.89	-56.91
AHSA1	O95433	AHSA1 Activator of 90 kDa heat shock protein ATPase homolog 1 AHSA1 Activator of 90 kDa heat shock protein ATPas...	6.7	3	32	28.42	24.5	28.27	18.81	2.14	16.16	28.15	-6.53
AICDA	Q9GZX7	AICDA Single-stranded DNA cytosine deaminase	7	1	10	35.02	26.42	23.31	15.25	4.88	10.55	-11.78	-33.2
AIFM1	O95831	"AIFM1 Apoptosis-inducing factor 1, mitochondrial "	2.5	2	15	34.5	26.11	22.21	17.18	11.68	8.4	21.02	-1.79
AIM1	Q9Y4K1	AIM1 Absent in melanoma 1 protein	7.3	3	16	38.63	24.29	25.93	11.15	-19.01	-5.02	-31.38	-45.08
AIMP2	Q13155	AIMP2 Aminoacyl tRNA synthase complex-interacting multifunctional protein 2 AIMP2 Aminoacyl tRNA synthase complex-interacting ...	11.3	3	11	35.39	32.25	19.08	13.29	-15.92	-10.24	-8.82	-13.09
AIP	O00170	AIP AH receptor-interacting protein	23.3	3	13	32.41	27.25	23.67	16.67	-41.02	-42.01	-26.97	-29.84
AK2	P54819	"AK2 Adenylate kinase 2, mitochondrial "	14.3	3	11	21.01	22.23	28.55	28.21	-29.04	-26.49	-6.54	6.59
AKAP1	Q92667	"AKAP1 A-kinase anchor protein 1, mitochondrial "	7	3	10	34.29	28.16	19.89	17.65	-22.87	-26.21	-35.99	-24.66
AKAP11	Q9UKA4	AKAP11 A-kinase anchor protein 11	8.7	3	19	31.35	28.58	21.9	18.16	-37.74	-26.69	-30.35	-24.51
AKAP13	Q12802	AKAP13 A-kinase anchor protein 13	6	1	13	36.68	29.83	21.73	11.76	-39.93	-62.64	-41.18	-113.7
AKAP17A	Q02040	AKAP17A A-kinase anchor protein 17A	2	1	2	33.1	27.24	22.35	17.31	-20.44	-28.9	-13.26	-50.07
AKAP2	Q9Y2D5	AKAP2 A-kinase anchor protein 2	13.3	3	10	31.33	27.04	23.32	18.31	-8.69	-13.25	-9.59	-42.32
AKAP8	O43823	AKAP8 A-kinase anchor protein 8	13.7	3	19	32.51	26.1	22.79	18.61	-22.28	-38.78	-13.8	-16.55
AKAP8L	Q9ULX6	AKAP8L A-kinase anchor protein 8-like	16	3	12	37.09	26.25	21.23	15.43	-25.25	-31.79	-15.62	-43.16
AKAP9	Q99996	AKAP9 A-kinase anchor protein 9	4	1	9	33.03	26.03	19.13	21.81	-22.56	-65.14	-60.92	-12.49
AKR1A1	P14550	AKR1A1 Alcohol dehydrogenase [NADP(+)] [REVIEWED] ENSG00000117448;P14550;A8KAL8;D3DQ04;Q6IAZ4 AKR1A1 Alcohol dehydrogenase [NADP(+)] [REVIEWED] ...	6.3	3	11	36.63	19.18	28.23	15.96	-15.7	-12.95	-14.7	-28.11
AKR1B1	P15121	AKR1B1 Aldose reductase	3.3	3	15	34.76	20.99	25.2	19.05	-1.72	-8.31	5.44	1.54
ALDH16A1	Q8IZ83	ALDH16A1 Aldehyde dehydrogenase family 16 member A1 ALDH16A1 Aldehyde dehydrogenase family 16 member A...	8	1	3	22.62	31.56	19.34	26.48	-30.61	-49.88	-19.87	-74.88
ALDH18A1	P54886	ALDH18A1 Delta-1-pyrroline-5-carboxylate synthase	52.7	3	9	14.57	58.04	10.21	17.18	-28.71	17.94	-8.58	-29.97
ALDH2	P05091	"ALDH2 Aldehyde dehydrogenase, mitochondrial "	35.3	3	17	47.99	21.08	21.78	9.15	66.44	50.55	36.09	21.12
ALDH3A2	P51648	ALDH3A2 Fatty aldehyde dehydrogenase	3	1	46	25.52	32.41	22.36	19.71	20.38	68.01	25.21	57.9
ALDH5A1	P51649	"ALDH5A1 Succinate-semialdehyde dehydrogenase, mitochondrial ALDH5A1 Succinate-semialdehyde dehydrogenase, mito..."	20	3	8	33.16	27.15	22.5	17.19	-17.26	-7.25	-11.57	-15.49
ALDH6A1	Q02252	"ALDH6A1 Methylmalonate-semialdehyde dehydrogenase [acylating], mitochondrial [REVIEWED] ENSG00000119711;Q02252;B2R609;B4DFS8;J3KNU8;Q9UKM8 ALDH6A1 Methylmalonate-semialdehyde dehydrogenase ..."	8.3	3	14	21.18	30.57	21.01	27.25	-12.57	-3.7	7.71	-9.22
ALDH9A1	P49189	ALDH9A1 4-trimethylaminobutyraldehyde dehydrogenase ALDH9A1 4-trimethylaminobutyraldehyde dehydrogenas...	4	2	48	33.39	34.09	19.01	13.51	12.87	-25.33	4.89	-15.11
ALDOA	P04075	ALDOA Fructose-bisphosphate aldolase A	31.3	3	4	26.68	26.29	26.76	20.27	18.9	33.22	26.18	-3.04
ALG1	Q9BT22	ALG1 Chitobiosyldiphosphodolichol beta-mannosyltransferase ALG1 Chitobiosyldiphosphodolichol beta-mannosyltra...	18.7	3	14	37.54	29.63	18.65	14.18	54.01	57.47	38	20.89
ALG11	Q2TAA5	"ALG11 GDP-Man:Man(3)GlcNAc(2)-PP-Dol alpha-1,2-mannosyltransferase ALG11 GDP-Man:Man(3)GlcNAc(2)-PP-Dol alpha-1,2-man..."	5.3	3	8	33.6	29.69	22.25	14.46	63.06	63.53	50.63	33.23
ALG13	Q9NP73	ALG13 Putative bifunctional UDP-N-acetylglucosamine transferase and deubiquitinase ALG13 ALG13 Putative bifunctional UDP-N-acetylglucosamin...	3.5	2	35	26.29	14.33	45.81	13.57	-7.97	-24.31	40.82	-19.38
ALG14	Q96F25	ALG14 UDP-N-acetylglucosamine transferase subunit ALG14 homolog ALG14 UDP-N-acetylglucosamine transferase subunit ...	3	1	15	30.15	29.54	23.29	17.01	71.62	71.79	61.21	34.41
ALG3	Q92685	"ALG3 Dol-P-Man:Man(5)GlcNAc(2)-PP-Dol alpha-1,3-mannosyltransferase ALG3 Dol-P-Man:Man(5)GlcNAc(2)-PP-Dol alpha-1,3-ma..."	4	1	19	23.07	37.63	21.46	17.83	-42.34	12.25	7.39	21.82
ALOX5	P09917	ALOX5 Arachidonate 5-lipoxygenase	5	1	6	27.19	28.28	29.05	15.48	-61.94	-96.05	-16.85	-110.65
ALOX5AP	P20292	ALOX5AP Arachidonate 5-lipoxygenase-activating protein ALOX5AP Arachidonate 5-lipoxygenase-activating pro...	2	1	5	33.97	32.29	16.22	17.52	-9.07	11.79	-3.89	3.06
AMFR	Q9UKV5	AMFR E3 ubiquitin-protein ligase AMFR	4	1	4	38.27	34.18	16.34	11.21	14.03	17.15	-25.36	-39.79
AMMECR1	Q9Y4X0	AMMECR1 AMME syndrome candidate gene 1 protein	5	3	17	28.07	26.31	23.27	22.35	-31.22	-13.73	-12.49	-18.02
AMMECR1L	Q6DCA0	AMMECR1L AMMECR1-like protein	2	1	22	34.62	21.39	26.58	17.4	-15.53	-44.52	-6.6	-64.14
AMPD2	Q01433	AMPD2 AMP deaminase 2	3	1	7	30.09	26.88	25.47	17.56	-17.9	-39.12	-23.87	-52.11
ANAPC1	Q9H1A4	ANAPC1 Anaphase-promoting complex subunit 1	2	2	14	35.29	28.73	18.21	17.77	-19.32	-49.94	-36.13	-33.09
ANAPC2	Q9UJX6	ANAPC2 Anaphase-promoting complex subunit 2	3	1	2	31.29	30.1	24.78	13.83	-23.61	-26.42	2.55	-76.06
ANAPC5	Q9UJX4	ANAPC5 Anaphase-promoting complex subunit 5	4	1	18	40.92	22.75	23.53	12.8	-25.09	-75.94	-20.99	-84.6
ANAPC7	Q9UJX3	ANAPC7 Anaphase-promoting complex subunit 7	6.3	3	11	28.52	28.46	18.44	24.57	-27.58	-15.53	-22.88	-30.99
ANGEL1	Q9UNK9	ANGEL1 Protein angel homolog 1	2	1	15	29.54	34.18	20.84	15.43	-6.5	0.25	-21.68	-30.92
ANGEL2	Q5VTE6	ANGEL2 Protein angel homolog 2	2	1	6	33.6	27.78	22.1	16.53	-47.56	-13.72	-17.35	-44.13
ANKHD1	Q8IWZ3	ANKHD1 Ankyrin repeat and KH domain-containing protein 1 ANKHD1 Ankyrin repeat and KH domain-containing pro...	2	1	16	37.24	25.81	21.2	15.75	-29.89	-69.26	-32.28	-77.01
ANKLE1	Q8NAG6	ANKLE1 Ankyrin repeat and LEM domain-containing protein 1 ANKLE1 Ankyrin repeat and LEM domain-containing pr...	4.3	3	35	33.99	31.25	20.15	14.6	-5.67	-23.01	-2.6	-43.74
ANKRD13A	Q8IZ07	ANKRD13A Ankyrin repeat domain-containing protein 13A ANKRD13A Ankyrin repeat domain-containing protein ...	11	1	15	30.81	27.43	24.96	16.8	-25.34	-40.78	-18.67	-55.89
ANKRD17	O75179	ANKRD17 Ankyrin repeat domain-containing protein 17 ANKRD17 Ankyrin repeat domain-containing protein 1...	2	1	6	29.02	27.41	22.31	21.26	-21.75	-44.68	-52.45	-33.04
ANKRD44	Q8N8A2	ANKRD44 Serine/threonine-protein phosphatase 6 regulatory ankyrin repeat subunit B ANKRD44 Serine/threonine-protein phosphatase 6 reg...	9.7	3	13	35.86	28.24	21.44	14.46	-31.54	-26.88	-26.43	-58.8
ANKRD54	Q6NXT1	ANKRD54 Ankyrin repeat domain-containing protein 54 ANKRD54 Ankyrin repeat domain-containing protein 5...	2	1	15	29.57	29.92	23.27	17.24	-2.19	-39.48	-16.41	-40.54
ANLN	Q9NQW6	ANLN Actin-binding protein anillin	6	1	2	31.15	28.8	23.17	16.88	-15.27	-14.57	-22.74	-53.44
ANP32A	P39687	ANP32A Acidic leucine-rich nuclear phosphoprotein 32 family member A ANP32A Acidic leucine-rich nuclear phosphoprotein ...	2	1	28	30.08	23.62	24.97	21.33	9.47	-2.09	-5.86	5.94
ANXA11	P50995	ANXA11 Annexin A11	11.3	3	24	30.85	26.2	25.72	17.23	-16.7	-11.49	-1.84	-28.12
ANXA7	P20073	ANXA7 Annexin A7	3.3	3	37	32.37	26.6	26.28	14.76	-8.62	15.07	13.77	-33.94
AP1G1	O43747	AP1G1 AP-1 complex subunit gamma-1	2	2	14	26.65	27.27	24.59	21.49	-3.22	19.18	-16.59	13.95
AP1S1	P61966	AP1S1 AP-1 complex subunit sigma-1A	6	1	17	73.58	9.24	12.37	4.81	17.94	21	-1.05	1.92
AP1S2	P56377	AP1S2 AP-1 complex subunit sigma-2	2	1	11	74.85	4.33	17.49	3.32	40.1	67.29	48.51	-129.41
AP2M1	Q96CW1	AP2M1 AP-2 complex subunit mu	2.3	3	9	21.69	21.37	29.74	27.21	19.01	16.49	21.02	30.82
AP2S1	P53680	AP2S1 AP-2 complex subunit sigma	11	3	10	76.3	5.48	15.16	3.06	37.05	16.87	2.89	-38.23
AP3B1	O00203	AP3B1 AP-3 complex subunit beta-1	2	2	10	32.54	28.07	25.83	13.55	-21.08	-6.34	-21.81	-53.94
AP4E1	Q9UPM8	AP4E1 AP-4 complex subunit epsilon-1	5	1	7	27.66	41.17	16.63	14.53	-22.11	-10.14	-29.66	-55.3
AP5Z1	O43299	AP5Z1 AP-5 complex subunit zeta-1	2	1	19	36.61	25.09	23.4	14.9	-35.59	-70.1	-36.54	-113.06
APAF1	O14727	APAF1 Apoptotic protease-activating factor 1	2	1	13	26.41	25.11	28.46	20.02	-34.1	-47.26	-2.45	-18
APBB1IP	Q7Z5R6	APBB1IP Amyloid beta A4 precursor protein-binding family B member 1-interacting protein APBB1IP Amyloid beta A4 precursor protein-binding ...	2	3	15	35.8	25.43	24.44	14.33	-3.57	11.67	2.93	-33.74
APEH	P13798	APEH Acylamino-acid-releasing enzyme	3.3	3	12	32.76	26.7	24.85	15.69	-11.52	3.98	32.88	-13.65
API5	Q9BZZ5	API5 Apoptosis inhibitor 5	4.3	3	29	30.83	23.9	27.89	17.38	3.97	12.62	24.81	3.05
APIP	Q96GX9	APIP Methylthioribulose-1-phosphate dehydratase	3.3	3	7	34.77	25.88	22.77	16.58	-32.76	-33.53	-6.94	-27.2
APOBEC3B	Q9UH17	APOBEC3B DNA dC- dU-editing enzyme APOBEC-3B	2	3	22	33.2	25.85	25.26	15.68	-27.9	-15.42	5.21	-24.29
APOBEC3C	Q9NRW3	APOBEC3C DNA dC- dU-editing enzyme APOBEC-3C	3	1	6	28.2	24.92	27.96	18.91	-23.12	-11.65	-11.5	-56.43
APOL2	Q9BQE5	APOL2 Apolipoprotein L2	2	1	5	30.98	25.01	29	15.01	-14.94	-25.2	-6.08	-51.25
APOL3	O95236	APOL3 Apolipoprotein L3	5	1	16	38.64	28.1	20.38	12.88	17.29	2.21	10.17	-23.91
APOOL	Q6UXV4	APOOL MICOS complex subunit MIC27	7	1	18	30.9	35.11	15.98	18.01	-5.32	-14.47	-8.53	-45.14
APRT	P07741	APRT Adenine phosphoribosyltransferase	3.5	2	45	40.22	27.78	17.66	14.34	30.75	22	-19.08	6.05
AQR	O60306	AQR Intron-binding protein aquarius	2	1	16	26.08	40.47	17.3	16.15	-11.66	-34.65	-5.18	-5.15
ARCN1	P48444	ARCN1 Coatomer subunit delta	4.3	3	27	26.83	27.05	26.83	19.29	12.52	26.89	21.87	-2.28
ARF4	P18085	ARF4 ADP-ribosylation factor 4	3.5	2	10	33.12	31.95	19.93	15	-3.81	-5.2	2.61	-16.68
ARFGAP1	Q8N6T3	ARFGAP1 ADP-ribosylation factor GTPase-activating protein 1 ARFGAP1 ADP-ribosylation factor GTPase-activating ...	4	1	26	29.3	30.49	23.17	17.04	-27.31	-16.85	-21.69	-42.33
ARFGAP2	Q8N6H7	ARFGAP2 ADP-ribosylation factor GTPase-activating protein 2 ARFGAP2 ADP-ribosylation factor GTPase-activating ...	3	1	24	33	32.15	21.17	13.68	-27.08	-27.65	-11.87	-122.36
ARFGEF2	Q9Y6D5	ARFGEF2 Brefeldin A-inhibited guanine nucleotide-exchange protein 2 ARFGEF2 Brefeldin A-inhibited guanine nucleotide-e...	2	1	14	47.24	20.75	17.13	14.88	-38.18	-65.96	-29.39	-51.07
ARFIP1	P53367	ARFIP1 Arfaptin-1	2	1	20	36.82	20.77	22.26	20.14	7.97	-30.13	0.64	-3.34
ARFIP2	P53365	ARFIP2 Arfaptin-2	2	1	19	23.18	31.5	24.92	20.41	-27.48	-53.43	-11.66	-30.98
ARGLU1	Q9NWB6	ARGLU1 Arginine and glutamate-rich protein 1	3	2	22	27.61	25.46	23.5	23.42	23.53	-14.07	-32.17	-4.16
ARHGAP1	Q07960	ARHGAP1 Rho GTPase-activating protein 1	2	1	6	25.35	24.65	24.44	25.56	-18.5	-4.59	11.75	2.93
ARHGAP11A	Q6P4F7	ARHGAP11A Rho GTPase-activating protein 11A	4	1	10	32.21	29.33	23.13	15.33	-24.88	-4.97	-10.26	-38.64
ARHGAP15	Q53QZ3	ARHGAP15 Rho GTPase-activating protein 15	2	1	20	33.06	26.56	22.18	18.2	-25.33	-36.06	-25.13	-42.82
ARHGAP17	Q68EM7	ARHGAP17 Rho GTPase-activating protein 17	7.7	3	11	19.04	2.87	75.36	2.73	-8.92	-27.51	-8.07	27.59
ARHGAP19	Q14CB8	ARHGAP19 Rho GTPase-activating protein 19	2	1	30	28.22	27.81	27.65	16.32	-16.86	-50.5	2.41	-71.69
ARHGAP25	P42331	ARHGAP25 Rho GTPase-activating protein 25	6.5	2	22	34.44	28.53	21.64	15.39	-4.61	-21.62	-28.81	-22.79
ARHGAP30	Q7Z6I6	ARHGAP30 Rho GTPase-activating protein 30	8.7	3	10	33.66	25.88	23.58	16.89	-23.69	-38.93	-14.88	-45.31
ARHGDIA	P52565	ARHGDIA Rho GDP-dissociation inhibitor 1	5	3	20	22.08	23.64	31.13	23.14	24.06	27.45	33.66	33.45
ARHGDIB	P52566	ARHGDIB Rho GDP-dissociation inhibitor 2	10.7	3	33	30.37	24.33	26.36	18.94	31.71	32.61	31.83	15.07
ARHGEF1	Q92888	ARHGEF1 Rho guanine nucleotide exchange factor 1	13.3	3	12	30.88	30.46	21.1	17.56	-21	-7.22	-10.35	-30.27
ARHGEF6	Q15052	ARHGEF6 Rho guanine nucleotide exchange factor 6	9	3	14	30.51	31.04	21.32	17.14	-28.11	-15.08	-12.36	-21.65
ARHGEF7	Q14155	ARHGEF7 Rho guanine nucleotide exchange factor 7	2	1	5	28.71	32.91	10.58	27.8	-24.56	6.51	-48.48	15.92
ARID1A	O14497	ARID1A AT-rich interactive domain-containing protein 1A ARID1A AT-rich interactive domain-containing prote...	5	1	12	33.83	26.31	22.55	17.31	-9.17	-18.77	-9.59	-48.36
ARID1B	Q8NFD5	ARID1B AT-rich interactive domain-containing protein 1B ARID1B AT-rich interactive domain-containing prote...	2.5	2	46	25.45	32.98	21.42	20.15	-27.42	2.24	-82.08	-7.72
ARID2	Q68CP9	ARID2 AT-rich interactive domain-containing protein 2 ARID2 AT-rich interactive domain-containing protei...	2	1	12	32.77	27.29	24.1	15.85	-25.39	-50.26	-20.43	-47.19
ARIH1	Q9Y4X5	ARIH1 E3 ubiquitin-protein ligase ARIH1	2	1	1	28.68	31.51	22.97	16.85	-24.81	5.28	-16.2	-42.36
ARIH2	O95376	ARIH2 E3 ubiquitin-protein ligase ARIH2	3	1	23	27.93	27.17	25.85	19.04	-23.04	-11.2	-6.81	-32.31
ARL1	P40616	ARL1 ADP-ribosylation factor-like protein 1	2	1	16	22.04	32.16	31.67	14.13	-50	16.49	56.08	-5.21
ARL3	P36405	ARL3 ADP-ribosylation factor-like protein 3	2	1	4	28.95	26.81	22.78	21.46	30.36	31.62	64.33	9.16
ARL6IP4	Q66PJ3	ARL6IP4 ADP-ribosylation factor-like protein 6-interacting protein 4 ARL6IP4 ADP-ribosylation factor-like protein 6-int...	7	3	15	29.5	25.28	23.59	21.63	0.73	-18.23	-29.15	-5.1
ARMC1	Q9NVT9	ARMC1 Armadillo repeat-containing protein 1	5	1	7	33.79	24.99	23.03	18.19	-23.06	-42.41	-10.91	-41.58
ARMC6	Q6NXE6	ARMC6 Armadillo repeat-containing protein 6	5.3	3	11	35.47	26.34	21.64	16.56	-37	-27.68	-12.92	-25.4
ARMT1	Q9H993	ARMT1 Protein-glutamate O-methyltransferase	5.7	3	16	40.81	16.52	32.36	10.31	-3.44	-9.92	-1.16	10.25
ARNT	P27540	ARNT Aryl hydrocarbon receptor nuclear translocator ARNT Aryl hydrocarbon receptor nuclear translocato...	3.5	2	22	34.68	29.74	21.19	14.39	-57.09	-47.28	-15.78	1.67
ARPC1B	O15143	ARPC1B Actin-related protein 2/3 complex subunit 1B ARPC1B Actin-related protein 2/3 complex subunit 1...	6.3	3	21	28.84	26.01	24.02	21.12	9.48	10.72	24.56	9.47
ARPC2	O15144	ARPC2 Actin-related protein 2/3 complex subunit 2	6.3	3	24	27.1	25.24	25.97	21.69	12.91	23.06	25.83	19.45
ARPC3	O15145	ARPC3 Actin-related protein 2/3 complex subunit 3	3.7	3	33	33.14	27.2	23.52	16.15	14.29	4.81	5.16	-10.1
ASCC3	Q8N3C0	ASCC3 Activating signal cointegrator 1 complex subunit 3 ASCC3 Activating signal cointegrator 1 complex sub...	3.5	2	7	30.05	25.46	23.66	20.83	-23.27	-38.27	-40.41	-36.31
ASF1A	Q9Y294	ASF1A Histone chaperone ASF1A	3	1	25	24.34	32.63	25.66	17.37	-33.58	-883.79	10.77	-616.96
ASF1B	Q9NVP2	ASF1B Histone chaperone ASF1B	4	3	18	32.26	27.25	24.29	16.2	-42.25	-52.68	-4.89	-65.72
ASH2L	Q9UBL3	ASH2L Set1/Ash2 histone methyltransferase complex subunit ASH2 ASH2L Set1/Ash2 histone methyltransferase complex ...	2.3	3	22	33.51	24.28	26.27	15.94	-16.19	-8.71	5.69	-10.78
ASMTL	O95671	ASMTL N-acetylserotonin O-methyltransferase-like protein ASMTL N-acetylserotonin O-methyltransferase-like p...	8.5	2	28	28.74	25.37	22.14	23.75	-12.61	-23.1	11.99	-51.54
ASNA1	O43681	ASNA1 ATPase ASNA1	5	1	13	31.89	29.88	20.13	18.1	-23.23	-25.39	-21.06	-21.58
ASNS	P08243	ASNS Asparagine synthetase [glutamine-hydrolyzing] [REVIEWED] ENSG00000070669;P08243;A4D1I8;B4DXZ1;B7ZAA9;D6W5R3;E9PCI3;E9PCX6;P08184;Q15666;Q549T9;Q96HD0 ASNS Asparagine synthetase [glutamine-hydrolyzing]...	55.7	3	12	22.91	19.52	37.38	20.19	-15.45	-13.78	-2.73	-2.29
ASPM	Q8IZT6	ASPM Abnormal spindle-like microcephaly-associated protein ASPM Abnormal spindle-like microcephaly-associated...	2	1	13	33.12	30.15	21.04	15.69	-33.22	-13.46	-14.9	-46.41
ATAD1	Q8NBU5	ATAD1 ATPase family AAA domain-containing protein 1 ATAD1 ATPase family AAA domain-containing protein ...	2	1	13	42.78	20.83	25.86	10.53	-17.5	-28.24	-14.87	-111.09
ATAD2	Q6PL18	ATAD2 ATPase family AAA domain-containing protein 2 ATAD2 ATPase family AAA domain-containing protein ...	7.5	2	7	29.08	26.97	22.84	21.11	-27.85	-7.73	-14.18	-16.93
ATAD3A	Q9NVI7	ATAD3A ATPase family AAA domain-containing protein 3A ATAD3A ATPase family AAA domain-containing protein...	4.5	2	22	42.7	22.5	22.6	12.2	-2.62	-9.52	-19.36	-29.16
ATAD3B	Q5T9A4	ATAD3B ATPase family AAA domain-containing protein 3B ATAD3B ATPase family AAA domain-containing protein...	8.7	3	14	35.48	25.8	22.44	16.27	-8.16	0.89	1.42	-27.71
ATAD5	Q96QE3	ATAD5 ATPase family AAA domain-containing protein 5 ATAD5 ATPase family AAA domain-containing protein ...	3.7	3	15	29.61	25.47	23.13	21.79	-45.63	-55.55	-30.69	-49.73
ATF6B	Q99941	ATF6B Cyclic AMP-dependent transcription factor ATF-6 beta ATF6B Cyclic AMP-dependent transcription factor AT...	2	1	3	42.06	38.81	12.19	6.94	-30.85	21.84	3.54	-508.62
ATF7IP	Q6VMQ6	ATF7IP Activating transcription factor 7-interacting protein 1 ATF7IP Activating transcription factor 7-interacti...	3	1	12	15.88	60.24	13.25	10.64	-1.43	51.51	-0.26	-56.34
ATG13	O75143	ATG13 Autophagy-related protein 13	2	1	10	34.49	27.42	23.91	14.18	-31.29	-48.36	-14.19	-68.73
ATG3	Q9NT62	ATG3 Ubiquitin-like-conjugating enzyme ATG3	4	1	5	29.73	28.44	22.21	19.62	-20.27	-11.47	-18.27	-67.67
ATG4B	Q9Y4P1	ATG4B Cysteine protease ATG4B	3.5	2	5	29.68	25.6	23.05	21.66	-29.42	-17.36	-17.43	3.8
ATIC	P31939	ATIC Bifunctional purine biosynthesis protein PURH ATIC Bifunctional purine biosynthesis protein PURH...	10	3	32	31.44	25.1	25.16	18.3	18.84	12.89	19.71	-17.4
ATM	Q13315	ATM Serine-protein kinase ATM	11.7	3	15	28.73	26.92	23.57	20.78	-30.15	-29.15	-20.24	-26.58
ATP13A1	Q9HD20	ATP13A1 Manganese-transporting ATPase 13A1	6.3	3	21	34.08	31.52	19.87	14.53	-7.62	1.12	6.29	-37.16
ATP1A1	P05023	ATP1A1 Sodium/potassium-transporting ATPase subunit alpha-1 ATP1A1 Sodium/potassium-transporting ATPase subuni...	9	3	16	39.47	23.53	20.09	16.91	10.61	5.69	-8.94	-3.22
ATP23	Q9Y6H3	ATP23 Mitochondrial inner membrane protease ATP23 homolog ATP23 Mitochondrial inner membrane protease ATP23 ...	5	1	6	29.63	30.74	21.39	18.24	13.15	-1.18	-6.79	-21.46
ATP2A2	P16615	ATP2A2 Sarcoplasmic/endoplasmic reticulum calcium ATPase 2 ATP2A2 Sarcoplasmic/endoplasmic reticulum calcium ...	56.7	3	9	36.61	31.35	19.39	12.65	25.22	24.35	15.19	-9.45
ATP2A3	Q93084	ATP2A3 Sarcoplasmic/endoplasmic reticulum calcium ATPase 3 ATP2A3 Sarcoplasmic/endoplasmic reticulum calcium ...	2	1	27	33.98	26.04	23.94	16.04	9.35	-19	24.69	-32.46
ATP5A1	P25705	"ATP5A1 ATP synthase subunit alpha, mitochondrial "	26.3	3	27	36.84	25.9	21.7	15.56	19.01	19.74	4.88	-42.34
ATP5B	P06576	"ATP5B ATP synthase subunit beta, mitochondrial "	12.3	3	25	30.34	30.67	22.08	16.91	15.86	41.29	21.09	-15.7
ATP5C1	P36542	"ATP5C1 ATP synthase subunit gamma, mitochondrial "	3.7	3	30	33.16	24.48	22.4	19.96	17.76	22.28	17.14	1.24
ATP5F1	P24539	"ATP5F1 ATP synthase F(0) complex subunit B1, mitochondrial ATP5F1 ATP synthase F(0) complex subunit B1, mitoc..."	4	2	37	37.89	24.97	20.58	16.56	27.25	4.18	2.36	-3.65
ATP5H	O75947	"ATP5H ATP synthase subunit d, mitochondrial "	2	1	30	25.58	27.57	27.26	19.59	11.39	15.92	10.62	-9.78
ATP5J2-PTCD1	G3V325	ATP5J2-PTCD1 Protein ATP5J2-PTCD1	4	1	15	32.47	24.1	22.69	20.75	-53.29	-52.37	-24.49	-34.5
ATP6V0A2	Q9Y487	ATP6V0A2 V-type proton ATPase 116 kDa subunit a isoform 2 ATP6V0A2 V-type proton ATPase 116 kDa subunit a is...	2	1	8	52.57	23.99	12.33	11.11	-50.27	-109.91	-420.57	-203.47
ATP6V1A	P38606	ATP6V1A V-type proton ATPase catalytic subunit A	7.3	3	41	30.82	33.7	19.56	15.91	-23.17	8.11	-17.28	-9.7
ATP6V1G1	O75348	ATP6V1G1 V-type proton ATPase subunit G 1	3	1	14	35.37	17.23	31.6	15.8	-10.36	-20.15	-3.93	-37.86
ATP6V1H	Q9UI12	ATP6V1H V-type proton ATPase subunit H	5	1	19	33.24	28.23	22.83	15.7	-19.22	-18.04	-21.82	-44.1
ATR	Q13535	ATR Serine/threonine-protein kinase ATR	3	2	19	31.17	23.6	24.73	20.49	-45.23	-65.35	6.58	-9.06
ATRIP	Q8WXE1	ATRIP ATR-interacting protein	8.3	3	11	38.39	20.91	17.98	22.72	12.31	-10.2	-5.16	-7.73
ATXN10	Q9UBB4	ATXN10 Ataxin-10	33.3	3	7	40.52	26.91	19.15	13.42	-20.19	-28.04	-17.85	-29.19
ATXN2	Q99700	ATXN2 Ataxin-2	5.3	3	19	36.74	27.16	19.05	17.05	-13.8	-20.01	-36.65	-31.61
ATXN2L	Q8WWM7	ATXN2L Ataxin-2-like protein	10.3	3	10	32.68	24.28	24.91	18.13	-18.58	-17.75	13.1	-19.57
ATXN7L3B	Q96GX2	ATXN7L3B Putative ataxin-7-like protein 3B	2	1	6	32.37	29.51	23.75	14.38	-21.96	-26.1	-19.92	-62.8
AUP1	Q9Y679	AUP1 Ancient ubiquitous protein 1	9.3	3	14	21.25	31.97	11.22	35.56	-8.07	5.38	-27.35	-30.56
AURKA	O14965	AURKA Aurora kinase A	8.7	3	14	37.17	25.03	20.82	16.98	-4.09	2.52	-19.88	-14.86
AURKB	Q96GD4	AURKB Aurora kinase B	6	3	10	35.14	25.9	21.5	17.47	-16.96	-2.46	-8.42	-26.65
AVEN	Q9NQS1	AVEN Cell death regulator Aven	2.5	2	25	34.19	27.83	21.9	16.08	-27.65	-18.09	-17.02	-17.3
BABAM1	Q9NWV8	BABAM1 BRISC and BRCA1-A complex member 1	2	1	11	38.62	27.17	22.11	12.11	-6.24	-24.58	-17.72	-48.64
BACH1	O14867	BACH1 Transcription regulator protein BACH1	5.5	2	13	31.44	26.65	27.89	14.02	-42.08	-41.74	-34	-36.57
BACH2	Q9BYV9	BACH2 Transcription regulator protein BACH2	35	3	9	35.11	29.33	20.44	15.12	-37.04	-34.52	-24.52	-45.01
BAG2	O95816	BAG2 BAG family molecular chaperone regulator 2	3.3	3	4	34.14	20.94	21.17	23.75	-28.18	-22.68	-4.13	-28.01
BAG4	O95429	BAG4 BAG family molecular chaperone regulator 4	6	1	17	31.13	27.76	24.47	16.64	-21.6	-8.79	-13.15	-56.8
BAG5	Q9UL15	BAG5 BAG family molecular chaperone regulator 5	16	3	15	32.62	40.53	14	12.85	-24.69	-13	-28.73	-22.01
BAG6	P46379	BAG6 Large proline-rich protein BAG6	8	3	14	38.87	25.13	20.07	15.93	-14.76	-19.61	-0.21	-33.31
BAHD1	Q8TBE0	BAHD1 Bromo adjacent homology domain-containing 1 protein BAHD1 Bromo adjacent homology domain-containing 1 ...	2	1	5	32.89	29.39	20.61	17.11	-70.45	-48.89	-39.54	-90.84
BANF1	O75531	BANF1 Barrier-to-autointegration factor	2.5	2	47	25.51	26.72	31.28	16.49	3.39	12.46	39.78	-13.12
BARD1	Q99728	BARD1 BRCA1-associated RING domain protein 1	3	1	19	29.3	27.91	23.1	19.69	-35.22	-28.22	-17.95	-40.7
BAZ1A	Q9NRL2	BAZ1A Bromodomain adjacent to zinc finger domain protein 1A BAZ1A Bromodomain adjacent to zinc finger domain p...	6	1	10	29.52	35.4	18.46	16.61	-27.24	5.41	-31.74	-50.27
BAZ1B	Q9UIG0	BAZ1B Tyrosine-protein kinase BAZ1B	14.3	3	15	31.98	27.05	22.65	18.32	-9.14	-18.8	-7.47	-21.61
BAZ2A	Q9UIF9	BAZ2A Bromodomain adjacent to zinc finger domain protein 2A BAZ2A Bromodomain adjacent to zinc finger domain p...	2	1	21	32.85	26.03	19.78	21.34	-36.17	-56.07	-38.2	-60.42
BCAP31	P51572	BCAP31 B-cell receptor-associated protein 31	5.7	3	29	28	30.64	24.96	16.4	20.61	30.43	23.09	-17.07
BCAR3	O75815	BCAR3 Breast cancer anti-estrogen resistance protein 3 BCAR3 Breast cancer anti-estrogen resistance prote...	3	1	0	44.73	24.12	17.61	13.54	-12.28	-15.84	-45.44	-64.44
BCAS2	O75934	BCAS2 Pre-mRNA-splicing factor SPF27	4.7	3	11	31.23	25.29	24.24	19.24	-24.19	-10.61	-8.41	-10.78
BCAT1	P54687	"BCAT1 Branched-chain-amino-acid aminotransferase, cytosolic BCAT1 Branched-chain-amino-acid aminotransferase, ..."	13	3	7	30.91	26.04	22.69	20.36	-25.82	-8.89	-9.54	-12.08
BCAT2	O15382	"BCAT2 Branched-chain-amino-acid aminotransferase, mitochondrial BCAT2 Branched-chain-amino-acid aminotransferase, ..."	2	1	1	24.82	21.19	22.76	31.23	-22.57	-6.3	-9.42	-31.18
BCCIP	Q9P287	BCCIP BRCA2 and CDKN1A-interacting protein	6.3	3	5	17.36	40.82	16.77	25.05	-13.59	-19.31	-16.35	-23.02
BCKDHB	P21953	"BCKDHB 2-oxoisovalerate dehydrogenase subunit beta, mitochondrial BCKDHB 2-oxoisovalerate dehydrogenase subunit beta..."	5	3	17	29.49	21.34	29.02	20.15	-33.91	7.03	-18.29	3.68
BCL11A	Q9H165	BCL11A B-cell lymphoma/leukemia 11A	2	1	6	32.42	27.95	26.09	13.54	-29.27	-87.56	-6.86	-93.94
BCL6	P41182	BCL6 B-cell lymphoma 6 protein	10.3	3	10	36.24	26.53	22.43	14.81	-32.26	-30.58	-14.17	-31.83
BCLAF1	Q9NYF8	BCLAF1 Bcl-2-associated transcription factor 1	6	2	11	26.38	26.8	24.47	22.35	4.67	0.23	-17.64	6.84
BCOR	Q6W2J9	BCOR BCL-6 corepressor	3	1	21	37.21	21.91	22.34	18.54	-4.23	-45.48	-23.97	-43.45
BCR	P11274	BCR Breakpoint cluster region protein	2	1	12	34.43	25.7	21.43	18.44	-19.4	-63.32	-38.2	-40.49
BDH1	Q02338	"BDH1 D-beta-hydroxybutyrate dehydrogenase, mitochondrial BDH1 D-beta-hydroxybutyrate dehydrogenase, mitocho..."	5	2	14	48.57	20.69	16.33	14.41	-51.24	-37.96	-46.37	-30.07
BEND3	Q5T5X7	BEND3 BEN domain-containing protein 3	2	1	10	35.71	27.18	23.5	13.61	-20.89	-38.2	-26.79	-98.43
BEND4	Q6ZU67	BEND4 BEN domain-containing protein 4	3	1	3	35.63	27.98	23.31	13.09	-45.63	-57.64	-42.43	-117.32
BICD2	Q8TD16	BICD2 Protein bicaudal D homolog 2	2	1	16	35.18	22.47	24.73	17.62	-21.99	-56.04	-19.73	-85.81
BID	P55957	BID BH3-interacting domain death agonist	8	1	15	37.12	28.74	23.47	10.67	-21.09	-27.24	-26.75	-157.27
BIRC3	Q13489	BIRC3 Baculoviral IAP repeat-containing protein 3	2	1	8	22.98	22.98	21.47	32.57	-20.14	-34.95	-1.24	-29.44
BIRC6	Q9NR09	BIRC6 Baculoviral IAP repeat-containing protein 6	6.5	2	10	33.06	31.09	19.67	16.19	-33.37	-17.13	-31.2	-145.69
BLK	P51451	BLK Tyrosine-protein kinase Blk	2	2	15	23.9	48.9	15.93	11.27	-36.07	-12.39	-20.4	-72.47
BLOC1S4	Q9NUP1	BLOC1S4 Biogenesis of lysosome-related organelles complex 1 subunit 4 BLOC1S4 Biogenesis of lysosome-related organelles ...	2	1	8	17.78	33.07	34.24	14.91	-18.07	-12.83	18.17	-5.01
BLVRB	P30043	BLVRB Flavin reductase (NADPH)	3	1	12	29.96	27.74	24.51	17.79	-14	-19.66	-5.76	-34.92
BMS1	Q14692	BMS1 Ribosome biogenesis protein BMS1 homolog	4	3	16	33.35	27.35	24.52	14.78	4.82	-25.69	-8.55	-64.27
BOD1L1	Q8NFC6	BOD1L1 Biorientation of chromosomes in cell division protein 1-like 1 BOD1L1 Biorientation of chromosomes in cell divisi...	3	1	22	26.57	41.49	18.75	13.18	7.09	5.83	33.62	-67.37
BOLA2B	Q9H3K6	BOLA2B BolA-like protein 2	2	2	6	32.07	28.44	21.97	17.53	3.98	7.83	-5.66	-11.91
BOP1	Q14137	BOP1 Ribosome biogenesis protein BOP1	5	3	22	31.73	26.12	25.5	16.65	-16.52	-19.13	6.63	-36.51
BORA	Q6PGQ7	BORA Protein aurora borealis	3	1	7	30.15	30.13	21.3	18.42	-31.93	-31.96	-31.9	-44.78
BORCS8-MEF2B	H3BNR1	BORCS8-MEF2B Protein BORCS8-MEF2B	11.3	3	21	33.25	31.3	19.26	16.19	-54.97	-22.19	-22.77	-23.52
BPNT1	O95861	"BPNT1 3'(2'),5'-bisphosphate nucleotidase 1 "	9.3	3	12	32.78	26.02	24.44	16.75	-10.44	7.1	4.35	-5.3
BRAT1	Q6PJG6	BRAT1 BRCA1-associated ATM activator 1	23.7	3	11	34.98	28.36	24.34	12.33	-14.82	-9.08	-12.41	-33.34
BRCA1	P38398	BRCA1 Breast cancer type 1 susceptibility protein	5	1	12	38.48	29.67	17.04	14.8	-13.55	-35.56	-78.47	-82.87
BRD7	Q9NPI1	BRD7 Bromodomain-containing protein 7	2.5	2	9	37.27	24.48	23.32	14.93	-10.36	-15.81	-3.26	-34.53
BRE	Q9NXR7	BRE BRCA1-A complex subunit BRE	3	1	23	45.83	22.48	18.14	13.55	-27.91	-2.6	-16.85	-61.53
BRI3BP	Q8WY22	BRI3BP BRI3-binding protein	3.3	3	15	32.04	29.51	24.82	13.63	30.63	25.7	35.66	-6.28
BRIP1	Q9BX63	BRIP1 Fanconi anemia group J protein	4	1	9	31.53	29.74	21.71	17.02	-4.68	-19.32	-7.91	-66.11
BRIX1	Q8TDN6	BRIX1 Ribosome biogenesis protein BRX1 homolog	7	2	7	32.78	22.94	23.02	21.26	-7.25	-32.94	-17.18	-31.48
BST2	Q10589	BST2 Bone marrow stromal antigen 2	7	3	13	32	23.94	26.11	17.95	15.53	17.66	15.37	2.21
BTBD1	Q9H0C5	BTBD1 BTB/POZ domain-containing protein 1	3	1	7	31.56	33.2	20.2	15.04	-5.53	-50.26	-23.72	-150
BTF3	P20290	BTF3 Transcription factor BTF3	3	1	14	27.71	27.12	25.43	19.74	24.97	0.21	13.9	-8.13
BTK	Q06187	BTK Tyrosine-protein kinase BTK	30.3	3	14	15.74	47.74	29.09	7.43	-26.63	-12.82	-2.89	-37.46
BUB1	O43683	BUB1 Mitotic checkpoint serine/threonine-protein kinase BUB1 BUB1 Mitotic checkpoint serine/threonine-protein k...	6	1	10	28.26	24.66	28.26	18.81	-19.31	-17.96	-21.16	-12.53
BUB1B	O60566	BUB1B Mitotic checkpoint serine/threonine-protein kinase BUB1 beta BUB1B Mitotic checkpoint serine/threonine-protein ...	12	3	45	35.4	27.45	20.45	16.71	-5.39	-17.7	-10.46	-16.45
BUB3	O43684	BUB3 Mitotic checkpoint protein BUB3	4.3	3	21	28.57	25.83	26.2	19.39	1.17	-0.98	8.53	-9.14
BYSL	Q13895	BYSL Bystin	4.3	3	34	36.58	29.49	19.49	14.44	6.03	10.52	1.21	-34.82
BZW1	Q7L1Q6	BZW1 Basic leucine zipper and W2 domain-containing protein 1 BZW1 Basic leucine zipper and W2 domain-containing...	6	3	15	48.83	21.96	17.67	11.53	-20.73	-7.82	-3.45	-34.61
BZW2	Q9Y6E2	BZW2 Basic leucine zipper and W2 domain-containing protein 2 BZW2 Basic leucine zipper and W2 domain-containing...	2	1	8	26.89	27.34	25.05	20.72	-9.67	2.34	-8.73	-10.66
C10orf12	Q8N655	C10orf12 Uncharacterized protein C10orf12	2	1	6	28.3	23.68	22.86	25.16	-40.12	-38.06	-14.11	10.71
C14orf166	Q9Y224	C14orf166 UPF0568 protein C14orf166	3	1	26	29.48	28.32	24.41	17.8	-13.4	-9.1	-5.45	-18.51
C14orf80	Q86SX3	C14orf80 Uncharacterized protein C14orf80	6.7	3	19	43.38	22.91	17.56	16.15	-10.48	-30.28	-26.3	-38.53
C15orf39	Q6ZRI6	C15orf39 Uncharacterized protein C15orf39	4.7	3	16	31.76	28.13	21.58	18.53	-38.03	-29.93	-1.23	-22.11
C16orf58	Q96GQ5	C16orf58 RUS1 family protein C16orf58	10	3	9	36.37	25.66	23.43	14.54	9.11	1.58	5.25	-9.79
C17orf62	Q9BQA9	C17orf62 Uncharacterized protein C17orf62	3	1	3	30.19	28.05	23.91	17.85	21.69	12.26	9.45	-30.3
C17orf75	Q9HAS0	C17orf75 Protein Njmu-R1	2	1	19	34.41	24.94	24.07	16.58	-11.24	-13.09	14.3	-16.76
C17orf80	Q9BSJ5	C17orf80 Uncharacterized protein C17orf80	9.7	3	7	47.99	27.14	17.05	7.82	10.05	23.58	-3.27	-3.43
C17orf96	A6NHQ4	C17orf96 Uncharacterized protein C17orf96	2	1	24	26.94	19.01	28.98	25.07	-81.68	-90.47	-30.89	-57.38
C18orf32	Q8TCD1	C18orf32 UPF0729 protein C18orf32	9.3	3	15	30.57	29.03	23.66	16.74	44.55	46.65	34.87	22.48
C19orf43	Q9BQ61	C19orf43 Uncharacterized protein C19orf43	3.5	2	14	26.67	24.3	23.48	25.55	-7.22	-4.5	13.61	39.52
C19orf52	Q9BSF4	C19orf52 Uncharacterized protein C19orf52	4	1	5	37.61	32.77	15.81	13.81	-19.59	27.66	-10.49	-6.15
C1orf122	Q6ZSJ8	C1orf122 Uncharacterized protein C1orf122	3	1	15	30.03	30.07	23.13	16.77	-27.11	-5.31	-8.89	-42.17
C1orf174	Q8IYL3	C1orf174 UPF0688 protein C1orf174	2	1	20	35.57	25.53	17.03	21.87	-16.4	5.21	-14.71	12.53
C1QBP	Q07021	"C1QBP Complement component 1 Q subcomponent-binding protein, mitochondrial C1QBP Complement component 1 Q subcomponent-bindin..."	3	1	15	27.14	27.24	24.96	20.66	-7.54	-9.99	-9.89	-18.28
C20orf27	Q9GZN8	C20orf27 UPF0687 protein C20orf27	2	1	5	34.74	14.55	41.26	9.45	-10.47	-24.41	-12.15	-32.12
C2CD5	Q86YS7	C2CD5 C2 domain-containing protein 5	3	1	6	40.37	34.3	19.02	6.32	-17.79	-46.5	-70.57	-176.08
C2orf47	Q8WWC4	"C2orf47 Uncharacterized protein C2orf47, mitochondrial C2orf47 Uncharacterized protein C2orf47, mitochond..."	3	1	10	33.56	33.23	18.85	14.35	-7.7	-14.8	4.57	-24.74
C3orf38	Q5JPI3	C3orf38 Uncharacterized protein C3orf38	3.5	2	15	43.99	21.76	21.08	13.17	-8.12	-13.29	-0.93	-46.05
C5orf24	Q7Z6I8	C5orf24 UPF0461 protein C5orf24	2	1	8	31.36	31.18	22.54	14.91	-33.84	-9.29	-19.38	-56.9
C5orf45	Q6NTE8	C5orf45 UPF0544 protein C5orf45	4	1	7	33.14	30.94	17.98	17.94	-20.83	-25.92	-77.7	-46.56
C5orf51	A6NDU8	C5orf51 UPF0600 protein C5orf51	2	1	16	31.65	26.27	22.75	19.33	-57.6	-27.79	20.69	-8.3
C7orf43	Q8WVR3	C7orf43 Uncharacterized protein C7orf43	2	1	6	29.05	30.91	22.68	17.36	-19.56	-26.54	-11.02	-62.43
C8orf33	Q9H7E9	C8orf33 UPF0488 protein C8orf33	4.7	3	14	33.54	29.2	20.4	16.86	-20.15	-13.03	-16.91	-29.1
C9orf91	Q5VZI3	C9orf91 Transmembrane protein C9orf91	2	1	14	38.37	28.35	20.31	12.97	8.1	-9.38	9.16	-52.68
CAAP1	Q9H8G2	CAAP1 Caspase activity and apoptosis inhibitor 1	2	2	15	32.81	29.31	20.89	16.99	-43.36	-26.12	-39.34	-32.47
CABIN1	Q9Y6J0	CABIN1 Calcineurin-binding protein cabin-1	2	1	18	33.37	30.97	20.66	15	-36.3	-51.64	-35.05	-78.91
CACUL1	Q86Y37	CACUL1 CDK2-associated and cullin domain-containing protein 1 CACUL1 CDK2-associated and cullin domain-containin...	3	1	21	36.22	27.55	23.08	13.14	-15.5	-46.4	-30.85	-102.55
CACYBP	Q9HB71	CACYBP Calcyclin-binding protein	3.3	3	14	23.72	21.07	29.02	26.19	23.44	24.1	38.33	41.85
CAD	P27708	CAD CAD protein	70.7	3	10	33.27	27.97	20.75	18	-13.99	-17.26	-3.94	-39.77
CALCOCO2	Q13137	CALCOCO2 Calcium-binding and coiled-coil domain-containing protein 2 CALCOCO2 Calcium-binding and coiled-coil domain-co...	4	1	22	28.12	28.68	26.16	17.04	-13.98	-6.25	-5.95	-51.08
CALR	P27797	CALR Calreticulin	10	3	16	26.4	26.76	27.73	19.11	17.95	33.43	32.17	1.45
CAMK1D	Q8IU85	CAMK1D Calcium/calmodulin-dependent protein kinase type 1D CAMK1D Calcium/calmodulin-dependent protein kinase...	5.5	2	13	30.1	27.25	21.56	21.09	-36.51	-16.17	-15.29	-8.67
CAMK2D	Q13557	CAMK2D Calcium/calmodulin-dependent protein kinase type II subunit delta CAMK2D Calcium/calmodulin-dependent protein kinase...	7	3	8	46.81	22	18.48	12.71	-14.19	4.78	6.93	-15.12
CAMK4	Q16566	CAMK4 Calcium/calmodulin-dependent protein kinase type IV CAMK4 Calcium/calmodulin-dependent protein kinase ...	10	1	13	29.4	34.7	18.28	17.61	-25.14	-26.78	-53.84	-63.43
CAMLG	P49069	CAMLG Calcium signal-modulating cyclophilin ligand CAMLG Calcium signal-modulating cyclophilin ligand...	2	1	5	32.9	27.62	21.34	18.14	-3.5	-18.57	-6.08	-10.16
CAND1	Q86VP6	CAND1 Cullin-associated NEDD8-dissociated protein 1 CAND1 Cullin-associated NEDD8-dissociated protein ...	14.3	3	28	34.03	26.42	21.55	18	12.27	7.51	13.38	-16.11
CAPN1	P07384	CAPN1 Calpain-1 catalytic subunit	2	1	24	28.33	23.97	24.84	22.86	-16.92	-23.45	-6.23	-25.93
CAPN7	Q9Y6W3	CAPN7 Calpain-7	2	1	12	32.96	34.28	19.04	13.73	-25.48	-26.68	-9.1	-0.16
CAPRIN1	Q14444	CAPRIN1 Caprin-1	4.3	3	22	30.84	26.76	22.17	20.22	-4.45	-9.97	-6.74	-26.88
CAPZA1	P52907	CAPZA1 F-actin-capping protein subunit alpha-1	4.7	3	7	31.17	21.84	35.73	11.25	15.95	44.21	10.77	-13.44
CAPZA2	P47755	CAPZA2 F-actin-capping protein subunit alpha-2	7.5	2	10	38.17	16.94	35.01	9.88	-12.48	9.79	-13.19	-43.37
CAPZB	P47756	CAPZB F-actin-capping protein subunit beta	7	3	26	24.6	26.68	26.26	22.46	-6.75	5.14	15.99	6.52
CARD11	Q9BXL7	CARD11 Caspase recruitment domain-containing protein 11 CARD11 Caspase recruitment domain-containing prote...	2	1	19	25.31	24.71	24.69	25.29	-17.96	-37.32	-10.81	-16.75
CARHSP1	Q9Y2V2	CARHSP1 Calcium-regulated heat-stable protein 1	4.7	3	16	27.21	30.99	21.98	19.82	-14.76	-10.33	-4.41	-18.16
CARM1	Q86X55	CARM1 Histone-arginine methyltransferase CARM1	7.3	3	12	33.05	22.64	23.05	21.26	-23.3	-19.5	-10.14	-43.88
CARMIL2	Q6F5E8	"CARMIL2 Capping protein, Arp2/3 and myosin-I linker protein 2 CARMIL2 Capping protein, Arp2/3 and myosin-I linke..."	11	3	11	36.34	26.72	21.62	15.33	-37.41	-46.04	-5.7	-51.66
CARS	P49589	"CARS Cysteine--tRNA ligase, cytoplasmic "	17.3	3	9	42.16	25.03	17.15	15.66	-46.77	-10.94	-12.14	-17.68
CARS2	Q9HA77	"CARS2 Probable cysteine--tRNA ligase, mitochondrial CARS2 Probable cysteine--tRNA ligase, mitochondria..."	3.7	3	13	33.81	23.71	23.85	18.63	-5.45	-5.12	-16.01	-19.98
CASC5	Q8NG31	CASC5 Protein CASC5	6	2	28	36.29	25.4	22.08	16.22	-4.7	-38.4	-16.38	-29.02
CASP2	P42575	CASP2 Caspase-2	12.7	3	9	32.8	29.37	20.95	16.89	-34.54	-11.76	-24.56	-26.67
CASP3	P42574	CASP3 Caspase-3	6	3	23	17.8	30.48	17.64	34.08	-15.06	-15	6.79	-12.78
CASP7	P55210	CASP7 Caspase-7	9	1	8	16.73	67.6	7.73	7.95	-15.02	-13.47	-10.83	-28.38
CASP9	P55211	CASP9 Caspase-9	2	1	12	46.09	21.6	19.84	12.47	-12.05	-40.23	-17.36	-36.36
CAST	P20810	CAST Calpastatin	3	2	17	29.17	24.48	24.11	22.23	-35.66	-49.57	-14.65	-11.55
CAT	P04040	CAT Catalase	16.7	3	7	57.17	16.09	9.12	17.63	34.84	3.66	-5.33	-3.16
CBFA2T3	O75081	CBFA2T3 Protein CBFA2T3	2	1	30	32.89	30.8	18.42	17.89	-36.97	-17.48	-87.69	-86.77
CBL	P22681	CBL E3 ubiquitin-protein ligase CBL	6	1	3	27.73	24.96	25.53	21.79	-18.7	-67.27	-18.09	-46.96
CBLL1	Q75N03	CBLL1 E3 ubiquitin-protein ligase Hakai	3	1	1	37.98	18.63	23.66	19.74	-24.35	-119.31	-7.41	13.2
CBS	P35520	CBS Cystathionine beta-synthase	8.3	3	8	29.68	25.6	24.78	19.94	-10.6	-10.94	-4.01	-15.62
CBX3	Q13185	CBX3 Chromobox protein homolog 3	8.7	3	16	27.12	26.98	25.65	20.25	-3.21	-7.4	18.66	11.27
CBX5	P45973	CBX5 Chromobox protein homolog 5	7.3	3	18	31.01	14.24	42.55	12.2	-20.98	-4.06	-9.96	-19.26
CC2D1A	Q6P1N0	CC2D1A Coiled-coil and C2 domain-containing protein 1A CC2D1A Coiled-coil and C2 domain-containing protei...	5	1	20	32.5	35.02	17.21	15.27	-7.38	-9.31	-24.34	-39.89
CCAR1	Q8IX12	CCAR1 Cell division cycle and apoptosis regulator protein 1 CCAR1 Cell division cycle and apoptosis regulator ...	3	1	14	37.03	23.59	25.35	14.03	-15.56	-34.11	-33.18	-44.79
CCAR2	Q8N163	CCAR2 Cell cycle and apoptosis regulator protein 2 CCAR2 Cell cycle and apoptosis regulator protein 2...	9.3	3	23	28.57	31	24.43	16	-9.64	1.68	5.01	-4.36
CCDC28B	Q9BUN5	CCDC28B Coiled-coil domain-containing protein 28B	2	1	22	26.76	18.95	19.65	34.64	-19.92	-63.05	-44.12	5.81
CCDC47	Q96A33	CCDC47 Coiled-coil domain-containing protein 47	2.5	2	29	22.07	26.64	27.95	23.34	-22.23	8.09	-10.72	16.28
CCDC6	Q16204	CCDC6 Coiled-coil domain-containing protein 6	5.7	3	43	30.77	31.54	22.7	15	-28.11	-2.83	-11.75	-39.33
CCDC71L	Q8N9Z2	CCDC71L Coiled-coil domain-containing protein 71L	4	2	16	41.06	26.02	20.91	12.02	-33.14	-69.97	-20.79	-80.24
CCDC97	Q96F63	CCDC97 Coiled-coil domain-containing protein 97	4.5	2	22	35.49	36.66	17.52	10.33	-55.23	-1.59	-44.37	-88.17
CCM2	Q9BSQ5	CCM2 Cerebral cavernous malformations 2 protein	3.5	2	16	28.89	24.08	24.25	22.78	-15.71	-4.27	-4.58	-29.14
CCNB1	P14635	CCNB1 G2/mitotic-specific cyclin-B1	5.7	3	18	34.57	24.52	24.58	16.33	-7.56	-0.35	-18.49	-17.23
CCNB2	O95067	CCNB2 G2/mitotic-specific cyclin-B2	2	1	10	33.24	26.66	22.45	17.65	-9.87	-14.56	-4.97	-35.12
CCND3	P30281	CCND3 G1/S-specific cyclin-D3	2	1	8	41.46	32.1	12.44	14	17.27	13.67	-99.83	-86.76
CCNK	O75909	CCNK Cyclin-K	3	1	19	37.67	29.94	16.3	16.09	32.23	53.68	5.1	18.87
CCNT1	O60563	CCNT1 Cyclin-T1	2.5	2	8	38.5	24.02	19.19	18.29	-24.47	-17.97	-23.56	-18.26
CCT2	P78371	CCT2 T-complex protein 1 subunit beta	27.3	3	25	32.77	24.49	24.13	18.61	-3.08	-2.16	13.91	-14.85
CCT3	P49368	CCT3 T-complex protein 1 subunit gamma	12.3	3	22	28.77	22.88	26.91	21.44	7.05	14.58	21.18	2.87
CCT4	P50991	CCT4 T-complex protein 1 subunit delta	16.3	3	20	34.3	24.56	23.17	17.97	3.6	13.02	17.63	-16.94
CCT5	P48643	CCT5 T-complex protein 1 subunit epsilon	20.7	3	21	27.37	25	26.85	20.78	11.19	3.92	19.87	7.73
CCT6A	P40227	CCT6A T-complex protein 1 subunit zeta	9.3	3	22	30.67	23.03	26.23	20.07	12.9	17.09	27.06	-8.68
CCT7	Q99832	CCT7 T-complex protein 1 subunit eta	13.3	3	33	32.32	25.28	24.32	18.07	14.01	22.34	13.48	-15.81
CCT8	P50990	CCT8 T-complex protein 1 subunit theta	32.7	3	11	29.83	23.71	26.48	19.98	-2.73	-1.44	14.34	-2.78
CCZ1B	P86790	CCZ1B Vacuolar fusion protein CCZ1 homolog B	2.5	2	17	31.31	21.22	23.26	24.2	-7.88	-59.59	22.92	0.56
CD22	P20273	CD22 B-cell receptor CD22	3	3	11	29	24.53	24.23	22.24	-25.97	-27.52	5.32	2.05
CD27	P26842	CD27 CD27 antigen	4	1	3	32.51	29.65	23.69	14.15	8.6	18	13.35	-38.13
CD2AP	Q9Y5K6	CD2AP CD2-associated protein	3	1	5	33.34	24.95	23.68	18.03	-13.24	-21.62	-9.55	-29.92
CD2BP2	O95400	CD2BP2 CD2 antigen cytoplasmic tail-binding protein 2 CD2BP2 CD2 antigen cytoplasmic tail-binding protei...	4	1	4	28.29	27.02	25.16	19.53	-29.26	-29.01	-23.19	-44.16
CD37	P11049	CD37 Leukocyte antigen CD37	8.7	3	12	24.81	19.32	42.62	13.26	13.87	24.97	27.82	-5.38
CD38	P28907	CD38 ADP-ribosyl cyclase/cyclic ADP-ribose hydrolase 1 CD38 ADP-ribosyl cyclase/cyclic ADP-ribose hydrola...	40	3	12	30.63	31.81	22.53	15.03	0.08	2.4	3.03	-10.97
CD3EAP	O15446	CD3EAP DNA-directed RNA polymerase I subunit RPA34 CD3EAP DNA-directed RNA polymerase I subunit RPA34...	4	1	16	29.39	29.34	25.72	15.55	-47.33	-27.67	9.96	-72.11
CD70	P32970	CD70 CD70 antigen	3.5	2	19	35.63	31.5	15.25	17.61	19.23	0.89	-26.36	27.36
CD74	P04233	CD74 HLA class II histocompatibility antigen gamma chain CD74 HLA class II histocompatibility antigen gamma...	21	3	6	30.48	28.64	24.57	16.32	1.21	19.87	6.24	0.98
CD79A	P11912	CD79A B-cell antigen receptor complex-associated protein alpha chain CD79A B-cell antigen receptor complex-associated p...	4.7	3	9	34.95	26.95	23.76	14.34	-11.75	19.54	-0.09	-13.14
CD79B	P40259	CD79B B-cell antigen receptor complex-associated protein beta chain CD79B B-cell antigen receptor complex-associated p...	2	1	21	35.56	23.65	27.53	13.25	-4.47	26.7	24.93	-5.28
CD81	P60033	CD81 CD81 antigen	2	1	13	29.68	32.97	22.06	15.29	0.07	12.02	4.81	-34.03
CDC123	O75794	CDC123 Cell division cycle protein 123 homolog	2.5	2	13	32.54	29.49	21.3	16.68	-33.89	0.3	-19.38	-52.18
CDC16	Q13042	CDC16 Cell division cycle protein 16 homolog	2	1	33	34.17	25.92	18.67	21.25	-5.58	-27.09	-38.36	-77.02
CDC20	Q12834	CDC20 Cell division cycle protein 20 homolog	4	2	27	38.48	24.45	20.28	16.8	-7.91	24.41	-70.14	-20.27
CDC23	Q9UJX2	CDC23 Cell division cycle protein 23 homolog	3	1	9	33.76	26.04	24.5	15.69	-42.35	-59.77	-29.79	-70.89
CDC25B	P30305	CDC25B M-phase inducer phosphatase 2	3	1	10	39.73	24.82	20.09	15.36	-16.07	-22.39	-19.22	-47.97
CDC27	P30260	CDC27 Cell division cycle protein 27 homolog	6.5	2	16	35.5	26.45	20.28	17.77	-12.73	-24.93	-31.59	-22
CDC37	Q16543	CDC37 Hsp90 co-chaperone Cdc37	4.3	3	25	27.8	25.21	30.74	16.25	-4.05	-18.17	10.22	-5.04
CDC37L1	Q7L3B6	CDC37L1 Hsp90 co-chaperone Cdc37-like 1	4.5	2	17	36.36	29.71	21.26	12.67	-39.21	-38.18	-27.68	-78.43
CDC42	P60953	CDC42 Cell division control protein 42 homolog	6	3	30	33.5	25.04	25.69	15.77	41.67	34.32	23.6	6.13
CDC6	Q99741	CDC6 Cell division control protein 6 homolog	3.7	3	9	33.47	29.56	19.57	17.4	-30.86	16.44	-40.67	-9.72
CDC7	O00311	CDC7 Cell division cycle 7-related protein kinase	3.5	2	8	39.38	22.09	19.86	18.67	-17.74	-10.87	4.79	-20.24
CDCA2	Q69YH5	CDCA2 Cell division cycle-associated protein 2	15.7	3	9	34.37	26.73	23.25	15.66	-33.71	-43.51	-20.25	-52.48
CDCA5	Q96FF9	CDCA5 Sororin	5.3	3	9	34.1	28.36	20.63	16.9	-20.62	-15.17	-23.69	-26.86
CDCA7L	Q96GN5	CDCA7L Cell division cycle-associated 7-like protein CDCA7L Cell division cycle-associated 7-like prote...	5	3	19	36.61	24.94	22.79	15.65	-19.92	-12.74	-45.09	-28.78
CDCA8	Q53HL2	CDCA8 Borealin	3.5	2	17	16.34	48.43	14.99	20.24	-35.78	-5.37	-13.65	-26.12
CDK1	P06493	CDK1 Cyclin-dependent kinase 1	4.5	2	27	34.01	27.02	23.23	15.74	4.03	4.92	8.73	-35.21
CDK13	Q14004	CDK13 Cyclin-dependent kinase 13	3	1	11	29.93	28.6	24.11	17.36	-22.27	-29.74	-26.12	-48.74
CDK2	P24941	CDK2 Cyclin-dependent kinase 2	4	1	12	36.64	27.29	21.6	14.47	-17.68	-23.82	-2.03	-37.67
CDK4	P11802	CDK4 Cyclin-dependent kinase 4	2.5	2	8	18.6	29.92	10.52	40.96	-18.99	15.41	10.97	-26.88
CDK5	Q00535	CDK5 Cyclin-dependent-like kinase 5	3	2	20	31.94	31.22	21.03	15.82	-45.26	-0.64	-8.12	-47.75
CDK5RAP1	Q96SZ6	CDK5RAP1 CDK5 regulatory subunit-associated protein 1 CDK5RAP1 CDK5 regulatory subunit-associated protei...	3	1	3	32.08	26.2	24.34	17.39	-11	-13.72	-28.38	-30.01
CDK5RAP2	Q96SN8	CDK5RAP2 CDK5 regulatory subunit-associated protein 2 CDK5RAP2 CDK5 regulatory subunit-associated protei...	4.3	3	13	36.12	26.6	18.45	18.83	-27.54	-30.89	-63.57	-3.51
CDK6	Q00534	CDK6 Cyclin-dependent kinase 6	4	3	18	33.52	31.49	18.88	16.11	-42.41	-29.97	-22.92	-22.95
CDK9	P50750	CDK9 Cyclin-dependent kinase 9	25.3	3	10	8.62	25.38	38.85	27.15	-2.56	49.11	-5.46	59.86
CDKAL1	Q5VV42	CDKAL1 Threonylcarbamoyladenosine tRNA methylthiotransferase CDKAL1 Threonylcarbamoyladenosine tRNA methylthiot...	32	3	7	32.9	28.68	19.64	18.78	53.93	50.14	46.89	20.92
CDKN2AIP	Q9NXV6	CDKN2AIP CDKN2A-interacting protein	13.7	3	10	40.09	25.36	21.93	12.62	-9.2	-17.9	-6.77	-37.51
CDS2	O95674	CDS2 Phosphatidate cytidylyltransferase 2	4	3	19	36.14	22.42	31.89	9.55	10.78	8.24	15.99	-17.2
CDSN	Q15517	CDSN Corneodesmosin	3	1	29	14.92	20.34	18.62	46.12	-38.89	-21.71	-15.53	44.06
CEBPB	P17676	CEBPB CCAAT/enhancer-binding protein beta	2	1	4	31.43	29.52	23.07	15.97	-72.81	-85.71	-41.86	-89.27
CEBPZ	Q03701	CEBPZ CCAAT/enhancer-binding protein zeta	4	3	16	35.84	29.38	19.83	14.95	-28.18	-15.49	-20.92	-82.43
CECR5	Q9BXW7	CECR5 Cat eye syndrome critical region protein 5	8	3	14	35.28	30	21.43	13.28	-3.92	5.65	-6.66	-23.69
CELF1	Q92879	CELF1 CUGBP Elav-like family member 1	3.5	2	14	29.41	28.27	24.63	17.69	-27.77	-9.99	-9.27	-39.42
CEND1	Q8N111	CEND1 Cell cycle exit and neuronal differentiation protein 1 CEND1 Cell cycle exit and neuronal differentiation...	14.7	3	12	38.09	27.65	16.5	17.75	25	17.29	10.83	11.86
CENPC	Q03188	CENPC Centromere protein C	4	1	23	28.77	30.77	24.13	16.33	-29.32	3.49	-15.44	-49.26
CENPH	Q9H3R5	CENPH Centromere protein H	2	1	19	24.25	38.09	20.76	16.9	-33.95	-19.49	-16.58	-34.89
CENPM	Q9NSP4	CENPM Centromere protein M	3	2	19	29.94	28.06	21.65	20.35	-4.04	1.33	-15.94	-7.01
CENPO	Q9BU64	CENPO Centromere protein O	2	1	6	29.29	35.51	19.86	15.35	-42.42	-26.97	-17.53	-53.12
CENPU	Q71F23	CENPU Centromere protein U	3	1	1	30.03	32.41	21.66	15.91	-17.22	-38.98	-10.92	-73.18
CEP152	O94986	CEP152 Centrosomal protein of 152 kDa	2	1	5	30.7	24.1	23.11	22.08	-31.52	-29.02	-22.12	-33.96
CEP192	Q8TEP8	CEP192 Centrosomal protein of 192 kDa	4	1	16	30.48	25.88	23.63	20.01	-32.37	-52.83	-28.29	-9.51
CEP350	Q5VT06	CEP350 Centrosome-associated protein 350	3	1	1	32.13	45.34	11.32	11.21	-9.12	29	-28.15	-44.7
CEP41	Q9BYV8	CEP41 Centrosomal protein of 41 kDa	5	1	16	45.53	21.92	19.24	13.31	-19.85	-36	-17.52	-34.12
CEP44	Q9C0F1	CEP44 Centrosomal protein of 44 kDa	5	1	6	40.21	31.15	17.55	11.09	-8.14	-20.39	-4.48	-70.87
CEP85	Q6P2H3	CEP85 Centrosomal protein of 85 kDa	12	1	6	30.57	30.06	23.16	16.21	-30.3	-14.71	-24.6	-75.14
CEPT1	Q9Y6K0	CEPT1 Choline/ethanolaminephosphotransferase 1	10.7	3	13	34.89	31.7	19.93	13.48	36.83	41.51	27.99	7.64
CERS2	Q96G23	CERS2 Ceramide synthase 2	2.3	3	13	34.77	26.81	24.02	14.39	17.08	13.07	29.45	-19.12
CFL1	P23528	CFL1 Cofilin-1	10	3	47	28.33	23.44	26.66	21.57	14.73	13.56	19.75	4.27
CHAMP1	Q96JM3	CHAMP1 Chromosome alignment-maintaining phosphoprotein 1 CHAMP1 Chromosome alignment-maintaining phosphopro...	3	2	14	28.12	28.67	23.81	19.4	-23.6	-17.63	-8.43	-2.15
CHCHD2	Q9Y6H1	CHCHD2 Coiled-coil-helix-coiled-coil-helix domain-containing protein 2 CHCHD2 Coiled-coil-helix-coiled-coil-helix domain-...	2.5	2	25	34.73	31.34	21.15	12.77	-60.02	-5.1	-7.94	-30.52
CHCHD3	Q9NX63	CHCHD3 MICOS complex subunit MIC19	3.7	3	13	32.87	33.04	18.39	15.71	-19.7	1.54	13.58	0.13
CHCHD4	Q8N4Q1	CHCHD4 Mitochondrial intermembrane space import and assembly protein 40 CHCHD4 Mitochondrial intermembrane space import an...	13	3	16	56.74	25.56	9.32	8.38	42.2	32.57	6.69	12.35
CHD4	Q14839	CHD4 Chromodomain-helicase-DNA-binding protein 4	7	3	29	28.13	23.25	26.94	21.68	-4.41	-15.96	15.64	-5.38
CHD8	Q9HCK8	CHD8 Chromodomain-helicase-DNA-binding protein 8	2	1	1	41.95	25.15	20.75	12.15	0.65	-38.96	-24.59	-91.82
CHEK1	O14757	CHEK1 Serine/threonine-protein kinase Chk1	18.7	3	8	37.58	21.82	20.86	19.73	-15.42	-22.11	-8.62	-17.93
CHEK2	O96017	CHEK2 Serine/threonine-protein kinase Chk2	2.5	2	32	29.89	30.53	23.74	15.84	-14.21	10.44	-1.76	-23.43
CHERP	Q8IWX8	CHERP Calcium homeostasis endoplasmic reticulum protein CHERP Calcium homeostasis endoplasmic reticulum pr...	6	3	18	35.76	25.5	22.71	16.03	-10.9	-23.51	-3.33	-53.29
CHORDC1	Q9UHD1	CHORDC1 Cysteine and histidine-rich domain-containing protein 1 CHORDC1 Cysteine and histidine-rich domain-contain...	9.7	3	12	29.21	26.29	25.34	19.16	-1.93	-5.64	4.16	2.73
CHRAC1	Q9NRG0	CHRAC1 Chromatin accessibility complex protein 1	7	1	5	17.01	22.14	35.19	25.66	-12.25	-16	-0.12	-35.4
CHUK	O15111	CHUK Inhibitor of nuclear factor kappa-B kinase subunit alpha CHUK Inhibitor of nuclear factor kappa-B kinase su...	9.7	3	49	30.78	36.81	21.19	11.22	-22.23	1.69	-18.19	-71.88
CIAPIN1	Q6FI81	CIAPIN1 Anamorsin	7	3	8	31.15	29.36	22.61	16.88	-38.91	-38.57	-8.21	-54.97
CISD1	Q9NZ45	CISD1 CDGSH iron-sulfur domain-containing protein 1 CISD1 CDGSH iron-sulfur domain-containing protein ...	4.3	3	7	30.01	33.26	21.62	15.11	-12.33	-13.38	-10.41	-20.07
CISD2	Q8N5K1	CISD2 CDGSH iron-sulfur domain-containing protein 2 CISD2 CDGSH iron-sulfur domain-containing protein ...	4.7	3	14	31.28	30.07	22.37	16.27	-4.9	9.11	-1.04	-12.61
CIT	O14578	CIT Citron Rho-interacting kinase	3.5	2	11	37.52	25.35	18.98	18.16	-10.91	-54.83	-34.07	-3.24
CIZ1	Q9ULV3	CIZ1 Cip1-interacting zinc finger protein	10	1	8	35.98	29.71	19.41	14.9	-16.41	-29.34	-42.04	-65.05
CKAP2	Q8WWK9	CKAP2 Cytoskeleton-associated protein 2	8.3	3	8	32.43	25.06	25.04	17.47	-21.86	-12.58	-10.61	-24.99
CKAP2L	Q8IYA6	CKAP2L Cytoskeleton-associated protein 2-like	7	1	3	30.2	28.51	26.53	14.76	-29.78	-17.31	-3.14	-71.91
CKAP4	Q07065	CKAP4 Cytoskeleton-associated protein 4	20.3	3	9	35.72	30.54	18.85	14.89	23.24	39.48	15.48	-0.42
CKAP5	Q14008	CKAP5 Cytoskeleton-associated protein 5	28.3	3	9	30.32	22.01	18.42	29.25	-6.76	-14.69	-20.32	-18.52
CLASP1	Q7Z460	CLASP1 CLIP-associating protein 1	2	1	13	28.67	29.15	26.84	15.33	-24.13	-19.39	-14.83	-62.68
CLASP2	O75122	CLASP2 CLIP-associating protein 2	7	1	6	30.66	29.19	21.1	19.05	-18.39	-16.64	-34	-26.9
CLIC1	O00299	CLIC1 Chloride intracellular channel protein 1	9.7	3	5	26.9	22.81	22.7	27.59	5.37	11.24	16.9	-8.17
CLK3	P49761	CLK3 Dual specificity protein kinase CLK3	4	1	12	33.53	28.58	19.37	18.52	-50.4	-63.78	-65.52	-98.71
CLPB	Q9H078	CLPB Caseinolytic peptidase B protein homolog	3	3	26	25.61	25.14	24.07	25.17	-55.78	-67.59	-44.69	-34.86
CLPP	Q16740	"CLPP ATP-dependent Clp protease proteolytic subunit, mitochondrial CLPP ATP-dependent Clp protease proteolytic subuni..."	4.3	3	24	20.76	44.04	16.05	19.16	0.33	4.12	20.61	-30.46
CLPTM1	O96005	CLPTM1 Cleft lip and palate transmembrane protein 1 CLPTM1 Cleft lip and palate transmembrane protein ...	2.5	2	23	31.07	28.49	24.43	16.01	0.78	9.56	9.24	-3.82
CLPTM1L	Q96KA5	CLPTM1L Cleft lip and palate transmembrane protein 1-like protein CLPTM1L Cleft lip and palate transmembrane protein...	5.7	3	14	34.97	29.16	21.75	14.12	16.56	11.8	17.16	-25.5
CLTC	Q00610	CLTC Clathrin heavy chain 1	93	3	8	24.81	24.42	27.64	23.14	-2.73	-0.95	-3.65	-20.4
CLUH	O75153	CLUH Clustered mitochondria protein homolog	6.7	3	13	32.74	26.06	24.68	16.51	32.38	17.05	23.19	-14.12
CMAS	Q8NFW8	CMAS N-acylneuraminate cytidylyltransferase	3	1	7	30.66	26.27	26.06	17.01	-29.01	-31.51	-19.39	-37.63
CMSS1	Q9BQ75	CMSS1 Protein CMSS1	3	1	13	30.12	29.22	24.56	16.1	-23.23	-28.33	-2.66	-55.87
CNBP	P62633	CNBP Cellular nucleic acid-binding protein	21.7	3	21	28.88	28.85	22.49	19.78	2.24	4.44	0.79	-23.59
CNN2	Q99439	CNN2 Calponin-2	7.7	3	10	31.8	28.08	22.77	17.35	-24.07	-25.93	-4.02	-16.18
CNOT1	A5YKK6	CNOT1 CCR4-NOT transcription complex subunit 1	7.3	3	11	38.04	27.12	19.35	15.49	-27.14	-28.56	-15.78	-27.59
CNOT10	Q9H9A5	CNOT10 CCR4-NOT transcription complex subunit 10	4	1	15	31.61	29.94	22.27	16.18	-25.77	-31.07	-4.57	-48.11
CNOT4	O95628	CNOT4 CCR4-NOT transcription complex subunit 4	7	3	14	16.15	51.04	7.61	25.21	-8.09	20.05	-1.98	14.7
CNOT7	Q9UIV1	CNOT7 CCR4-NOT transcription complex subunit 7	2	1	26	25.99	38.09	18.53	17.39	-36.97	8.18	-11.95	-35.97
CNP	P09543	"CNP 2',3'-cyclic-nucleotide 3'-phosphodiesterase "	3.5	2	24	27.58	26.48	23.89	22.05	-14.9	-9.52	-16.62	-1.83
COA7	Q96BR5	COA7 Cytochrome c oxidase assembly factor 7	3.7	3	24	29.87	26.43	25.57	18.14	-45.87	-27.39	-15.4	-12.24
COG1	Q8WTW3	COG1 Conserved oligomeric Golgi complex subunit 1	15.3	3	14	33.76	36.13	15.01	15.1	9.3	13.53	-4.21	-28.48
COG2	Q14746	COG2 Conserved oligomeric Golgi complex subunit 2	5	1	13	33	28.01	22.19	16.8	-29.75	-29	-22.38	-54.56
COG3	Q96JB2	COG3 Conserved oligomeric Golgi complex subunit 3	3.3	3	19	37.2	23.6	23.06	16.15	-11.6	-8.53	-18.37	-22.93
COG4	Q9H9E3	COG4 Conserved oligomeric Golgi complex subunit 4	4	2	23	33.56	28.42	20.34	17.68	-20.28	-37.88	-31.74	-4.79
COG5	Q9UP83	COG5 Conserved oligomeric Golgi complex subunit 5	3	1	36	42.19	21.97	29.26	6.58	-37.08	-57.23	-34.91	-266.54
COIL	P38432	COIL Coilin	5	1	21	33.02	27.07	23.41	16.51	-12.55	-22.72	-12.05	-43.79
COL4A3BP	Q9Y5P4	COL4A3BP Collagen type IV alpha-3-binding protein	3	2	20	26.74	34.3	23.73	15.23	-16.91	-19.44	-22.29	-61.93
COMT	P21964	COMT Catechol O-methyltransferase	11.7	3	15	41.68	24.82	19.95	13.55	-0.92	14.38	7	-3.49
COMTD1	Q86VU5	COMTD1 Catechol O-methyltransferase domain-containing protein 1 COMTD1 Catechol O-methyltransferase domain-contain...	6	2	17	38.57	30.7	18.88	11.85	-11.29	-21.66	2.82	-36.69
COPA	P53621	COPA Coatomer subunit alpha	13	3	17	27.25	30.98	22.24	19.53	3.37	-5.37	10.73	-0.81
COPB1	P53618	COPB1 Coatomer subunit beta	9.7	3	12	30.4	28.94	22.82	17.85	-7.24	-2.85	7.82	-13
COPB2	P35606	COPB2 Coatomer subunit beta'	8.3	3	18	31.08	23.3	27.13	18.49	9.96	-11.35	24.59	13.75
COPRS	Q9NQ92	COPRS Coordinator of PRMT5 and differentiation stimulator COPRS Coordinator of PRMT5 and differentiation sti...	2	2	7	39.25	27.73	20.51	12.51	-20.19	-22.05	16.71	-41.13
COPS2	P61201	COPS2 COP9 signalosome complex subunit 2	4	1	6	30.9	26.89	24.66	17.55	-12.81	-19.29	-21.12	-52.61
COPS4	Q9BT78	COPS4 COP9 signalosome complex subunit 4	3	2	7	30.24	27.12	25.09	17.55	-2.56	14.81	17	20.11
COPS5	Q92905	COPS5 COP9 signalosome complex subunit 5	5.5	2	16	36.83	31.77	19.16	12.24	-22.62	-15.51	-8.51	-22.05
COPS6	Q7L5N1	COPS6 COP9 signalosome complex subunit 6	2.7	3	18	33.59	26.04	22.37	18	-25.68	-21.39	-0.17	-2.28
COPS7B	Q9H9Q2	COPS7B COP9 signalosome complex subunit 7b	2	1	28	23.57	44.13	14.94	17.37	-9.91	-47.24	-115.64	-15.97
COQ6	Q9Y2Z9	"COQ6 Ubiquinone biosynthesis monooxygenase COQ6, mitochondrial COQ6 Ubiquinone biosynthesis monooxygenase COQ6, m..."	2	1	38	28.87	27.24	19.21	24.67	-21.34	-23.59	-46.16	5.71
CORO1A	P31146	CORO1A Coronin-1A	51.7	3	16	26.06	22.64	25.01	26.28	-10.88	-12.48	-6.76	-20.81
CORO1C	Q9ULV4	CORO1C Coronin-1C	8	3	10	27.51	27.53	24.61	20.35	-6.34	-10.61	4.18	3.75
CORO7-PAM16	A0A0A6YYL4	CORO7-PAM16 Coronin	5.7	3	13	40.94	24.67	20.25	14.14	-15.59	-8.49	-1.95	-31.42
COTL1	Q14019	COTL1 Coactosin-like protein	2	1	18	28.94	23.45	27.13	20.48	21.32	0.4	17.88	14.97
COX17	Q14061	COX17 Cytochrome c oxidase copper chaperone	2	1	13	26.03	29.36	25.65	18.96	-23.95	2.3	-6.24	-18.22
COX20	Q5RI15	COX20 Cytochrome c oxidase protein 20 homolog	3.5	2	9	27.25	25.29	27.83	19.63	-0.99	-1.89	-13.53	-15.91
COX4I1	P13073	"COX4I1 Cytochrome c oxidase subunit 4 isoform 1, mitochondrial COX4I1 Cytochrome c oxidase subunit 4 isoform 1, m..."	5.3	3	30	36.85	28.93	20.65	13.57	26.17	18.52	6.48	-37.89
CPNE1	Q99829	CPNE1 Copine-1	4.3	3	8	33.51	26.12	26.57	13.8	-17.72	-22.15	5.54	-84.81
CPNE3	O75131	CPNE3 Copine-3	7.7	3	7	29.38	27.97	23.7	18.95	-17.07	3.74	14.19	-8.85
CPOX	P36551	"CPOX Oxygen-dependent coproporphyrinogen-III oxidase, mitochondrial CPOX Oxygen-dependent coproporphyrinogen-III oxida..."	4	2	22	33.23	26.27	24.25	16.25	-6.89	-27.8	13.05	-11.09
CPPED1	Q9BRF8	CPPED1 Serine/threonine-protein phosphatase CPPED1 CPPED1 Serine/threonine-protein phosphatase CPPED1...	2	1	4	26.04	22.3	34.95	16.72	-17.19	-27.35	-7.3	-18.76
CPSF1	Q10570	CPSF1 Cleavage and polyadenylation specificity factor subunit 1 CPSF1 Cleavage and polyadenylation specificity fac...	3	2	14	30.96	25.66	23.05	20.33	-40.95	-33.17	-77.63	-12.22
CPSF2	Q9P2I0	CPSF2 Cleavage and polyadenylation specificity factor subunit 2 CPSF2 Cleavage and polyadenylation specificity fac...	4.5	2	23	30.97	29.1	19.56	20.37	-43.71	-21.56	1.66	-17.92
CPSF3	Q9UKF6	CPSF3 Cleavage and polyadenylation specificity factor subunit 3 CPSF3 Cleavage and polyadenylation specificity fac...	6.3	3	11	44.22	24.8	17.14	13.85	-20.54	-7.7	-12.52	-34.6
CPSF3L	Q5TA45	CPSF3L Integrator complex subunit 11	3	1	10	34.9	27.22	21.41	16.47	-29.07	-84.93	-32.26	-89.63
CPSF6	Q16630	CPSF6 Cleavage and polyadenylation specificity factor subunit 6 CPSF6 Cleavage and polyadenylation specificity fac...	8.7	3	12	30.86	30.97	19.59	18.57	-4.52	-15.28	-4.27	-27.15
CPSF7	Q8N684	CPSF7 Cleavage and polyadenylation specificity factor subunit 7 CPSF7 Cleavage and polyadenylation specificity fac...	2	1	4	32.97	35.09	24.35	7.59	-1.82	13.18	15.46	-106.33
CPT1A	P50416	"CPT1A Carnitine O-palmitoyltransferase 1, liver isoform CPT1A Carnitine O-palmitoyltransferase 1, liver is..."	7	3	17	30.49	33.33	20.76	15.41	10.94	0.69	3.86	-4.62
CPT2	P23786	"CPT2 Carnitine O-palmitoyltransferase 2, mitochondrial CPT2 Carnitine O-palmitoyltransferase 2, mitochond..."	7	3	18	23.53	31.4	17.58	27.5	10.44	21.02	2.47	9.18
CRACR2A	Q9BSW2	CRACR2A EF-hand calcium-binding domain-containing protein 4B CRACR2A EF-hand calcium-binding domain-containing ...	3	1	17	30.65	28.75	23.72	16.88	-19.4	-36.44	-16.78	-49.05
CRBN	Q96SW2	CRBN Protein cereblon	3	1	7	28.9	27.4	26.39	17.31	-12.48	-14.13	-12.17	-53.37
CREB1	P16220	CREB1 Cyclic AMP-responsive element-binding protein 1 CREB1 Cyclic AMP-responsive element-binding protei...	2	1	13	28.63	34.29	21.03	16.05	-22.95	-39.9	-24.67	-57.6
CRKL	P46109	CRKL Crk-like protein	13	3	11	31.11	27.38	23.68	17.83	-23.74	-13.24	-13.04	-20.4
CRLF3	Q8IUI8	CRLF3 Cytokine receptor-like factor 3	4	1	15	29.81	23.16	22.92	24.11	-4.66	-38.93	-23.6	-5.95
CRYZ	Q08257	CRYZ Quinone oxidoreductase	3.3	3	17	23.16	27.6	26.28	22.96	-40.83	-12.92	3.56	-23.29
CRYZL1	O95825	CRYZL1 Quinone oxidoreductase-like protein 1	4.7	3	14	34.66	35.8	16.6	12.95	-4.41	-7.6	-7.33	-6
CS	O75390	"CS Citrate synthase, mitochondrial "	8.3	3	20	27.83	27.26	24.91	20	-1.08	19.23	3.56	-4.93
CSDE1	O75534	CSDE1 Cold shock domain-containing protein E1	20.3	3	10	26.11	29.54	24.27	20.08	-25.7	-16.95	-5.53	-18.07
CSE1L	P55060	CSE1L Exportin-2	17.7	3	23	32.38	25.66	24.97	16.99	6.69	8.86	5.58	-16.3
CSK	P41240	CSK Tyrosine-protein kinase CSK	6.7	3	17	37.78	22.9	22.1	17.22	-13.8	-3.07	-1.89	-16.84
CSNK1A1	P48729	CSNK1A1 Casein kinase I isoform alpha	3	1	10	32.96	29.1	23.28	14.66	-22.94	-19.83	-7.88	-40.42
CSRP1	P21291	CSRP1 Cysteine and glycine-rich protein 1	5	1	2	23.71	29.7	25.01	21.58	-22.76	18.3	-10	-19.73
CSTF1	Q05048	CSTF1 Cleavage stimulation factor subunit 1	2.7	3	11	28.01	23.66	38.5	9.84	-30.81	6.44	1.7	-22.68
CSTF2	P33240	CSTF2 Cleavage stimulation factor subunit 2	3	1	16	40.54	23.69	24.29	11.49	-36	-41.21	-3.79	-42.89
CSTF2T	Q9H0L4	CSTF2T Cleavage stimulation factor subunit 2 tau variant CSTF2T Cleavage stimulation factor subunit 2 tau v...	2	3	19	35.42	28.78	20.9	14.9	-18.44	0.63	-21.09	-22.51
CSTF3	Q12996	CSTF3 Cleavage stimulation factor subunit 3	3	1	21	33.84	29.27	20.38	16.51	-20.33	-27.21	-31.82	-57.62
CTBP1	Q13363	CTBP1 C-terminal-binding protein 1	2	1	9	27.46	26.86	26.25	19.43	-28.31	-20.95	20.31	-22.19
CTCF	P49711	CTCF Transcriptional repressor CTCF	4	1	13	26.64	31.21	27.12	15.03	-26.85	-4.64	-27.63	-68.37
CTH	P32929	CTH Cystathionine gamma-lyase	7	1	16	29.77	26.73	25.11	18.39	-27.93	-46.61	-17.92	-55.83
CTNNBL1	Q8WYA6	CTNNBL1 Beta-catenin-like protein 1	2	1	16	30.78	24.53	25.54	19.15	15.81	29.72	14.56	27.58
CTPS1	P17812	CTPS1 CTP synthase 1	12.7	3	13	33.28	25.65	22.03	19.05	-10.67	-7.61	-1.69	-18.83
CTPS2	Q9NRF8	CTPS2 CTP synthase 2	2.5	2	12	33.97	28.07	20.72	17.24	-27.05	-22.17	-16.43	-0.65
CTR9	Q6PD62	CTR9 RNA polymerase-associated protein CTR9 homolog CTR9 RNA polymerase-associated protein CTR9 homolo...	2	1	22	26.32	23.67	25.55	24.46	-5.44	-18.43	-17.15	-14.95
CTSS	P25774	CTSS Cathepsin S	2	1	6	16.59	14.87	29.86	38.68	-24.57	18.59	-53.65	1.51
CTU1	Q7Z7A3	CTU1 Cytoplasmic tRNA 2-thiolation protein 1	4.3	3	13	30.15	30.04	24.75	15.06	-84.45	-82.69	-29.58	-96.25
CTU2	Q2VPK5	CTU2 Cytoplasmic tRNA 2-thiolation protein 2	5	3	11	35.05	29.2	21.39	14.37	-28.51	-20.84	-13.27	-50.34
CUL1	Q13616	CUL1 Cullin-1	2.5	2	12	28.52	23.84	29.6	18.04	30.37	15.23	29.75	30.28
CUL3	Q13618	CUL3 Cullin-3	2.7	3	19	27.38	24.95	27.82	19.85	3.37	1.48	22.09	3.2
CUTA	O60888	CUTA Protein CutA	6.3	3	13	43.92	43.78	8.09	4.21	10.85	7.43	13.42	-23.39
CUX1	P39880	CUX1 Homeobox protein cut-like 1	4	1	20	34.11	26.59	23.78	15.52	-15.21	-25.87	-2.13	-46.6
CWF19L1	Q69YN2	CWF19L1 CWF19-like protein 1	10.7	3	17	33.04	33.67	22.04	11.26	-18.15	-19.54	-12.6	-35.18
CXCR4	P61073	CXCR4 C-X-C chemokine receptor type 4	2	1	15	15.11	56.03	12.24	16.62	17.18	77.51	23.2	41.98
CXorf38	Q8TB03	CXorf38 Uncharacterized protein CXorf38	2	2	18	30.97	28.6	21.31	19.12	-34	-23.75	-4.92	-31.49
CXorf57	Q6NSI4	CXorf57 Uncharacterized protein CXorf57	5.5	2	11	17.54	61.17	10.32	10.97	-46.48	17.6	-25.37	-50.46
CXXC1	Q9P0U4	CXXC1 CXXC-type zinc finger protein 1	3	1	16	30.29	26.24	22.91	20.56	-16.32	-44.01	-19.09	-33.44
CYB5B	O43169	CYB5B Cytochrome b5 type B	32.7	3	10	38.99	25.9	18.96	16.16	47.67	30.28	34.91	14.72
CYB5R3	P00387	CYB5R3 NADH-cytochrome b5 reductase 3	2	1	9	41.68	27.49	14.87	15.96	33.25	21.15	-25.74	-45.67
CYC1	P08574	"CYC1 Cytochrome c1, heme protein, mitochondrial "	3.5	2	14	30.08	27.07	22.72	20.13	3.72	-10.18	-1.61	-0.68
CYCS	P99999	CYCS Cytochrome c	4.7	3	41	33.17	28.57	21.31	16.95	17.71	26.51	9.64	-29.58
CYFIP2	Q96F07	CYFIP2 Cytoplasmic FMR1-interacting protein 2	9.7	3	10	30.72	27.19	21.76	20.33	-17.36	-15.41	-11.03	-29.81
CYP27B1	O15528	"CYP27B1 25-hydroxyvitamin D-1 alpha hydroxylase, mitochondrial CYP27B1 25-hydroxyvitamin D-1 alpha hydroxylase, m..."	3	1	19	31	26.23	22.02	20.75	-1.16	-14.9	-17.36	-20.88
CYP51A1	Q16850	CYP51A1 Lanosterol 14-alpha demethylase	28.7	3	11	47.71	21.51	15.53	15.25	45.19	37.32	-2.59	-2.51
CYTIP	O60759	CYTIP Cytohesin-interacting protein	3	1	33	35.71	29.27	17.06	17.96	-8.64	-49.7	-28.42	-36.07
DAD1	P61803	DAD1 Dolichyl-diphosphooligosaccharide--protein glycosyltransferase subunit DAD1 DAD1 Dolichyl-diphosphooligosaccharide--protein gl...	2	3	16	34	31.11	21.15	13.74	-2.3	28.17	13.61	-27.98
DAGLB	Q8NCG7	DAGLB Sn1-specific diacylglycerol lipase beta	2	1	8	35.45	23.75	25.79	15.02	4.71	-29.93	-7.31	-62.19
DAP3	P51398	"DAP3 28S ribosomal protein S29, mitochondrial "	4	3	8	34.03	29.57	19.95	16.44	-30.8	-22.41	-15.47	-52.92
DARS	P14868	"DARS Aspartate--tRNA ligase, cytoplasmic "	14.7	3	23	25.74	23.87	27.56	22.83	6.94	15.56	26.06	26.71
DARS2	Q6PI48	"DARS2 Aspartate--tRNA ligase, mitochondrial "	3.7	3	12	33.16	29.01	23.39	14.44	-21.98	-15.64	5.13	-35.34
DAXX	Q9UER7	DAXX Death domain-associated protein 6	7	1	12	31.03	39.05	14.76	15.16	-48.52	-26.95	-80.54	-66.99
DAZAP1	Q96EP5	DAZAP1 DAZ-associated protein 1	4.3	3	14	27.64	28.94	23.55	19.87	-4.36	1.07	12.52	-9.26
DBN1	Q16643	DBN1 Drebrin	4	1	48	22.49	40.03	23.06	14.42	-123.08	-47.39	-92.5	-45.71
DBNL	Q9UJU6	DBNL Drebrin-like protein	5	2	21	29.52	28.1	23.84	18.54	1.21	-4.88	-10.3	-19.83
DCAF12	Q5T6F0	DCAF12 DDB1- and CUL4-associated factor 12	2	1	20	33.48	29.14	20.92	16.46	-41.44	-61.41	-29.66	-62.29
DCAF13	Q9NV06	DCAF13 DDB1- and CUL4-associated factor 13	7.7	3	14	35.45	26.74	20.67	17.15	-35.81	-35.35	-28.83	-56.25
DCAF16	Q9NXF7	DCAF16 DDB1- and CUL4-associated factor 16	6	2	9	34.15	29.46	20.61	15.78	-39.41	-28.76	-16.49	-33.82
DCAF4	Q8WV16	DCAF4 DDB1- and CUL4-associated factor 4	3	2	10	33.54	26.1	24.91	15.46	-68.97	-38.45	-13.78	-63.4
DCK	P27707	DCK Deoxycytidine kinase	52.7	3	11	65.15	12	12.31	10.55	46.56	23.12	0.47	5.2
DCP1A	Q9NPI6	DCP1A mRNA-decapping enzyme 1A	3	1	1	24.06	29.27	26.02	20.65	-28	-30.87	-20.82	-31.09
DCP2	Q8IU60	DCP2 m7GpppN-mRNA hydrolase	2.7	3	21	32.58	24.87	26.6	15.95	-18.33	-62.73	1.53	-24.55
DCPS	Q96C86	DCPS m7GpppX diphosphatase	2	1	15	26.7	27.24	27.29	18.77	-30.27	-46.08	-26.19	-95.29
DCTN1	Q14203	DCTN1 Dynactin subunit 1	3	2	15	28.86	26.89	20.42	23.82	-23.05	1.11	-12.42	-8.61
DCTN2	Q13561	DCTN2 Dynactin subunit 2	5.5	2	14	39.89	23.51	22.89	13.7	-23.05	-10.19	-29.99	-35.99
DCTN4	Q9UJW0	DCTN4 Dynactin subunit 4	10	3	6	15.92	30.39	23.51	30.18	-6.08	3.38	-2.63	0.04
DCTPP1	Q9H773	DCTPP1 dCTP pyrophosphatase 1	2.3	3	25	22.56	24.05	30.43	22.96	11.32	6.54	33.1	37.26
DCXR	Q7Z4W1	DCXR L-xylulose reductase	2	2	17	27.02	24.02	27.48	21.48	4.24	11.8	25.08	15.11
DDA1	Q9BW61	DDA1 DET1- and DDB1-associated protein 1	4	1	3	36.04	16.77	35.09	12.1	-16.33	-22.08	-1.7	-84.7
DDB1	Q16531	DDB1 DNA damage-binding protein 1	7.3	3	23	29.99	24.17	26.76	19.08	8.32	17.54	22.89	13.15
DDOST	P39656	DDOST Dolichyl-diphosphooligosaccharide--protein glycosyltransferase 48 kDa subunit DDOST Dolichyl-diphosphooligosaccharide--protein g...	4	1	22	29.34	28.2	27.03	15.43	2.62	-5.45	24.13	-18.26
DDT	P30046	DDT D-dopachrome decarboxylase	2.5	2	21	27.29	22.22	30.48	20.01	10.92	17	32.07	9.76
DDX1	Q92499	DDX1 ATP-dependent RNA helicase DDX1	3	1	30	32.87	26.01	24.3	16.82	-7.24	-17.22	-10.05	-29.68
DDX11	Q96FC9	DDX11 Probable ATP-dependent DNA helicase DDX11	5	1	14	31.4	20.27	33.76	14.57	14.41	-85.79	-0.77	-23.33
DDX17	Q92841	DDX17 Probable ATP-dependent RNA helicase DDX17	22.3	3	14	33.8	25.92	22.82	17.46	-8.57	-9.94	-5.36	-34.37
DDX18	Q9NVP1	DDX18 ATP-dependent RNA helicase DDX18	15	3	12	26.64	27.98	25.92	19.46	-4.56	-8.35	-5.27	-30.26
DDX20	Q9UHI6	DDX20 Probable ATP-dependent RNA helicase DDX20	9.7	3	7	36.48	25.57	18.68	19.27	-15.15	-26.57	-29.5	-23.77
DDX21	Q9NR30	DDX21 Nucleolar RNA helicase 2	19	3	30	31.78	26.57	23.08	18.57	12.63	14.47	10.83	-20.52
DDX24	Q9GZR7	DDX24 ATP-dependent RNA helicase DDX24	21.3	3	6	30.04	36.77	17.9	15.29	-16.54	-14.4	-16.83	-30.39
DDX27	Q96GQ7	DDX27 Probable ATP-dependent RNA helicase DDX27	3	1	17	32.31	25.46	22.75	19.48	-17.95	-37.19	-15.14	-40.23
DDX31	Q9H8H2	DDX31 Probable ATP-dependent RNA helicase DDX31	2	2	21	30.18	27.98	27.93	13.91	-29.69	-13.22	-11.86	-58.11
DDX39A	O00148	DDX39A ATP-dependent RNA helicase DDX39A	7	3	16	33.72	29.03	22.56	14.68	-18.82	2.03	-3.45	-52.92
DDX39B	Q13838	DDX39B Spliceosome RNA helicase DDX39B	3	1	5	32.8	25.31	21.95	19.94	0.8	-9.92	8.33	-2.22
DDX3X	O00571	DDX3X ATP-dependent RNA helicase DDX3X	6.7	3	8	29.39	28.71	22.58	19.32	-10.23	-4.05	-10.26	-26.11
DDX41	Q9UJV9	DDX41 Probable ATP-dependent RNA helicase DDX41	4	1	25	28.94	29.18	23.48	18.39	-24.11	-62.7	-16.65	-58.02
DDX46	Q7L014	DDX46 Probable ATP-dependent RNA helicase DDX46	15.7	3	44	27.9	25.91	24.76	21.43	17.85	-58.02	11	-4.87
DDX49	Q9Y6V7	DDX49 Probable ATP-dependent RNA helicase DDX49	3.3	3	15	25.71	21.67	34.59	18.03	-21.61	-17.67	-23.04	-39.8
DDX5	P17844	DDX5 Probable ATP-dependent RNA helicase DDX5	13.7	3	33	32.02	25.41	24.23	18.35	8.45	11.82	5.02	-23.7
DDX50	Q9BQ39	DDX50 ATP-dependent RNA helicase DDX50	5	1	8	28.69	30.87	23.73	16.71	-26.31	-19.88	-18.1	-56.05
DDX51	Q8N8A6	DDX51 ATP-dependent RNA helicase DDX51	7.3	3	11	34.69	27.8	19.33	18.18	-41.75	-22.83	-39.71	-46.44
DDX52	Q9Y2R4	DDX52 Probable ATP-dependent RNA helicase DDX52	8	1	6	33.2	28.58	22.26	15.96	-23.08	-37.54	-27.12	-71.34
DDX54	Q8TDD1	DDX54 ATP-dependent RNA helicase DDX54	5	1	14	31.03	25.43	23.17	20.37	-68.42	-26.44	-12.12	-46.11
DDX56	Q9NY93	DDX56 Probable ATP-dependent RNA helicase DDX56	2.7	3	19	32.62	23.21	24.39	19.78	-2.33	-21.31	5.24	-34.02
DDX59	Q5T1V6	DDX59 Probable ATP-dependent RNA helicase DDX59	2	1	30	44.68	24.12	22.86	8.34	-21.3	-69.07	-97.78	-225.96
DDX6	P26196	DDX6 Probable ATP-dependent RNA helicase DDX6	10.5	2	14	32.26	28.73	20.96	18.05	0.3	0.07	1.32	-2.67
DECR1	Q16698	"DECR1 2,4-dienoyl-CoA reductase, mitochondrial "	7	3	11	33.7	27.22	23.57	15.51	16.23	9.79	6.89	-15.38
DEF6	Q9H4E7	DEF6 Differentially expressed in FDCP 6 homolog	4.7	3	30	29.67	40.5	21.38	8.45	-25.13	-7.59	-11.52	-50.45
DEK	P35659	DEK Protein DEK	4.3	3	22	37.46	23.49	21.9	17.16	2.3	-10.96	-11.12	-35.04
DENND1C	Q8IV53	DENND1C DENN domain-containing protein 1C	4.7	3	10	30.36	29.87	19.47	20.31	-24.91	-11.38	-23.04	-47.51
DENND2D	Q9H6A0	DENND2D DENN domain-containing protein 2D	17.3	3	13	26.93	26.06	32.76	14.24	6.97	10.74	10.45	-2.12
DENND4A	Q7Z401	DENND4A C-myc promoter-binding protein	6	1	7	32.6	27.55	23.13	16.72	-21.66	-35.13	-29.53	-47.51
DENND4B	O75064	DENND4B DENN domain-containing protein 4B	2	1	9	29.8	25.62	26.49	18.09	-29.36	-58.31	-11.63	-46.94
DENND4C	Q5VZ89	DENND4C DENN domain-containing protein 4C	2	1	3	30.28	18.75	26.44	24.53	-22.87	-16.54	27.93	10.28
DENND6A	Q8IWF6	DENND6A Protein DENND6A	5	1	1	30.82	31.09	21.41	16.68	-53.26	-46.96	-33.48	-4.44
DENR	O43583	DENR Density-regulated protein	3	1	44	34.51	22.87	27.33	15.29	40.58	-5.28	30.52	68.52
DEPTOR	Q8TB45	DEPTOR DEP domain-containing mTOR-interacting protein DEPTOR DEP domain-containing mTOR-interacting prot...	7	3	8	32.91	27.13	22.73	17.23	-20.33	-20.99	-19.2	-29.68
DERL1	Q9BUN8	DERL1 Derlin-1	5.5	2	25	21.17	38	18.98	21.85	7.21	12.99	8.04	5.24
DFFA	O00273	DFFA DNA fragmentation factor subunit alpha	6.7	3	9	32.87	29.56	19.04	18.53	-19.56	-14.57	-2.18	-27.46
DFFB	O76075	DFFB DNA fragmentation factor subunit beta	4.3	3	11	27.09	27.08	26.62	19.22	-44.13	-21.79	5.35	-32.48
DGKD	Q16760	DGKD Diacylglycerol kinase delta	2	1	10	31.82	28.25	25.69	14.24	-16.77	-15	10.72	-58.31
DGKZ	Q13574	DGKZ Diacylglycerol kinase zeta	4	2	9	33.5	24.89	22.01	19.6	-43.41	-66.65	-21.45	-26.79
DHCR24	Q15392	DHCR24 Delta(24)-sterol reductase	5	1	7	41.87	23.68	19.94	14.51	-15.54	2.11	0.31	-13.32
DHCR7	Q9UBM7	DHCR7 7-dehydrocholesterol reductase	4	1	19	31.27	27	25.04	16.69	13.64	-13.05	25.34	-43.29
DHPS	P49366	DHPS Deoxyhypusine synthase	4.3	3	22	17.47	21.75	34.35	26.42	6.23	7.33	42.88	37
DHRS13	Q6UX07	DHRS13 Dehydrogenase/reductase SDR family member 13 DHRS13 Dehydrogenase/reductase SDR family member 1...	3	1	13	31.1	27.61	24.13	17.16	3.39	-12.66	-5.58	-39.75
DHRS7	Q9Y394	DHRS7 Dehydrogenase/reductase SDR family member 7	3	2	18	34.77	31.6	17.86	15.77	-5.72	4.47	-19.03	-8.87
DHTKD1	Q96HY7	"DHTKD1 Probable 2-oxoglutarate dehydrogenase E1 component DHKTD1, mitochondrial DHTKD1 Probable 2-oxoglutarate dehydrogenase E1 co..."	2	1	25	36.43	26.67	20.85	16.05	-6.15	-42.07	-25.99	-31.38
DHX15	O43143	DHX15 Pre-mRNA-splicing factor ATP-dependent RNA helicase DHX15 DHX15 Pre-mRNA-splicing factor ATP-dependent RNA h...	44	3	8	30.58	25.67	24.76	18.99	-11.31	-13.62	-8.96	-26.06
DHX30	Q7L2E3	DHX30 Putative ATP-dependent RNA helicase DHX30	7	3	10	36.4	26.43	22.19	14.98	-23.77	-7.19	-16.21	-64.18
DHX36	Q9H2U1	DHX36 ATP-dependent RNA helicase DHX36	3.7	3	13	30.75	24.66	27.52	17.07	-6.35	-5.43	-2.58	-16.69
DHX37	Q8IY37	DHX37 Probable ATP-dependent RNA helicase DHX37	5	1	17	33.05	28.96	20.98	17.01	-51.12	-20.96	-37.7	-47.19
DHX40	Q8IX18	DHX40 Probable ATP-dependent RNA helicase DHX40	3	1	13	32.72	28.44	22.01	16.83	-26.84	-52.01	-32.6	-74.42
DHX9	Q08211	DHX9 ATP-dependent RNA helicase A	35.7	3	23	33.01	26.44	23.8	16.74	-1.83	9.21	10.3	-22.55
DIABLO	Q9NR28	"DIABLO Diablo homolog, mitochondrial "	3	1	10	38.1	27.58	21.5	12.82	3.17	17.59	0.94	-58.87
DIAPH1	O60610	DIAPH1 Protein diaphanous homolog 1	2	1	17	31.69	24.51	26.04	17.77	-23.58	-24.14	-13.15	-31.54
DICER1	Q9UPY3	DICER1 Endoribonuclease Dicer	8	1	17	23.82	31.01	17.18	27.99	-38.05	-31.4	-54.87	-104.78
DIDO1	Q9BTC0	DIDO1 Death-inducer obliterator 1	8	1	10	32.53	29.82	20.49	17.16	-12.84	-9.54	-41.43	-39.25
DIS3	Q9Y2L1	DIS3 Exosome complex exonuclease RRP44	11.3	3	13	37.11	25.8	21.67	15.42	-15.47	-16.08	-6.64	-30.02
DKC1	O60832	DKC1 H/ACA ribonucleoprotein complex subunit 4	9.3	3	17	25.49	27.27	25.86	21.38	4.78	14.43	16.64	9.24
DLAT	P10515	"DLAT Dihydrolipoyllysine-residue acetyltransferase component of pyruvate dehydrogenase complex, mitochondrial DLAT Dihydrolipoyllysine-residue acetyltransferase..."	7	1	9	29.97	27.47	24.71	17.85	-22.3	-23.36	-9.47	-41.32
DLD	P09622	"DLD Dihydrolipoyl dehydrogenase, mitochondrial "	8.7	3	15	37.1	21.63	22.96	18.32	-13.13	10.67	5.15	-16.36
DLGAP5	Q15398	DLGAP5 Disks large-associated protein 5	12	3	10	34.69	24.75	22.88	17.67	-11.43	-13.3	-6.55	-24.71
DNA2	P51530	DNA2 DNA replication ATP-dependent helicase/nuclease DNA2 DNA2 DNA replication ATP-dependent helicase/nuclea...	7.7	3	12	34.88	28.4	19.33	17.4	-23.24	-28.34	-34.14	-38.03
DNAAF5	Q86Y56	"DNAAF5 Dynein assembly factor 5, axonemal "	6	2	15	33.65	28.43	21.86	16.06	-22.89	-13.56	-11.96	-52.32
DNAJA1	P31689	DNAJA1 DnaJ homolog subfamily A member 1	10.7	3	15	29.23	21.69	27.39	21.69	-7.93	9.6	23.56	24.3
DNAJA2	O60884	DNAJA2 DnaJ homolog subfamily A member 2	3	2	23	25.71	22.74	22.38	29.17	11.76	20.37	20.66	48.01
DNAJA3	Q96EY1	"DNAJA3 DnaJ homolog subfamily A member 3, mitochondrial DNAJA3 DnaJ homolog subfamily A member 3, mitochon..."	3	1	13	36.83	24.67	23.17	15.32	-21.01	-5.29	-23.38	-43.43
DNAJB1	P25685	DNAJB1 DnaJ homolog subfamily B member 1	2	1	9	28.47	27.38	24.34	19.81	-27.13	-17.11	-14.03	-15.36
DNAJC10	Q8IXB1	DNAJC10 DnaJ homolog subfamily C member 10	12	1	12	43.21	28.07	17.77	10.95	-21.92	-51.88	-20.98	-60.6
DNAJC11	Q9NVH1	DNAJC11 DnaJ homolog subfamily C member 11	2.5	2	13	34.33	27.72	22.48	15.47	-14.44	-16.65	-7.98	-24.16
DNAJC2	Q99543	DNAJC2 DnaJ homolog subfamily C member 2	3	1	11	32.43	25.95	23.85	17.76	-26.67	-40.32	-21.54	-46.47
DNAJC3	Q13217	DNAJC3 DnaJ homolog subfamily C member 3	2	1	15	27.29	28.27	20	24.43	13.2	42.41	-10.77	33.49
DNAJC7	Q99615	DNAJC7 DnaJ homolog subfamily C member 7	9.3	3	11	32.47	27.38	24.17	15.98	-14.6	-0.82	1.69	-15.07
DNAJC9	Q8WXX5	DNAJC9 DnaJ homolog subfamily C member 9	8	3	11	37.59	30.18	17.17	15.07	-21.87	-6.46	11.84	-11.6
DNM1L	O00429	DNM1L Dynamin-1-like protein	24.7	3	10	32.49	27.61	21.11	18.79	-16.78	-15.38	-13.2	-29.79
DNMBP	Q6XZF7	DNMBP Dynamin-binding protein	10.7	3	10	32.21	31.82	20.07	15.89	-19.36	-20.45	-15.72	-41.29
DNMT1	P26358	DNMT1 DNA (cytosine-5)-methyltransferase 1	32.3	3	9	32.75	27.39	23.37	16.49	-20.08	-11.71	-10.45	-42.25
DNPEP	Q9ULA0	DNPEP Aspartyl aminopeptidase	2	1	13	34.95	25.35	23.06	16.64	4.88	-11.29	-20.71	-26.68
DNTTIP2	Q5QJE6	DNTTIP2 Deoxynucleotidyltransferase terminal-interacting protein 2 DNTTIP2 Deoxynucleotidyltransferase terminal-inter...	4.5	2	26	26.26	25.66	17.1	30.98	-25.53	-19.19	-6.39	-35.11
DOCK11	Q5JSL3	DOCK11 Dedicator of cytokinesis protein 11	2	1	46	25.28	37.56	21.39	15.77	-11.61	27.38	-1.77	-42.15
DOCK2	Q92608	DOCK2 Dedicator of cytokinesis protein 2	4	3	9	35.92	27.4	21	15.68	-19.71	-6.86	-8.88	-37.63
DOCK8	Q8NF50	DOCK8 Dedicator of cytokinesis protein 8	12.7	3	10	35.31	26.11	21.77	16.81	-22.42	-14.61	-7.27	-17.45
DOCK9	Q9BZ29	DOCK9 Dedicator of cytokinesis protein 9	4	1	4	32.45	21.49	22.84	23.21	-15.99	-37.66	-27.6	-56.31
DOK3	Q7L591	DOK3 Docking protein 3	20.3	3	10	35.56	29.69	19.83	14.91	-20.78	-15.46	-24.6	-41.76
DPF2	Q92785	DPF2 Zinc finger protein ubi-d4	4	1	10	28.51	27.8	25.11	18.58	-13.98	-28.77	-8.61	-46.52
DPH2	Q9BQC3	DPH2 Diphthamide biosynthesis protein 2	3	1	10	37.76	31.5	16.59	14.14	-30.62	-132.78	-26.49	-119.42
DPP3	Q9NY33	DPP3 Dipeptidyl peptidase 3	3	1	20	29.92	22.47	27.08	20.53	-11.49	-26.43	0.08	-20.71
DPP9	Q86TI2	DPP9 Dipeptidyl peptidase 9	2.5	2	20	31.08	30.52	22.15	16.25	-25.98	11.12	-18.63	-26.17
DPY19L3	Q6ZPD9	DPY19L3 Probable C-mannosyltransferase DPY19L3	3	1	21	37.07	27.76	18.11	17.06	43.89	18.27	16.96	0.51
DPYSL2	Q16555	DPYSL2 Dihydropyrimidinase-related protein 2	11.3	3	22	28.89	25.08	25.51	20.52	-0.7	-1.14	12.32	-10.81
DR1	Q01658	DR1 Protein Dr1	4	1	6	30.74	26.47	24.29	18.49	-14.25	-21.6	-9.5	-18.2
DRG2	P55039	DRG2 Developmentally-regulated GTP-binding protein 2 DRG2 Developmentally-regulated GTP-binding protein...	3	2	32	18.3	20.68	36.83	24.19	17.83	59.22	56.77	72.64
DROSHA	Q9NRR4	DROSHA Ribonuclease 3	2	1	13	29.76	27.16	28.9	14.17	-45.97	-62.21	-21.5	-73.23
DSC1	Q08554	DSC1 Desmocollin-1	5	1	39	14.44	22.11	21.77	41.68	-55.48	-25.94	-11.08	44.21
DSN1	Q9H410	DSN1 Kinetochore-associated protein DSN1 homolog	4	1	7	36.43	26.16	21.46	15.96	-23.2	-33.63	-33.48	-36.51
DSTN	P60981	DSTN Destrin	7	3	22	28.48	27.4	26.58	17.53	-5.63	-17.59	-3.12	0.15
DTL	Q9NZJ0	DTL Denticleless protein homolog	5	2	5	34.96	26.85	23.41	14.79	-42.47	-49.59	-41.03	-71.43
DTX1	Q86Y01	DTX1 E3 ubiquitin-protein ligase DTX1	2	1	15	32.5	28.01	23.82	15.66	-12.69	-26.21	-4.47	-90.3
DTYMK	P23919	DTYMK Thymidylate kinase	4	2	28	31.09	24.83	21.99	22.09	0.22	8.48	-11.16	19.85
DUS1L	Q6P1R4	DUS1L tRNA-dihydrouridine(16/17) synthase [NAD(P)(+)]-like [REVIEWED] ENSG00000169718;Q6P1R4;A6NHV4;Q96AI3 DUS1L tRNA-dihydrouridine(16/17) synthase [NAD(P)(...	2	1	18	28.8	25.7	39.77	5.72	-61.09	-79.96	19.12	-137.92
DUS3L	Q96G46	DUS3L tRNA-dihydrouridine(47) synthase [NAD(P)(+)]-like [REVIEWED] ENSG00000141994;Q96G46;Q96HM5;Q9BSU4;Q9H877;Q9NPR1 DUS3L tRNA-dihydrouridine(47) synthase [NAD(P)(+)]...	6	3	14	36.42	29.04	20.92	13.61	-38.32	-18.27	-38	-89.98
DUSP11	O75319	DUSP11 RNA/RNP complex-1-interacting phosphatase	5	1	18	30.48	24.66	24.38	20.47	-24.27	-41.55	-31.93	-68.54
DUT	P33316	"DUT Deoxyuridine 5'-triphosphate nucleotidohydrolase, mitochondrial DUT Deoxyuridine 5'-triphosphate nucleotidohydrola..."	21.7	3	8	25.98	22.42	28.09	23.51	-2.35	1.04	20.84	10.76
DYNC1H1	Q14204	DYNC1H1 Cytoplasmic dynein 1 heavy chain 1	39.7	3	16	26.6	33.23	23.35	16.82	-5.49	19.86	5.84	-15.97
DYNC1I2	Q13409	DYNC1I2 Cytoplasmic dynein 1 intermediate chain 2	5	1	1	24.4	29.1	31.4	15.09	-18.63	-16.83	-22.49	-27.49
DYNC1LI1	Q9Y6G9	DYNC1LI1 Cytoplasmic dynein 1 light intermediate chain 1 DYNC1LI1 Cytoplasmic dynein 1 light intermediate c...	8	3	10	31.45	25.23	26.58	16.74	-14.49	-16.32	-14.69	-25.86
DYNLL1	P63167	"DYNLL1 Dynein light chain 1, cytoplasmic "	4	1	16	43.57	22.63	20.77	13.02	-4.55	6.03	2.79	-50.95
EARS2	Q5JPH6	"EARS2 Probable glutamate--tRNA ligase, mitochondrial EARS2 Probable glutamate--tRNA ligase, mitochondri..."	2	1	12	31.19	24.84	24.31	19.66	6.05	20.14	3.44	-12.18
EBNA1BP2	Q99848	EBNA1BP2 Probable rRNA-processing protein EBP2	3	1	42	57.53	23.17	7.13	12.17	61.58	31.58	-127.29	-77.09
ECE2	O60344	ECE2 Endothelin-converting enzyme 2	2	1	4	35.87	24.11	22.94	17.08	-22.52	-24.94	13.55	-29.1
ECHS1	P30084	"ECHS1 Enoyl-CoA hydratase, mitochondrial "	3	1	14	27.49	26.09	25.54	20.88	-22.64	-38.38	-11.87	-49.94
ECI1	P42126	"ECI1 Enoyl-CoA delta isomerase 1, mitochondrial "	5	1	13	41.63	38.53	12.81	7.03	-17.31	-5.22	-23.82	-58.15
ECSIT	Q9BQ95	"ECSIT Evolutionarily conserved signaling intermediate in Toll pathway, mitochondrial ECSIT Evolutionarily conserved signaling intermedi..."	2	1	8	28.28	26.7	29.14	15.88	-27.17	-3.78	-20.8	-30.43
ECT2	Q9H8V3	ECT2 Protein ECT2	2	1	18	39.75	32.05	20.76	7.44	-15.73	-34.27	-2.18	-270.61
EDC3	Q96F86	EDC3 Enhancer of mRNA-decapping protein 3	8.7	3	12	31.01	24.12	23.17	21.71	-21.76	-35.2	-11.45	-31.31
EDC4	Q6P2E9	EDC4 Enhancer of mRNA-decapping protein 4	7.7	3	14	34.3	28.2	19.95	17.55	-34.58	-3.92	-12.72	-43.76
EDRF1	Q3B7T1	EDRF1 Erythroid differentiation-related factor 1	12.7	3	6	36.13	27.01	22.84	14.02	-20.51	-15.08	-25.25	-25.34
EEF1A1	P68104	EEF1A1 Elongation factor 1-alpha 1	21.7	3	22	30.23	26.38	24.6	18.79	4.99	12.71	10.98	11.01
EEF1B2	P24534	EEF1B2 Elongation factor 1-beta	3.7	3	17	23.42	24.55	29.72	22.31	-0.24	24.26	27.9	23.63
EEF1G	P26641	EEF1G Elongation factor 1-gamma	19	3	19	24.79	24.44	27.24	23.53	0.9	6.46	18.83	15.59
EEF2	P13639	EEF2 Elongation factor 2	100.7	3	13	31.26	28.79	21.58	18.38	-14.62	-9.65	1.68	-18.09
EEFSEC	P57772	EEFSEC Selenocysteine-specific elongation factor	6	3	39	23.43	31.68	31.54	13.36	-95.89	-89.15	-69.89	-107.39
EFHD2	Q96C19	EFHD2 EF-hand domain-containing protein D2	3	2	20	20.27	22.01	32.16	25.56	-26.29	1.36	16.79	31.51
EFTUD2	Q15029	EFTUD2 116 kDa U5 small nuclear ribonucleoprotein component EFTUD2 116 kDa U5 small nuclear ribonucleoprotein ...	4.3	3	26	27.1	25.29	26.12	21.49	14.98	21.6	26.66	21.68
EGLN1	Q9GZT9	EGLN1 Egl nine homolog 1	5	1	10	25.4	36.17	20.17	18.26	-39.64	-43.91	-14.05	-51.11
EHD1	Q9H4M9	EHD1 EH domain-containing protein 1	2.7	3	42	33.12	23.78	25.16	17.93	18.45	-1.85	6.4	5.15
EHD4	Q9H223	EHD4 EH domain-containing protein 4	2	2	37	29.57	29.26	20.55	20.62	-2.89	6.13	9.02	-18.95
EHMT1	Q9H9B1	EHMT1 Histone-lysine N-methyltransferase EHMT1	5	1	11	32.11	27.34	23.01	17.54	-34.1	-42.07	-16.46	-76.23
EIF2A	Q9BY44	EIF2A Eukaryotic translation initiation factor 2A	12.3	3	30	27.79	22.58	28.43	21.19	0.72	7.86	26.19	15.05
EIF2B1	Q14232	EIF2B1 Translation initiation factor eIF-2B subunit alpha EIF2B1 Translation initiation factor eIF-2B subuni...	2	1	4	27.9	25.09	28.18	18.83	-2.41	-15.03	10.77	-12.34
EIF2B3	Q9NR50	EIF2B3 Translation initiation factor eIF-2B subunit gamma EIF2B3 Translation initiation factor eIF-2B subuni...	6.3	3	17	28.05	26.44	20.37	25.14	-16.85	-7.89	-0.77	-26.09
EIF2B4	Q9UI10	EIF2B4 Translation initiation factor eIF-2B subunit delta EIF2B4 Translation initiation factor eIF-2B subuni...	6	1	8	36.48	22.42	23.49	17.61	-18.56	-40.13	-38.09	-82.47
EIF2B5	Q13144	EIF2B5 Translation initiation factor eIF-2B subunit epsilon EIF2B5 Translation initiation factor eIF-2B subuni...	6.5	2	23	32.99	20.88	29.98	16.15	-7.65	-2.68	-13.77	-37.52
EIF2D	P41214	EIF2D Eukaryotic translation initiation factor 2D	2	1	11	31.34	23.37	26.18	19.11	-18.47	-5.42	-29.11	-19.2
EIF2S1	P05198	EIF2S1 Eukaryotic translation initiation factor 2 subunit 1 EIF2S1 Eukaryotic translation initiation factor 2 ...	3.7	3	22	28.97	25.16	24.69	21.17	15.67	6.48	9.42	-24.86
EIF2S3	P41091	EIF2S3 Eukaryotic translation initiation factor 2 subunit 3 EIF2S3 Eukaryotic translation initiation factor 2 ...	3.7	3	23	24.12	23.99	28.85	23.04	10.6	16.54	30.79	29.6
EIF3A	Q14152	EIF3A Eukaryotic translation initiation factor 3 subunit A EIF3A Eukaryotic translation initiation factor 3 s...	9	3	39	32.77	29.28	20.69	17.25	11.14	28.88	11.33	-3.57
EIF3B	P55884	EIF3B Eukaryotic translation initiation factor 3 subunit B EIF3B Eukaryotic translation initiation factor 3 s...	15.7	3	26	28.36	23.19	26.88	21.58	-3.98	0.13	2.81	-9.59
EIF3CL	B5ME19	EIF3CL Eukaryotic translation initiation factor 3 subunit C-like protein EIF3CL Eukaryotic translation initiation factor 3 ...	4.3	3	32	32.67	26.55	22.2	18.58	16.08	14.56	9.61	-5.36
EIF3D	O15371	EIF3D Eukaryotic translation initiation factor 3 subunit D EIF3D Eukaryotic translation initiation factor 3 s...	8.7	3	31	34.11	29.09	21.18	15.61	-8.55	-3.84	-11.26	-37.67
EIF3E	P60228	EIF3E Eukaryotic translation initiation factor 3 subunit E EIF3E Eukaryotic translation initiation factor 3 s...	4	3	28	29.9	25.69	25.59	18.82	-0.43	11.94	16.57	-5.25
EIF3F	O00303	EIF3F Eukaryotic translation initiation factor 3 subunit F EIF3F Eukaryotic translation initiation factor 3 s...	6.7	3	16	32.7	29.89	20.95	16.45	-15.02	8.98	0.17	-15.69
EIF3G	O75821	EIF3G Eukaryotic translation initiation factor 3 subunit G EIF3G Eukaryotic translation initiation factor 3 s...	4	3	15	34.89	23.34	23.88	17.89	1.92	-3.1	2.16	-1.47
EIF3H	O15372	EIF3H Eukaryotic translation initiation factor 3 subunit H EIF3H Eukaryotic translation initiation factor 3 s...	5.7	3	17	31.76	26.62	23.39	18.23	1.59	9.53	0.79	-14.94
EIF3I	Q13347	EIF3I Eukaryotic translation initiation factor 3 subunit I EIF3I Eukaryotic translation initiation factor 3 s...	3	1	4	28.88	28.71	21.02	21.39	-9.12	14.5	1.07	-27.19
EIF3K	Q9UBQ5	EIF3K Eukaryotic translation initiation factor 3 subunit K EIF3K Eukaryotic translation initiation factor 3 s...	3.3	3	27	29.59	28.03	24.01	18.38	4.46	-1.88	23.71	21.23
EIF3L	Q9Y262	EIF3L Eukaryotic translation initiation factor 3 subunit L EIF3L Eukaryotic translation initiation factor 3 s...	11.7	3	13	32.4	25.11	24.82	17.67	9.17	5.35	16.82	-5.73
EIF3M	Q7L2H7	EIF3M Eukaryotic translation initiation factor 3 subunit M EIF3M Eukaryotic translation initiation factor 3 s...	4.3	3	11	21.72	23.7	33.68	20.9	-3.66	16.7	5.37	-16.07
EIF4A1	P60842	EIF4A1 Eukaryotic initiation factor 4A-I	7.3	3	22	31.17	27.63	23.85	17.35	-10.49	4.95	0.85	-20.55
EIF4A2	Q14240	EIF4A2 Eukaryotic initiation factor 4A-II	3	1	21	27.45	30.05	25.6	16.9	-0.34	33.97	27.29	-20.29
EIF4A3	P38919	EIF4A3 Eukaryotic initiation factor 4A-III	3.3	3	37	28.02	26.66	23.63	21.68	18.48	19.14	11.26	7
EIF4B	P23588	EIF4B Eukaryotic translation initiation factor 4B	4	3	31	16.77	22.88	36.17	24.18	-15.49	-3.45	29.37	-11.75
EIF4ENIF1	Q9NRA8	EIF4ENIF1 Eukaryotic translation initiation factor 4E transporter EIF4ENIF1 Eukaryotic translation initiation factor...	3	1	13	27.15	25.96	25.5	21.39	-26.14	-17.72	-40.48	-53.82
EIF4G1	Q04637	EIF4G1 Eukaryotic translation initiation factor 4 gamma 1 EIF4G1 Eukaryotic translation initiation factor 4 ...	28.7	3	8	41.1	20.19	23.29	15.43	-11.98	-4.76	-4.11	-25.58
EIF4G2	P78344	EIF4G2 Eukaryotic translation initiation factor 4 gamma 2 EIF4G2 Eukaryotic translation initiation factor 4 ...	5.7	3	21	32.76	26.67	24.57	16	-5.57	-7.99	1.83	-39.48
EIF4G3	O43432	EIF4G3 Eukaryotic translation initiation factor 4 gamma 3 EIF4G3 Eukaryotic translation initiation factor 4 ...	3	1	11	36.34	23.84	21.64	18.18	-15.18	-51.86	4.64	-92.54
EIF4H	Q15056	EIF4H Eukaryotic translation initiation factor 4H	3	3	23	23.44	23.21	31.01	22.34	0.85	18.57	35.76	31.97
EIF5	P55010	EIF5 Eukaryotic translation initiation factor 5	5.3	3	39	31.75	25.48	23.02	19.75	3.4	1.49	5.45	-15.27
EIF5B	O60841	EIF5B Eukaryotic translation initiation factor 5B	14.3	3	24	13.16	21.15	9.47	56.22	-5.36	-0.14	-40.13	28.21
EIF6	P56537	EIF6 Eukaryotic translation initiation factor 6	6	2	10	53.19	15.73	15.27	15.81	-18.74	-10.42	-1.29	-29.45
ELAC2	Q9BQ52	ELAC2 Zinc phosphodiesterase ELAC protein 2	7.3	3	16	38.68	24.85	21.23	15.24	-42.81	-17	-22.92	-18.64
ELAVL1	Q15717	ELAVL1 ELAV-like protein 1	10.7	3	13	32.32	25.81	23.21	18.66	-20.3	-24.16	-0.87	-17.67
ELF1	P32519	ELF1 ETS-related transcription factor Elf-1	7	3	15	30.95	28.54	23.12	17.39	-20.9	-22.6	-4.03	-19.68
ELL	P55199	ELL RNA polymerase II elongation factor ELL	5	2	18	17.98	56.36	12.6	13.06	-45.1	6.47	-24.63	-64.75
ELL3	Q9HB65	ELL3 RNA polymerase II elongation factor ELL3	3	3	15	31.48	25.9	20.54	22.08	-24.15	-35.4	-3.26	-3.06
ELMO1	Q92556	ELMO1 Engulfment and cell motility protein 1	8.7	3	13	29.43	33.47	21.87	15.23	-11.49	-20.86	6.48	-49.91
ELOVL5	Q9NYP7	ELOVL5 Elongation of very long chain fatty acids protein 5 ELOVL5 Elongation of very long chain fatty acids p...	2	1	16	32.79	25.09	24.78	17.34	3.62	11.64	16.81	-16.61
ELP2	Q6IA86	ELP2 Elongator complex protein 2	4.7	3	16	31.68	30.17	20.38	17.76	-17.93	-11.95	-16.19	-0.72
ELP3	Q9H9T3	ELP3 Elongator complex protein 3	4.5	2	16	32.55	29.1	20.57	17.78	-24.28	-48.86	-37.81	-71.3
ELP4	Q96EB1	ELP4 Elongator complex protein 4	5	3	19	32.18	30.71	19.76	17.35	-8.75	-4.97	-19.34	-17.07
EMC4	Q5J8M3	EMC4 ER membrane protein complex subunit 4	3	1	1	25.66	22.73	12.64	38.97	1.74	-5.11	-13.07	-53.7
EML3	Q32P44	EML3 Echinoderm microtubule-associated protein-like 3 EML3 Echinoderm microtubule-associated protein-lik...	2	2	9	24.32	24.8	28.53	22.35	-47.4	-39.09	-7.81	-27.58
EML4	Q9HC35	EML4 Echinoderm microtubule-associated protein-like 4 EML4 Echinoderm microtubule-associated protein-lik...	9	1	10	33.88	27.05	23.3	15.77	-12.15	-47.92	-24.5	-71.07
ENDOD1	O94919	ENDOD1 Endonuclease domain-containing 1 protein	10.3	3	9	33.78	38.56	16.29	11.38	22.97	33.59	21.61	-7.14
ENO1	P06733	ENO1 Alpha-enolase	33.3	3	33	29.08	25.59	25.92	19.41	20.46	30.24	24.01	-1.36
ENTHD2	Q96N21	ENTHD2 AP-4 complex accessory subunit tepsin	2	1	6	31.09	33.72	20.35	14.83	-20.71	-26.19	-28.25	-60.62
EPB41	P11171	EPB41 Protein 4.1	3	1	19	32.22	26.13	24.01	17.64	-12.57	-30.42	-5.26	-25.31
EPRS	P07814	EPRS Bifunctional glutamate/proline--tRNA ligase	37.7	3	11	21.38	47.51	18.02	13.09	-0.77	-3.78	17.32	-8.09
EPS15	P42566	EPS15 Epidermal growth factor receptor substrate 15 EPS15 Epidermal growth factor receptor substrate 1...	13	3	6	30.4	29.57	22.9	17.13	-24.64	-20.69	-2.94	-12.65
ERAL1	O75616	"ERAL1 GTPase Era, mitochondrial "	4	2	16	31.04	30.57	21.44	16.95	-15.72	0.9	-13.27	-26.36
ERAP1	Q9NZ08	ERAP1 Endoplasmic reticulum aminopeptidase 1	3	1	4	23.04	23.81	30.83	22.33	0.18	-14.12	7.55	-6.53
ERCC2	P18074	ERCC2 TFIIH basal transcription factor complex helicase XPD subunit ERCC2 TFIIH basal transcription factor complex hel...	6	2	14	31.2	28.3	20.78	19.73	-50.87	-89.8	-54.09	-81.03
ERCC3	P19447	ERCC3 TFIIH basal transcription factor complex helicase XPB subunit ERCC3 TFIIH basal transcription factor complex hel...	4	1	14	38.09	29.98	20.54	11.39	-34.99	-27.53	-31.87	-80.21
ERCC6L	Q2NKX8	ERCC6L DNA excision repair protein ERCC-6-like	9	3	29	42.18	25.47	20.34	12.01	-8.99	-31.5	-13.67	-29.21
ERF	P50548	ERF ETS domain-containing transcription factor ERF ERF ETS domain-containing transcription factor ERF...	2	1	22	33.07	35.65	21.76	9.53	-74.55	-41.56	-15.54	-160.98
ERGIC1	Q969X5	ERGIC1 Endoplasmic reticulum-Golgi intermediate compartment protein 1 ERGIC1 Endoplasmic reticulum-Golgi intermediate co...	3.5	2	27	27.74	32.88	20.72	18.66	-26.58	6.45	3.09	19.54
ERI1	Q8IV48	ERI1 3'-5' exoribonuclease 1	2	1	13	34.1	26.85	24.7	14.35	-13.66	-15.55	-13.7	-52.22
ERLIN1	O75477	ERLIN1 Erlin-1	3	1	5	29.8	25.11	27.79	17.3	-26.69	-48.28	-13.1	-91.69
ERMP1	Q7Z2K6	ERMP1 Endoplasmic reticulum metallopeptidase 1	5	3	14	37.13	28.97	23.94	9.96	-1.35	1.58	14.21	-42.39
ERO1B	Q86YB8	ERO1B ERO1-like protein beta	2	1	8	26.53	34.73	22.58	16.16	-22.05	10.3	-26.76	-36.74
ERP44	Q9BS26	ERP44 Endoplasmic reticulum resident protein 44	3.7	3	5	21.09	21.07	34.46	23.37	-1.07	26.38	-20.79	-8.86
ESCO2	Q56NI9	ESCO2 N-acetyltransferase ESCO2	3	1	10	28.73	28.35	26.14	16.79	-44.21	-40.95	-16.71	-51.91
ESD	P10768	ESD S-formylglutathione hydrolase	5	3	23	31.24	23.99	26.76	18.01	4.35	-0.93	21.89	-4.86
ESF1	Q9H501	ESF1 ESF1 homolog	2	1	4	41.46	22.62	21.48	14.43	-14.41	-36.5	-13.85	-45.43
ESPL1	Q14674	ESPL1 Separin	5	1	12	33.41	31.99	20.1	14.51	-14.66	-36.06	-45.21	-84.92
ESYT1	Q9BSJ8	ESYT1 Extended synaptotagmin-1	5	3	10	30.74	24.82	23.86	20.58	-8.61	-1.53	-37.45	6.3
ESYT2	A0FGR8	ESYT2 Extended synaptotagmin-2	9	3	12	35.28	28	22.6	14.12	-17.2	-7.21	-13.87	-25
ETF1	P62495	ETF1 Eukaryotic peptide chain release factor subunit 1 ETF1 Eukaryotic peptide chain release factor subun...	2	2	19	27.69	27.41	24.71	20.18	4.7	14.3	17.03	13.17
ETFB	P38117	ETFB Electron transfer flavoprotein subunit beta	3	1	25	30.93	27.52	22.67	18.88	-17.32	-36.76	-5.07	-70.52
ETS1	P14921	ETS1 Protein C-ets-1	4.7	3	27	40.15	27.73	17.5	14.63	-19.29	-11.63	-16.92	-29.45
EVL	Q9UI08	EVL Ena/VASP-like protein	6.3	3	15	30.84	27.21	22.86	19.08	-4.73	-5.17	2.01	-6.05
EWSR1	Q01844	EWSR1 RNA-binding protein EWS	2.5	2	15	29.48	25.91	22.2	22.41	-13.82	-0.73	-50.86	0.67
EXOSC10	Q01780	EXOSC10 Exosome component 10	4.3	3	26	32.26	27.92	22.44	17.37	-18.34	-14.71	-29.42	-58.31
EXOSC3	Q9NQT5	EXOSC3 Exosome complex component RRP40	10	1	4	29.55	25.01	12.15	33.29	-5.99	-10.22	-8.45	-39.37
EXOSC5	Q9NQT4	EXOSC5 Exosome complex component RRP46	2	2	23	43.13	22.5	15.7	18.66	-29.45	4.61	-68.82	-25.16
EXOSC7	Q15024	EXOSC7 Exosome complex component RRP42	5.7	3	14	6.7	36.38	4.34	52.59	-12.23	53.26	-17.14	40.65
EZH2	Q15910	EZH2 Histone-lysine N-methyltransferase EZH2	5	3	16	34.86	24.57	23.53	17.05	-33.23	-12.55	-14.32	-77.12
EZR	P15311	EZR Ezrin	10.3	3	47	32.92	25.11	24.44	17.53	24.6	17.1	17.61	-27.3
FAAP100	Q0VG06	FAAP100 Fanconi anemia core complex-associated protein 100 FAAP100 Fanconi anemia core complex-associated pro...	4	1	2	16.68	31.01	38.51	13.8	-218.71	-23.21	17.7	-10.54
FABP5	Q01469	"FABP5 Fatty acid-binding protein, epidermal "	66.7	3	12	50.29	8.44	13.02	28.26	-15.45	23.54	-14.54	3.91
FAF1	Q9UNN5	FAF1 FAS-associated factor 1	2	1	22	26.38	31.01	24.13	18.48	-37.1	-43.52	-16.65	-48.72
FAM111A	Q96PZ2	FAM111A Protein FAM111A	2	1	1	32.76	29.13	22.96	15.15	-17.43	-1.37	-0.55	-29.35
FAM111B	Q6SJ93	FAM111B Protein FAM111B	2.7	3	9	31.43	31.62	21.14	15.81	-19.77	-11.73	-14.62	-30.43
FAM117A	Q9C073	FAM117A Protein FAM117A	2	1	18	33.78	32.05	18.82	15.35	-26.94	-64.56	-57.71	-121.11
FAM118B	Q9BPY3	FAM118B Protein FAM118B	4	2	5	25.36	17.97	47.4	9.27	-7.63	-8.61	-1.14	-26.03
FAM120A	Q9NZB2	FAM120A Constitutive coactivator of PPAR-gamma-like protein 1 FAM120A Constitutive coactivator of PPAR-gamma-lik...	11.3	3	14	33.37	26.55	23.34	16.74	-16.8	-21.54	-10.11	-37.02
FAM120B	Q96EK7	FAM120B Constitutive coactivator of peroxisome proliferator-activated receptor gamma FAM120B Constitutive coactivator of peroxisome pro...	3	1	1	41.98	22.09	19.34	16.59	-27.6	-76.34	-37.61	-30.62
FAM122A	Q96E09	FAM122A Protein FAM122A	2	2	38	29.87	30.68	25.64	13.81	-33.08	0.84	13.82	-38.65
FAM126A	Q9BYI3	FAM126A Hyccin	4	1	19	30.19	35.54	18.18	16.08	-41.6	-31.2	-53.16	-102.17
FAM129C	Q86XR2	FAM129C Niban-like protein 2	8.3	3	14	30.48	37.06	20.1	12.36	-23.74	-26.38	-8.96	-32.79
FAM134C	Q86VR2	FAM134C Protein FAM134C	2	1	23	36.94	30.49	18.7	13.87	3.6	-0.97	-25.48	-51.06
FAM160B1	Q5W0V3	FAM160B1 Protein FAM160B1	2.5	2	10	42.28	26.28	18.91	12.53	-49.11	-8.92	-12.13	-25.5
FAM192A	Q9GZU8	FAM192A Protein FAM192A	7.3	3	9	31.72	27.04	25.01	16.24	-27.67	-18.82	-6.59	-28.03
FAM208A	Q9UK61	FAM208A Protein TASOR	5.5	2	13	33.78	28.57	22.26	15.39	-61.78	-28.56	-16.52	-79.23
FAM208B	Q5VWN6	FAM208B Protein FAM208B	4	1	17	26.86	32.06	23.23	17.86	-21.87	-50.19	-19.01	-69.12
FAM213A	Q9BRX8	FAM213A Redox-regulatory protein FAM213A	10	3	14	25.08	8.53	33.77	32.62	94.75	80.92	96.08	95.12
FAM213B	Q8TBF2	FAM213B Prostamide/prostaglandin F synthase	7.7	3	7	44.3	26.72	8.91	20.08	92.01	88.58	37.31	83.13
FAM49B	Q9NUQ9	FAM49B Protein FAM49B	5	3	25	34.77	26.72	23.47	15.04	-1.31	-16.8	6.31	-32.6
FAM53B	Q14153	FAM53B Protein FAM53B	3	3	10	34.46	25.54	23.56	16.44	-33.78	-49.01	0.97	-47.4
FAM96A	Q9H5X1	FAM96A MIP18 family protein FAM96A	4.7	3	10	28.43	16.7	39.08	15.79	-27.11	-31.37	-5.99	-28.94
FAM96B	Q9Y3D0	FAM96B Mitotic spindle-associated MMXD complex subunit MIP18 FAM96B Mitotic spindle-associated MMXD complex sub...	7	1	8	31.59	17.24	43.71	7.46	-38.31	-64.97	-21.02	-57.78
FAM98A	Q8NCA5	FAM98A Protein FAM98A	5.7	3	9	32.03	22.39	28.97	16.61	-8.81	-16.34	1.5	-25.68
FAM98C	Q17RN3	FAM98C Protein FAM98C	2	1	7	31.95	28.52	23.55	15.98	-31.54	-24.39	-12.15	-79.62
FANCA	O15360	FANCA Fanconi anemia group A protein	5	2	20	34.36	28.91	18.67	18.06	-41.11	-41.03	-33.76	-43.5
FANCB	Q8NB91	FANCB Fanconi anemia group B protein	2	1	17	29.98	32.06	21.99	15.97	-19.83	-22.1	-20.52	-64.62
FANCD2	Q9BXW9	FANCD2 Fanconi anemia group D2 protein	3	3	21	35.84	24.33	24.76	15.07	-39.08	-18.96	-8.78	-50.06
FANCE	Q9HB96	FANCE Fanconi anemia group E protein	2	1	16	29.94	27.59	24.83	17.65	-32.08	-33.16	-7.45	-110.34
FANCG	O15287	FANCG Fanconi anemia group G protein	5.3	3	10	25.62	29.28	17.47	27.64	-10.97	3.66	-1.06	-5.41
FANCI	Q9NVI1	FANCI Fanconi anemia group I protein	11.3	3	7	35.2	30.32	19.94	14.54	-49.04	-29.88	-26.92	-63.8
FAR1	Q8WVX9	FAR1 Fatty acyl-CoA reductase 1	3	2	11	25.44	30.67	20.35	23.55	-35.85	-10.65	22.44	-55.25
FARS2	O95363	"FARS2 Phenylalanine--tRNA ligase, mitochondrial "	2	1	3	27.38	33.26	23.57	15.79	-14.92	-12.22	25.92	-27.32
FARSA	Q9Y285	FARSA Phenylalanine--tRNA ligase alpha subunit	7.3	3	9	74.47	9.73	10.44	5.35	-4.95	11.44	-3.18	1.2
FARSB	Q9NSD9	FARSB Phenylalanine--tRNA ligase beta subunit	5.3	3	14	28.43	24.07	27.17	20.32	-0.79	0.34	11.04	0.77
FASN	P49327	FASN Fatty acid synthase	65.3	3	12	32.52	26.15	24.73	16.6	-15.16	0.9	-0.52	-27.08
FASTKD1	Q53R41	"FASTKD1 FAST kinase domain-containing protein 1, mitochondrial FASTKD1 FAST kinase domain-containing protein 1, m..."	5.3	3	12	36.84	27.04	20.91	15.2	-26.72	-23.13	-20.21	-28.76
FASTKD3	Q14CZ7	"FASTKD3 FAST kinase domain-containing protein 3, mitochondrial FASTKD3 FAST kinase domain-containing protein 3, m..."	5	1	16	39.2	28.09	18.49	14.22	-34.96	-36.53	-45.8	-71.67
FASTKD5	Q7L8L6	"FASTKD5 FAST kinase domain-containing protein 5, mitochondrial FASTKD5 FAST kinase domain-containing protein 5, m..."	3.3	3	16	34.91	25.38	24.89	14.81	-27.14	-6.19	-15.36	-30.68
FBL	P22087	FBL rRNA 2'-O-methyltransferase fibrillarin	4.3	3	33	34.57	26.34	22.59	16.5	8.5	24.24	-18.09	-34.89
FBXL12	Q9NXK8	FBXL12 F-box/LRR-repeat protein 12	2	1	11	32.86	24.01	24.94	18.19	-44.42	-108.86	-38.17	-85.96
FBXL18	Q96ME1	FBXL18 F-box/LRR-repeat protein 18	2	1	13	32.11	28.11	23.37	16.41	-27.06	-42.38	-23.71	-64.94
FBXL3	Q9UKT7	FBXL3 F-box/LRR-repeat protein 3	5	1	8	32.76	29.19	21.34	16.71	-21.22	-28.33	-20.09	-72.95
FBXO22	Q8NEZ5	FBXO22 F-box only protein 22	3	3	17	36.34	27.23	20.09	16.34	-31.72	-26.18	-13.58	-26.92
FBXO30	Q8TB52	FBXO30 F-box only protein 30	3	2	30	30.13	33.21	21.19	15.47	-56.63	-2.15	-26.73	-49.26
FBXO46	Q6PJ61	FBXO46 F-box only protein 46	2	1	25	26.02	33.77	20.84	19.38	-59.47	-30	-12.32	-16.11
FBXO5	Q9UKT4	FBXO5 F-box only protein 5	4	1	32	31.51	27.34	23.83	17.32	-4.12	-29.3	-15.68	-61.89
FCHO1	O14526	FCHO1 F-BAR domain only protein 1	6	1	12	29.44	20.82	29.1	20.64	-21.3	-74.26	2.19	-33.92
FCRLA	Q7L513	FCRLA Fc receptor-like A	8.7	3	8	30.18	24.64	24.61	20.56	2.63	11.61	16.35	1.01
FDFT1	P37268	FDFT1 Squalene synthase	19.3	3	9	30.93	36.62	17.83	14.63	-12.51	-12.34	-9.29	-37.47
FDPS	P14324	FDPS Farnesyl pyrophosphate synthase	13.7	3	9	18.09	18.58	26.52	36.81	-5.31	-8.28	12.84	-18.54
FEM1A	Q9BSK4	FEM1A Protein fem-1 homolog A	2	1	9	35.73	23.19	29.87	11.2	-4.22	-97.32	2	-141.88
FERMT3	Q86UX7	FERMT3 Fermitin family homolog 3	17	3	10	30.94	25.46	22.25	21.35	-7.6	-1.51	-5.21	-20.13
FGFR1OP2	Q9NVK5	FGFR1OP2 FGFR1 oncogene partner 2	3	1	12	29.25	40.43	18.75	11.57	-37.61	-12.76	-16.97	-68.76
FH	P07954	"FH Fumarate hydratase, mitochondrial "	4.7	3	18	22.21	27.93	26.59	23.27	24.44	49.45	40.74	48.82
FHOD1	Q9Y613	FHOD1 FH1/FH2 domain-containing protein 1	3	1	23	34.47	28.46	20.89	16.19	-27.82	-4.35	-25.43	-55.49
FIGNL1	Q6PIW4	FIGNL1 Fidgetin-like protein 1	2	1	10	23.17	30.37	24.43	22.03	-1.6	-18.35	-21.3	-29.94
FKBP15	Q5T1M5	FKBP15 FK506-binding protein 15	3	1	4	31.36	17.8	32.08	18.76	-16.58	-51.64	-12.65	-30.47
FKBP4	Q02790	FKBP4 Peptidyl-prolyl cis-trans isomerase FKBP4	10.3	3	29	32.57	23.67	25.72	18.03	15.91	18.39	5.76	-43.41
FKBP5	Q13451	FKBP5 Peptidyl-prolyl cis-trans isomerase FKBP5	5	1	13	29.67	29.63	23.34	17.36	-8.23	-12.86	-3.21	-40.94
FKBP8	Q14318	FKBP8 Peptidyl-prolyl cis-trans isomerase FKBP8	10	3	6	31.68	29.31	22.74	16.28	-13.64	-19.59	-9.33	-18.74
FLAD1	Q8NFF5	FLAD1 FAD synthase	9.3	3	12	39.89	26.44	20.03	13.64	-19.31	-16.1	-4.49	-4.57
FLG	P20930	FLG Filaggrin	3	1	23	12.55	55.1	12.9	19.45	-113.49	29.51	-15.64	-252.11
FLI1	Q01543	FLI1 Friend leukemia integration 1 transcription factor FLI1 Friend leukemia integration 1 transcription f...	3	1	15	30.97	30.97	22.08	15.99	-39.86	-38.77	-30.09	-66.01
FLII	Q13045	FLII Protein flightless-1 homolog	14	3	11	62.61	19.9	11.14	6.35	-15.31	-10.07	-2.16	-43.91
FLYWCH2	Q96CP2	FLYWCH2 FLYWCH family member 2	3	1	12	28.97	26.63	23.38	21.02	-23.27	-36.84	-14.37	-12.28
FMR1	Q06787	FMR1 Synaptic functional regulator FMR1	3	2	11	49.12	17.85	19.14	13.89	-21.28	-6.95	-23.69	-23.99
FN3KRP	Q9HA64	FN3KRP Ketosamine-3-kinase	3	1	6	28.05	25.84	25.1	21.01	-43.85	-24.95	-22.37	-64.55
FNBP1	Q96RU3	FNBP1 Formin-binding protein 1	6.7	3	8	32.98	27.3	23.54	16.18	-11.48	-13.36	0.84	-22.89
FOXK1	P85037	FOXK1 Forkhead box protein K1	5.5	2	29	35.82	27.54	21.67	14.98	-43.7	-40.75	-27.87	-47.78
FOXK2	Q01167	FOXK2 Forkhead box protein K2	2	1	13	26.63	28.67	23.65	21.05	-32.78	-9.3	-16.71	-31.86
FOXRED1	Q96CU9	FOXRED1 FAD-dependent oxidoreductase domain-containing protein 1 FOXRED1 FAD-dependent oxidoreductase domain-contai...	14.7	3	6	32.25	25.42	27.53	14.8	-9.36	-10.97	-7.88	-17.32
FPGS	Q05932	"FPGS Folylpolyglutamate synthase, mitochondrial "	7	3	10	35.11	27.78	20.06	17.05	-47.67	-43.93	-42.59	-34.13
FRG1	Q14331	FRG1 Protein FRG1	3	1	7	29.06	31	25.04	14.9	-18.05	-5.85	-6.55	-48.12
FRMD8	Q9BZ67	FRMD8 FERM domain-containing protein 8	2	1	10	35.97	25.21	23.23	15.59	-32.25	-27.36	-21.87	-60.54
FRYL	O94915	FRYL Protein furry homolog-like	2	1	39	27.11	33.16	21.77	17.97	-45.56	-19.9	-33.37	-16.45
FTSJ3	Q8IY81	FTSJ3 pre-rRNA processing protein FTSJ3	8	1	8	30.34	28.86	21.51	19.28	-3.9	-29.81	-38.1	-49.94
FUBP1	Q96AE4	FUBP1 Far upstream element-binding protein 1	4	3	25	31.43	26.25	24.92	17.4	-4.19	10.92	9.46	-25.09
FUBP3	Q96I24	FUBP3 Far upstream element-binding protein 3	20	3	7	34.38	27.1	21.33	17.19	-18.27	-18.37	-20.1	-32.07
FUS	P35637	FUS RNA-binding protein FUS	2.5	2	14	29.87	30	20.56	19.57	8.78	21.51	-7.39	-10.15
FXR1	P51114	FXR1 Fragile X mental retardation syndrome-related protein 1 FXR1 Fragile X mental retardation syndrome-related...	19.3	3	9	33.78	23.08	24.83	18.3	-22.05	-22.29	-22.95	-22.64
FXR2	P51116	FXR2 Fragile X mental retardation syndrome-related protein 2 FXR2 Fragile X mental retardation syndrome-related...	3	1	2	31.7	24.29	25.18	18.84	-27.95	-21.94	-44.38	-44.42
G6PD	P11413	G6PD Glucose-6-phosphate 1-dehydrogenase	6.7	3	15	32	26.14	23.41	18.45	-19.02	-9.57	-3.52	-15.08
GAB1	Q13480	GAB1 GRB2-associated-binding protein 1	3	1	19	32.73	28.12	23.3	15.85	-12.42	-46.06	-11.76	-54.76
GAK	O14976	GAK Cyclin-G-associated kinase	13.3	3	7	38.72	24.99	20.23	16.06	-5.62	-18.2	-2.51	-32.05
GALK1	P51570	GALK1 Galactokinase	4	1	8	29.09	30.41	18.69	21.81	-48.15	-28.18	-54.15	-27.35
GAMT	Q14353	GAMT Guanidinoacetate N-methyltransferase	3	1	7	28.41	37.04	18.57	15.98	-24.68	-35.15	-0.36	-24.96
GANAB	Q14697	GANAB Neutral alpha-glucosidase AB	8	3	26	32.46	24.94	25.57	17.03	3.86	11.62	11.23	-17.76
GAPVD1	Q14C86	GAPVD1 GTPase-activating protein and VPS9 domain-containing protein 1 GAPVD1 GTPase-activating protein and VPS9 domain-c...	5	1	11	45.88	21.52	19.38	13.22	-15.54	-8.56	-20.47	-28.85
GARS	P41250	GARS Glycine--tRNA ligase	13	3	13	29.38	25.83	26.21	18.58	-9.83	1.99	13.85	-12.11
GART	P22102	GART Trifunctional purine biosynthetic protein adenosine-3 GART Trifunctional purine biosynthetic protein ade...	17.3	3	12	30.03	26.52	25.34	18.12	-13.32	-6.08	11.53	-10.3
GATAD2B	Q8WXI9	GATAD2B Transcriptional repressor p66-beta	2.5	2	4	32.16	24.52	22.29	21.03	-24.84	-22.72	-73.85	-5.73
GATB	O75879	"GATB Glutamyl-tRNA(Gln) amidotransferase subunit B, mitochondrial GATB Glutamyl-tRNA(Gln) amidotransferase subunit B..."	12	1	9	25.03	20.15	42.33	12.49	-34.69	-39.48	-17.78	-20.15
GBF1	Q92538	GBF1 Golgi-specific brefeldin A-resistance guanine nucleotide exchange factor 1 GBF1 Golgi-specific brefeldin A-resistance guanine...	5	2	9	33.03	29.19	22.37	15.41	-34.63	-14.64	-24.69	-71.9
GCAT	O75600	"GCAT 2-amino-3-ketobutyrate coenzyme A ligase, mitochondrial GCAT 2-amino-3-ketobutyrate coenzyme A ligase, mit..."	9	2	18	39.76	27.16	17.67	15.41	-43.68	-21.48	-50.37	-65.54
GCLC	P48506	GCLC Glutamate--cysteine ligase catalytic subunit	2.5	2	14	31.49	26.36	19.6	22.55	-32.32	-37.28	-5.79	-72.02
GCN1	Q92616	GCN1 eIF-2-alpha kinase activator GCN1	64.7	3	11	38.2	29.44	18.24	14.12	-22.03	-13.2	-6.46	-48.9
GCSAM	Q8N6F7	GCSAM Germinal center-associated signaling and motility protein GCSAM Germinal center-associated signaling and mot...	2	2	37	42.19	28.36	15.6	13.86	-28.18	-33.23	-67.31	-40.03
GDI2	P50395	GDI2 Rab GDP dissociation inhibitor beta	14.7	3	20	32.28	25.02	24.44	18.26	15.55	15.19	14.85	11.27
GEMIN2	O14893	GEMIN2 Gem-associated protein 2	2	1	4	34.36	25.08	23.34	17.22	-11.04	-48.67	-3.63	-36.27
GEMIN4	P57678	GEMIN4 Gem-associated protein 4	44.7	3	7	71.54	11.73	7.13	9.6	39.2	-1.62	1.11	-21.76
GEMIN5	Q8TEQ6	GEMIN5 Gem-associated protein 5	7.7	3	16	36.22	26.21	21.71	15.86	-22.43	-16.95	-7.72	-43.23
GEMIN6	Q8WXD5	GEMIN6 Gem-associated protein 6	2	1	11	44.47	23.54	17.76	14.22	-28.24	-101.87	-28.26	9.76
GEMIN8	Q9NWZ8	GEMIN8 Gem-associated protein 8	9	3	12	36.41	26.93	19.3	17.36	-20.85	-25.82	-30.8	-28.58
GEN1	Q17RS7	GEN1 Flap endonuclease GEN homolog 1	2	1	32	26.84	22.53	22.34	28.29	-34.51	-41.87	-1.93	12.95
GET4	Q7L5D6	GET4 Golgi to ER traffic protein 4 homolog	5	2	8	33.13	14.25	41.58	11.04	-12.95	-15.79	-2.98	-6.26
GFM1	Q96RP9	"GFM1 Elongation factor G, mitochondrial "	3	2	34	29.15	29	22.4	19.45	-14.83	-1.37	-8.3	-5.81
GFPT1	Q06210	GFPT1 Glutamine--fructose-6-phosphate aminotransferase [isomerizing] 1 [REVIEWED] ENSG00000198380;Q06210;Q53QE6;Q9BXF8 GFPT1 Glutamine--fructose-6-phosphate aminotransfe...	8.7	3	37	29.84	22.21	27.58	20.37	-5	-2.15	19.75	16.46
GGA1	Q9UJY5	GGA1 ADP-ribosylation factor-binding protein GGA1	2	1	18	25.72	27.54	26.14	20.6	-28	-17.57	-6.7	-24.76
GGA2	Q9UJY4	GGA2 ADP-ribosylation factor-binding protein GGA2	16.3	3	9	34.55	25.99	22.9	16.57	-28.94	-34.13	-24.38	-34.66
GHDC	Q8N2G8	GHDC GH3 domain-containing protein	12.3	3	9	41.76	14.96	31.33	11.96	8.41	-10.41	8.7	-32.43
GIGYF2	Q6Y7W6	GIGYF2 PERQ amino acid-rich with GYF domain-containing protein 2 GIGYF2 PERQ amino acid-rich with GYF domain-contai...	4	2	30	33.49	27.64	20.17	18.7	-14.03	-1.14	-22.54	-11.84
GIMAP2	Q9UG22	GIMAP2 GTPase IMAP family member 2	4.3	3	19	35.43	29.8	22.96	11.81	37.51	44.2	25.94	1.36
GLCCI1	Q86VQ1	GLCCI1 Glucocorticoid-induced transcript 1 protein GLCCI1 Glucocorticoid-induced transcript 1 protein...	6.5	2	9	32.19	29.82	20.9	17.09	-33.79	-30.67	-31.79	-50.98
GLE1	Q53GS7	GLE1 Nucleoporin GLE1	5	3	9	31.47	24.26	23.43	20.84	-11.2	-25.18	-18.08	-15.05
GLMN	Q92990	GLMN Glomulin	2	1	16	35.17	29.86	19.68	15.28	-31.66	-24.1	-24.1	-39.88
GLO1	Q04760	GLO1 Lactoylglutathione lyase	3	3	24	23.29	26.64	25.45	24.62	24.25	29.07	24.1	16.62
GLOD4	Q9HC38	GLOD4 Glyoxalase domain-containing protein 4	5.7	3	9	33.17	21.51	22.9	22.41	-39.65	-17.42	-28.39	-20.31
GLRX	P35754	GLRX Glutaredoxin-1	2	1	16	27.48	23.23	26.94	22.35	-28.09	-28.71	-6.92	-13.94
GLRX3	O76003	GLRX3 Glutaredoxin-3	4.7	3	15	28.39	24.9	25.94	20.77	-21.3	-17.73	7.74	-14.35
GLRX5	Q86SX6	"GLRX5 Glutaredoxin-related protein 5, mitochondrial GLRX5 Glutaredoxin-related protein 5, mitochondria..."	6	1	19	19.57	30	27.96	22.47	-32.44	-53.27	-14.31	-58.85
GLS	O94925	"GLS Glutaminase kidney isoform, mitochondrial "	6.7	3	9	30.03	28.88	20.5	20.59	-55.58	-6.47	-14.6	-4.81
GLUD1	P00367	"GLUD1 Glutamate dehydrogenase 1, mitochondrial "	3	2	19	36.15	24.97	23.96	14.92	-5.67	-19.75	5.33	-2.71
GLYR1	Q49A26	GLYR1 Putative oxidoreductase GLYR1	5	1	6	36.53	27.92	21.81	13.74	-24.12	-23.23	-17.27	-97.8
GMFG	O60234	GMFG Glia maturation factor gamma	4	1	8	29.85	23.86	28.13	18.16	-0.75	-6.34	1.53	-17.23
GMIP	Q9P107	GMIP GEM-interacting protein	5	1	3	35.96	28.41	19.75	15.88	-36.45	-46.49	-38.12	-42.58
GMPPA	Q96IJ6	GMPPA Mannose-1-phosphate guanyltransferase alpha	2	1	18	35.2	24.39	22.21	18.2	-40.31	-20.72	-12.24	-25.78
GMPPB	Q9Y5P6	GMPPB Mannose-1-phosphate guanyltransferase beta	3	1	2	32.51	26.81	24.23	16.45	-14.68	-10.24	-1.05	-20.41
GMPS	P49915	GMPS GMP synthase [glutamine-hydrolyzing] [REVIEWED] ENSG00000163655;P49915;A8K639;B4DXV7;F8W720 GMPS GMP synthase [glutamine-hydrolyzing] [REVIEWE...	89	3	8	49.95	21.85	15	13.2	2.43	-8.08	-10.81	-18.84
GNA13	Q14344	GNA13 Guanine nucleotide-binding protein subunit alpha-13 GNA13 Guanine nucleotide-binding protein subunit a...	7	1	11	35.55	25.75	21.96	16.75	-23.31	-28.29	-5.88	-34.84
GNAI2	P04899	GNAI2 Guanine nucleotide-binding protein G(i) subunit alpha-2 GNAI2 Guanine nucleotide-binding protein G(i) subu...	11	3	11	32.01	28.14	21.68	18.18	-11.98	-15.73	-0.76	-19.26
GNAI3	P08754	GNAI3 Guanine nucleotide-binding protein G(k) subunit alpha GNAI3 Guanine nucleotide-binding protein G(k) subu...	4	3	18	32.96	32.46	21.73	12.84	-3.03	0	-4.03	-19.47
GNB1	P62873	GNB1 Guanine nucleotide-binding protein G(I)/G(S)/G(T) subunit beta-1 GNB1 Guanine nucleotide-binding protein G(I)/G(S)/...	5	1	15	29.59	27.64	24.86	17.91	-61.49	-62.52	-22.46	-64.32
GNB1L	Q9BYB4	GNB1L Guanine nucleotide-binding protein subunit beta-like protein 1 GNB1L Guanine nucleotide-binding protein subunit b...	2	3	18	37.01	29.34	18.98	14.67	-37.34	-24.66	-21.61	-30.12
GNB2	P62879	GNB2 Guanine nucleotide-binding protein G(I)/G(S)/G(T) subunit beta-2 GNB2 Guanine nucleotide-binding protein G(I)/G(S)/...	3	1	7	28.97	29.33	22.34	19.35	-55.12	-65.61	-44.92	-65.87
GNB4	Q9HAV0	GNB4 Guanine nucleotide-binding protein subunit beta-4 GNB4 Guanine nucleotide-binding protein subunit be...	3	1	12	31.87	29.93	23.34	14.86	-26.52	-77.98	-27.05	-90.02
GNL1	P36915	GNL1 Guanine nucleotide-binding protein-like 1	4	1	9	35.64	24.37	22.33	17.66	-31.82	-40.02	2.01	-20.05
GNL2	Q13823	GNL2 Nucleolar GTP-binding protein 2	2	1	11	31.68	28.8	23.17	16.35	6.56	11.81	6.43	-14.96
GNL3	Q9BVP2	GNL3 Guanine nucleotide-binding protein-like 3	11.3	3	14	33.87	28.53	21.53	16.06	-8.72	-6.13	-12.7	-31.74
GNL3L	Q9NVN8	GNL3L Guanine nucleotide-binding protein-like 3-like protein GNL3L Guanine nucleotide-binding protein-like 3-li...	5	3	14	35.37	29.93	21.16	13.54	-29.28	-8.33	-6.37	-75.08
GNPAT	O15228	GNPAT Dihydroxyacetone phosphate acyltransferase	21.7	3	9	29.56	37.3	17.46	15.68	0.79	-4.42	10.15	-17.55
GOLGA2	Q08379	GOLGA2 Golgin subfamily A member 2	2	1	12	26.1	24.91	31.58	17.42	-17.21	-39.65	-17.34	-53.42
GOLGA3	Q08378	GOLGA3 Golgin subfamily A member 3	13	2	19	35.47	27.45	21.71	15.37	-25.87	-39.48	-19.64	-40.8
GOLGB1	Q14789	GOLGB1 Golgin subfamily B member 1	2	1	23	40.04	25.54	18.25	16.17	-22.59	-7.25	-17.15	-89.12
GOPC	Q9HD26	GOPC Golgi-associated PDZ and coiled-coil motif-containing protein GOPC Golgi-associated PDZ and coiled-coil motif-co...	5.7	3	9	27.81	33.65	21.09	17.45	-15.63	-20.83	-17.06	-33.35
GORASP2	Q9H8Y8	GORASP2 Golgi reassembly-stacking protein 2	4	3	30	16.98	17.99	35.43	29.6	-0.24	12.56	33.78	15.44
GOT1	P17174	"GOT1 Aspartate aminotransferase, cytoplasmic "	3	1	5	23.23	23.36	26.01	27.39	-3.29	-19.89	-14.03	-11.31
GOT2	P00505	"GOT2 Aspartate aminotransferase, mitochondrial "	3.3	3	32	31.79	24.01	24.1	20.1	25.79	8.22	15.38	-1.44
GPAT4	Q86UL3	GPAT4 Glycerol-3-phosphate acyltransferase 4	3.7	3	12	30.59	27.21	22.94	19.25	-3.35	-27.17	1.08	-6.46
GPATCH4	Q5T3I0	GPATCH4 G patch domain-containing protein 4	4.3	3	22	29.42	29.21	23.71	17.65	-18.79	-24.16	-17.24	-34.5
GPATCH8	Q9UKJ3	GPATCH8 G patch domain-containing protein 8	2.3	3	38	31.57	22.13	25.73	20.57	10.48	-42.09	7.79	-6.5
GPD2	P43304	"GPD2 Glycerol-3-phosphate dehydrogenase, mitochondrial GPD2 Glycerol-3-phosphate dehydrogenase, mitochond..."	6	1	9	27.83	30.8	23.39	17.98	-15.01	-32.2	-5.73	-44.1
GPS1	Q13098	GPS1 COP9 signalosome complex subunit 1	4	2	6	37.1	30.38	15.68	16.84	-15.54	-14.49	-65.07	-44.23
GPT2	Q8TD30	GPT2 Alanine aminotransferase 2	7	1	8	30.43	26.57	24.97	18.04	-61.12	-90.17	-38.85	-78.58
GRAP	Q13588	GRAP GRB2-related adapter protein	3	1	12	28.71	26.37	23	21.92	-4.47	-8.87	-10.35	-4.53
GRB2	P62993	GRB2 Growth factor receptor-bound protein 2	3	1	16	33.87	29.86	23.59	12.68	-18.23	-18.49	5.18	-61.1
GRHPR	Q9UBQ7	GRHPR Glyoxylate reductase/hydroxypyruvate reductase GRHPR Glyoxylate reductase/hydroxypyruvate reducta...	6.5	2	2	19.49	9.37	62.42	8.72	-10.05	-8.85	5.07	-3.32
GRK6	P43250	GRK6 G protein-coupled receptor kinase 6	4	1	13	27.54	28.59	23.06	20.81	-55.22	-28.48	-31.26	-42.81
GRPEL1	Q9HAV7	"GRPEL1 GrpE protein homolog 1, mitochondrial "	6	3	10	38.56	32.24	14.23	14.97	-5.34	5.43	-4.1	-12.62
GRPEL2	Q8TAA5	"GRPEL2 GrpE protein homolog 2, mitochondrial "	4	1	0	48.75	25.88	13.52	11.86	-31.33	-33.64	-83.63	-43.61
GRSF1	Q12849	GRSF1 G-rich sequence factor 1	2.5	2	18	38.19	23.6	21.33	16.87	-34.06	-37.29	-20	-10.53
GRWD1	Q9BQ67	GRWD1 Glutamate-rich WD repeat-containing protein 1 GRWD1 Glutamate-rich WD repeat-containing protein ...	3.5	2	26	37.2	25.63	19.97	17.21	-4.25	-6.08	0.64	-20.47
GSDMA	Q96QA5	GSDMA Gasdermin-A	4	1	1	24.22	28.6	24.01	23.18	-16.8	-20.25	-4.84	15.22
GSDMD	P57764	GSDMD Gasdermin-D	6.7	3	14	32.73	24.79	23.46	19.02	-19.86	-24.56	-10.78	-22.08
GSE1	Q14687	GSE1 Genetic suppressor element 1	2	1	9	23.04	24.77	27.36	24.83	-110.87	-66.08	32.36	21.91
GSPT1	P15170	GSPT1 Eukaryotic peptide chain release factor GTP-binding subunit ERF3A GSPT1 Eukaryotic peptide chain release factor GTP-...	6.3	3	28	29.3	28.49	25.8	16.41	-22.39	-4.7	4.36	-12.68
GSR	P00390	"GSR Glutathione reductase, mitochondrial "	7.3	3	16	31.89	24.89	23.06	20.16	-10.18	-21.6	-10.68	-13.75
GSTO1	P78417	GSTO1 Glutathione S-transferase omega-1	58.7	3	8	30.43	18.73	6.02	44.82	17.83	-1.28	-42.76	40.21
GSTP1	P09211	GSTP1 Glutathione S-transferase P	41.3	3	43	19.78	38.83	18.45	22.94	-79.1	-236.11	17.64	-101.99
GTF2H2	Q13888	GTF2H2 General transcription factor IIH subunit 2	2	1	16	31.21	29.78	22.16	16.84	-21.95	-52.33	-40.51	-94.86
GTF2I	P78347	GTF2I General transcription factor II-I	25.7	3	9	32.43	26.15	23.46	17.97	-15.38	-8.63	-1.22	-21.52
GTF3C1	Q12789	GTF3C1 General transcription factor 3C polypeptide 1 GTF3C1 General transcription factor 3C polypeptide...	8	1	16	32.91	25.83	25.47	15.78	-15.3	-27.76	-24.18	-40.46
GTF3C3	Q9Y5Q9	GTF3C3 General transcription factor 3C polypeptide 3 GTF3C3 General transcription factor 3C polypeptide...	7	3	16	49.4	25.09	15.21	10.29	-1.54	-8.3	-17.24	-29.2
GTF3C4	Q9UKN8	GTF3C4 General transcription factor 3C polypeptide 4 GTF3C4 General transcription factor 3C polypeptide...	6	1	6	30.83	26.91	21.62	20.64	-28.04	-61.15	-53	-40.33
GTF3C5	Q9Y5Q8	GTF3C5 General transcription factor 3C polypeptide 5 GTF3C5 General transcription factor 3C polypeptide...	5.3	3	26	30.28	29.27	24.35	16.09	-29.13	-35.83	8.36	-27.6
GTPBP1	O00178	GTPBP1 GTP-binding protein 1	6	1	22	28.01	31.21	23.57	17.21	-18.58	-34.08	-8.51	-43.32
GTPBP3	Q969Y2	"GTPBP3 tRNA modification GTPase GTPBP3, mitochondrial GTPBP3 tRNA modification GTPase GTPBP3, mitochondr..."	8	1	16	33.9	27.83	21.98	16.29	-15.76	-13.69	-21.41	-31.32
GTPBP4	Q9BZE4	GTPBP4 Nucleolar GTP-binding protein 1	5.3	3	25	32.64	27.04	23.43	16.9	7.86	0.72	-3.34	-22.05
GTSE1	Q9NYZ3	GTSE1 G2 and S phase-expressed protein 1	5	2	10	33.01	23.77	28.1	15.12	-9.68	-19.58	-2.79	-49.93
GTSF1	Q8WW33	GTSF1 Gametocyte-specific factor 1	3	2	18	29.13	32.51	16.86	21.5	-42.98	-36.08	-23.27	24.06
GYG1	P46976	GYG1 Glycogenin-1	4.3	3	12	28.52	25.36	24.7	21.41	-77.96	4.36	-2.85	-6.43
H1FX	Q92522	H1FX Histone H1x	2	1	19	39.1	35.71	11.96	13.23	66.47	61.51	-69.23	-282.46
HACD3	Q9P035	HACD3 Very-long-chain (3R)-3-hydroxyacyl-CoA dehydratase 3 HACD3 Very-long-chain (3R)-3-hydroxyacyl-CoA dehyd...	7	3	11	34.08	28.45	22.47	15.01	16.04	14.01	29.56	1.16
HADH	Q16836	"HADH Hydroxyacyl-coenzyme A dehydrogenase, mitochondrial HADH Hydroxyacyl-coenzyme A dehydrogenase, mitocho..."	2	2	29	27.61	20.89	25.62	25.88	29.97	1.9	13.1	30.31
HADHA	P40939	"HADHA Trifunctional enzyme subunit alpha, mitochondrial HADHA Trifunctional enzyme subunit alpha, mitochon..."	39.3	3	10	33.35	21.55	33.74	11.35	1.74	6.86	12.6	-5
HADHB	P55084	"HADHB Trifunctional enzyme subunit beta, mitochondrial HADHB Trifunctional enzyme subunit beta, mitochond..."	13.7	3	5	45.45	21.8	17.42	15.33	-7.81	-7.76	-4.42	-8.8
HARS	P12081	"HARS Histidine--tRNA ligase, cytoplasmic "	3	2	24	29.69	25.84	23.09	21.38	-6.32	-39.43	-11.17	-25.38
HAT1	O14929	HAT1 Histone acetyltransferase type B catalytic subunit HAT1 Histone acetyltransferase type B catalytic su...	21.3	3	11	32.15	25.33	27.85	14.68	-22	-15.5	-8.35	-7.41
HAUS4	Q9H6D7	HAUS4 HAUS augmin-like complex subunit 4	6	1	7	40.4	25.3	19.78	14.52	3.69	-8.55	-12.75	-48.34
HAUS5	O94927	HAUS5 HAUS augmin-like complex subunit 5	6.3	3	9	30.03	30.62	21	18.36	-28.73	-23.11	-9.54	-50.92
HAUS6	Q7Z4H7	HAUS6 HAUS augmin-like complex subunit 6	7	1	8	33.88	28.67	20.82	16.64	-28.85	-40.25	-18.28	-59.18
HAUS8	Q9BT25	HAUS8 HAUS augmin-like complex subunit 8	3	1	1	31.63	22.67	31.58	14.12	-21.3	-5.56	-9.65	-128.41
HBA2	P69905	HBA2 Hemoglobin subunit alpha	4	1	34	28	39.22	17.28	15.5	30.85	46.56	-2513.48	-90.12
HBS1L	Q9Y450	HBS1L HBS1-like protein	4	2	22	32.42	22.7	27.99	16.89	-13.68	-10.74	-7.13	-3.04
HCCS	P53701	HCCS Cytochrome c-type heme lyase	4	3	15	35.71	29.22	21.4	13.67	-0.76	-6.34	-21.22	-28.49
HCFC1	P51610	HCFC1 Host cell factor 1	11	3	11	33.45	25.65	24.3	16.6	-13.81	-15.79	-1.1	-18.67
HCLS1	P14317	HCLS1 Hematopoietic lineage cell-specific protein	2.5	2	12	28.47	25.7	24.13	21.71	-20.11	-14.68	-13.11	-8.8
HDAC1	Q13547	HDAC1 Histone deacetylase 1	5	3	17	30.64	25.94	23.54	19.88	-19.87	-8.22	-14.3	-17.25
HDAC6	Q9UBN7	HDAC6 Histone deacetylase 6	2.5	2	26	33.7	24.57	22.99	18.74	-73.68	-33.5	-33.92	-35.74
HDAC7	Q8WUI4	HDAC7 Histone deacetylase 7	4.3	3	20	20.52	62.49	8.94	8.04	-42.59	-3.34	-29.2	-24.53
HDGF	P51858	HDGF Hepatoma-derived growth factor	3.3	3	39	24.51	30.1	24.09	21.31	-34.71	-13.43	-41.18	-27.12
HEATR1	Q9H583	HEATR1 HEAT repeat-containing protein 1	9	3	13	19.45	52.72	8.52	19.32	25.37	23.33	-16.39	-26.95
HEATR3	Q7Z4Q2	HEATR3 HEAT repeat-containing protein 3	7	2	7	37.59	23.36	25.69	13.36	-24.66	-21.89	-12.57	-55.42
HECTD1	Q9ULT8	HECTD1 E3 ubiquitin-protein ligase HECTD1	3.5	2	10	36.52	28.45	13.83	21.2	9.4	12.05	-56.04	43.12
HELLS	Q9NRZ9	HELLS Lymphoid-specific helicase	14.7	3	9	30.53	30.12	22.99	16.37	-16.89	-15.09	-18.59	-40.2
HELQ	Q8TDG4	HELQ Helicase POLQ-like	6	3	11	32.47	29.63	20.35	17.54	27.14	18.8	4.7	9.66
HELZ	P42694	HELZ Probable helicase with zinc finger domain	4	1	12	34.48	31	20.83	13.7	-14.75	-49.29	-45.56	-98.22
HERC4	Q5GLZ8	HERC4 Probable E3 ubiquitin-protein ligase HERC4	2	1	18	25.17	31.67	22.53	20.63	-26.76	12.91	-28.83	-46.55
HERPUD1	Q15011	HERPUD1 Homocysteine-responsive endoplasmic reticulum-resident ubiquitin-like domain member 1 protein HERPUD1 Homocysteine-responsive endoplasmic reticu...	3	1	1	35.15	30.66	19.3	14.88	-24.66	-6.64	-23.36	-24.56
HGH1	Q9BTY7	HGH1 Protein HGH1 homolog	11	3	11	26.32	24.29	34.69	14.7	-34.84	-13.18	0.65	-54.55
HINT3	Q9NQE9	HINT3 Histidine triad nucleotide-binding protein 3 HINT3 Histidine triad nucleotide-binding protein 3...	4	3	19	22.23	42.43	14.92	20.42	1.21	28.12	10.5	-13.86
HIP1	O00291	HIP1 Huntingtin-interacting protein 1	4	2	12	49.14	20.67	15.6	14.59	-20.79	31.53	-68.89	-59.53
HIRA	P54198	HIRA Protein HIRA	3	1	9	40.72	18.88	27.24	13.16	-7.09	-34.07	-16.83	-49.08
HJURP	Q8NCD3	HJURP Holliday junction recognition protein	7.3	3	16	33.63	34.65	19.7	12.02	-21.25	-18.71	-26.77	-54.77
HK1	P19367	HK1 Hexokinase-1	4	1	25	28.71	25.97	25.49	19.83	-12.26	-25.62	-4.21	-16.77
HK2	P52789	HK2 Hexokinase-2	7	2	12	29.97	27.11	24.71	18.22	-40.1	-17.13	9.6	-18.06
HLA-DPA1	P20036	"HLA-DPA1 HLA class II histocompatibility antigen, DP alpha 1 chain HLA-DPA1 HLA class II histocompatibility antigen, ..."	2	2	9	34.12	26.95	21.68	17.25	2.46	6.1	6.4	4.8
HLA-DRA	P01903	"HLA-DRA HLA class II histocompatibility antigen, DR alpha chain HLA-DRA HLA class II histocompatibility antigen, D..."	7	3	11	33.43	26.65	24.73	15.19	4.3	14.04	13.42	-0.17
HLTF	Q14527	HLTF Helicase-like transcription factor	2	1	13	29.94	25.82	24.05	20.18	-50.3	-36.05	2.73	-13.8
HM13	Q8TCT9	HM13 Minor histocompatibility antigen H13	9	3	16	34.96	31.62	20.62	12.81	6.13	6.19	21.26	-14.91
HMCES	Q96FZ2	HMCES Embryonic stem cell-specific 5-hydroxymethylcytosine-binding protein HMCES Embryonic stem cell-specific 5-hydroxymethyl...	27.3	3	8	9.48	61.51	6.37	22.65	-14.89	33.95	-2.96	-7.56
HMGB1	P09429	HMGB1 High mobility group protein B1	4	3	33	28.49	23.36	25.49	22.66	15.04	10.57	25.67	18.3
HMGB2	P26583	HMGB2 High mobility group protein B2	4	2	30	30.96	25.65	20.34	23.05	9.87	26.46	-29.84	-4.42
HMGCS1	Q01581	"HMGCS1 Hydroxymethylglutaryl-CoA synthase, cytoplasmic HMGCS1 Hydroxymethylglutaryl-CoA synthase, cytopla..."	17.3	3	20	30.34	30.8	21.2	17.65	-29.38	3.68	0.18	-47.75
HMHA1	Q92619	HMHA1 Minor histocompatibility protein HA-1	5.5	2	17	34.51	25.33	21.68	18.48	-23.07	-30.94	-18.33	-17.24
HMMR	O75330	HMMR Hyaluronan mediated motility receptor	2.7	3	21	31.55	25.63	23.69	19.14	-15.05	-12.9	-5.93	-14.12
HMOX2	P30519	HMOX2 Heme oxygenase 2	40	3	9	35.53	30.68	20.51	13.28	48.64	54.81	39.7	25.37
HN1L	Q9H910	HN1L Hematological and neurological expressed 1-like protein HN1L Hematological and neurological expressed 1-li...	3	2	11	30.19	36.59	17.29	15.93	-60.88	-23.61	-30.34	-72.01
HNRNPA0	Q13151	HNRNPA0 Heterogeneous nuclear ribonucleoprotein A0 HNRNPA0 Heterogeneous nuclear ribonucleoprotein A0...	4.3	3	40	36.18	30.03	20.46	13.33	5.59	15.2	-2.97	-65.41
HNRNPA1	P09651	HNRNPA1 Heterogeneous nuclear ribonucleoprotein A1 HNRNPA1 Heterogeneous nuclear ribonucleoprotein A1...	10.3	3	41	28.08	23.41	26.15	22.36	22.73	28.86	10.65	-4.81
HNRNPA2B1	P22626	HNRNPA2B1 Heterogeneous nuclear ribonucleoproteins A2/B1 HNRNPA2B1 Heterogeneous nuclear ribonucleoproteins...	20.3	3	36	32.88	24.95	24.55	17.63	15.17	17.38	12.99	-38.45
HNRNPA3	P51991	HNRNPA3 Heterogeneous nuclear ribonucleoprotein A3 HNRNPA3 Heterogeneous nuclear ribonucleoprotein A3...	14	3	14	27.53	26.43	24.6	21.45	9.02	6.45	18.13	-3.15
HNRNPAB	Q99729	HNRNPAB Heterogeneous nuclear ribonucleoprotein A/B HNRNPAB Heterogeneous nuclear ribonucleoprotein A/...	5.5	2	39	29.38	24.74	24.53	21.35	21.91	22.38	8.98	2.86
HNRNPD	Q14103	HNRNPD Heterogeneous nuclear ribonucleoprotein D0	5.3	3	35	28.77	23.13	26.88	21.21	15.06	14.12	20.89	16.33
HNRNPF	P52597	HNRNPF Heterogeneous nuclear ribonucleoprotein F	58	3	12	33.2	27.5	22.33	16.97	-26.71	-15.81	-16.46	-27.16
HNRNPH1	P31943	HNRNPH1 Heterogeneous nuclear ribonucleoprotein H	34.3	3	6	32.36	27.82	21.91	17.91	-28.32	-18.49	-17.3	-30.58
HNRNPH2	P55795	HNRNPH2 Heterogeneous nuclear ribonucleoprotein H2 HNRNPH2 Heterogeneous nuclear ribonucleoprotein H2...	8.7	3	22	30.83	29.97	24.53	14.67	-12.53	0.18	-44.12	-48.28
HNRNPH3	P31942	HNRNPH3 Heterogeneous nuclear ribonucleoprotein H3 HNRNPH3 Heterogeneous nuclear ribonucleoprotein H3...	5.3	3	19	38.17	29.19	17.97	14.67	-5.6	4.42	-3.6	-28.24
HNRNPK	P61978	HNRNPK Heterogeneous nuclear ribonucleoprotein K	50.7	3	17	34.68	26.63	22.42	16.27	-8.07	-13.72	-2.03	-25.25
HNRNPL	P14866	HNRNPL Heterogeneous nuclear ribonucleoprotein L	17	3	14	32.82	26.84	22.72	17.62	-17.31	-7.15	-7.93	-16.22
HNRNPM	P52272	HNRNPM Heterogeneous nuclear ribonucleoprotein M	50	3	14	32.7	23.77	24.1	19.43	-22.63	-13.74	-12.15	-42.37
HNRNPR	O43390	HNRNPR Heterogeneous nuclear ribonucleoprotein R	17	3	10	39.91	26.29	18.58	15.22	-6.38	2.96	1.56	-28.39
HNRNPU	Q00839	HNRNPU Heterogeneous nuclear ribonucleoprotein U	41	3	16	32.31	28.69	22.21	16.79	-2.21	8.18	-5.05	-43.93
HNRNPUL1	Q9BUJ2	HNRNPUL1 Heterogeneous nuclear ribonucleoprotein U-like protein 1 HNRNPUL1 Heterogeneous nuclear ribonucleoprotein U...	3	3	14	26.49	20.75	29.38	23.38	7.16	2.18	22.85	5.86
HP1BP3	Q5SSJ5	HP1BP3 Heterochromatin protein 1-binding protein 3 HP1BP3 Heterochromatin protein 1-binding protein 3...	2.5	2	36	37.64	28	21.09	13.26	11.97	29.79	-2.75	-113.63
HPRT1	P00492	HPRT1 Hypoxanthine-guanine phosphoribosyltransferase HPRT1 Hypoxanthine-guanine phosphoribosyltransfera...	4	2	22	22.22	24.6	30.79	22.39	10.84	24.84	36.19	23.22
HPS3	Q969F9	HPS3 Hermansky-Pudlak syndrome 3 protein	4.5	2	15	30.6	33.37	24.82	11.21	-52.08	-41.11	-15.69	-52.03
HPS5	Q9UPZ3	HPS5 Hermansky-Pudlak syndrome 5 protein	3	1	3	31.27	24.99	30.38	13.35	-52.31	-94.03	27.55	-68.29
HPS6	Q86YV9	HPS6 Hermansky-Pudlak syndrome 6 protein	5.3	3	19	34.98	33.63	16.31	15.08	-32.64	-8.78	-33.01	-58.49
HSD17B10	Q99714	HSD17B10 3-hydroxyacyl-CoA dehydrogenase type-2	17.7	3	9	44.02	22.84	17.35	15.78	-1.01	1.66	-2.03	-8.55
HSD17B12	Q53GQ0	HSD17B12 Very-long-chain 3-oxoacyl-CoA reductase	5.7	3	14	39.24	24.29	21.56	14.92	44.31	18.26	33.27	13.26
HSD17B4	P51659	HSD17B4 Peroxisomal multifunctional enzyme type 2	4.5	2	26	27.51	26.18	27.25	19.07	-0.84	29.21	18.18	23.53
HSD17B8	Q92506	HSD17B8 Estradiol 17-beta-dehydrogenase 8	3	1	12	32.35	25.59	21.73	20.33	-25.86	-46.23	-26.84	-31.2
HSDL1	Q3SXM5	HSDL1 Inactive hydroxysteroid dehydrogenase-like protein 1 HSDL1 Inactive hydroxysteroid dehydrogenase-like p...	21.7	3	15	36.27	30.18	19.55	14.01	-9.38	-8.48	-4.45	-30.97
HSF1	Q00613	HSF1 Heat shock factor protein 1	2.3	3	14	27.08	26.38	20.62	25.92	-29.34	-20.95	-19.32	-30.98
HSH2D	Q96JZ2	HSH2D Hematopoietic SH2 domain-containing protein	3	1	15	31.1	30.51	22.67	15.71	-12.4	-10.43	-9.04	-56.45
HSP90AA1	P07900	HSP90AA1 Heat shock protein HSP 90-alpha	41	3	16	27.66	24.25	27.6	20.49	2.92	16.27	29.13	7.28
HSP90AB1	P08238	HSP90AB1 Heat shock protein HSP 90-beta	51	3	21	27.42	26.01	26.01	20.56	3.25	8.08	25.7	13.08
HSP90B1	P14625	HSP90B1 Endoplasmin	6.7	3	6	24.31	26.4	27.36	21.93	25.13	41.74	32.39	8.21
HSPA14	Q0VDF9	HSPA14 Heat shock 70 kDa protein 14	2	1	19	28.22	30.08	22.92	18.78	-45.45	-4.16	-3.76	-3.44
HSPA1B	P0DMV9	HSPA1B Heat shock 70 kDa protein 1B	12.3	3	9	26.74	24.61	28.77	19.88	10.47	31.29	30.13	-31.81
HSPA4	P34932	HSPA4 Heat shock 70 kDa protein 4	26.7	3	20	18.78	27.34	30.56	23.33	6.5	5.47	34.13	30.26
HSPA4L	O95757	HSPA4L Heat shock 70 kDa protein 4L	3.3	3	16	21.44	39.9	22.11	16.55	-55.62	-12.67	-10.07	-43.86
HSPA5	P11021	HSPA5 78 kDa glucose-regulated protein	19	3	8	24.53	24.91	28.46	22.1	17.81	28.54	16.37	-3.63
HSPA8	P11142	HSPA8 Heat shock cognate 71 kDa protein	23.3	3	6	26.38	22.94	30.39	20.28	18.17	19.49	37.95	-10.81
HSPA9	P38646	"HSPA9 Stress-70 protein, mitochondrial "	30.7	3	18	24.85	23.6	30.82	20.72	3.71	16.27	26.29	3.7
HSPBP1	Q9NZL4	HSPBP1 Hsp70-binding protein 1	3	3	12	32.21	27.48	22.96	17.35	-22.96	-9.62	-10.23	-15
HSPD1	P10809	"HSPD1 60 kDa heat shock protein, mitochondrial "	58.3	3	10	28.28	30.93	25.37	15.42	-4.02	-15.64	-3.85	-30.08
HSPH1	Q92598	HSPH1 Heat shock protein 105 kDa	19	3	10	27.59	25.46	26.52	20.42	-17.16	-3.2	9.3	-0.11
HTATSF1	O43719	HTATSF1 HIV Tat-specific factor 1	4	1	18	31.43	27.7	23.01	17.86	-29.91	-28.41	-16.9	-42.38
HTT	P42858	HTT Huntingtin	6	1	36	32.21	29.52	24.7	13.57	-57.63	-28.33	-16.14	-100.54
HUWE1	Q7Z6Z7	HUWE1 E3 ubiquitin-protein ligase HUWE1	8.7	3	47	29.71	30.07	23.87	16.34	-31.12	10.21	12.05	-41.5
HYOU1	Q9Y4L1	HYOU1 Hypoxia up-regulated protein 1	3	2	13	26.26	24.99	27	21.76	17.79	10.91	14.15	12.2
IAH1	Q2TAA2	IAH1 Isoamyl acetate-hydrolyzing esterase 1 homolog IAH1 Isoamyl acetate-hydrolyzing esterase 1 homolo...	3.5	2	7	32.25	27.71	23.48	16.56	-32.86	-28.89	-16.24	-39.7
IARS	P41252	"IARS Isoleucine--tRNA ligase, cytoplasmic "	28.3	3	11	26.22	36.25	20.35	17.18	-10.76	-9.64	-0.63	-26.84
IARS2	Q9NSE4	"IARS2 Isoleucine--tRNA ligase, mitochondrial "	2.5	2	26	31.61	32.7	19.87	15.81	-36.9	-8.57	-8.05	-69.89
IBA57	Q5T440	"IBA57 Putative transferase CAF17, mitochondrial "	2	2	10	33.67	29.53	19.84	16.96	-0.79	21.16	-28.99	-43.95
ICMT	O60725	ICMT Protein-S-isoprenylcysteine O-methyltransferase ICMT Protein-S-isoprenylcysteine O-methyltransfera...	5	1	6	34.11	29.22	22.19	14.48	17.66	-10.96	10.69	-55.18
ID1	P41134	ID1 DNA-binding protein inhibitor ID-1	3	1	9	25.6	32.18	25.26	16.95	-92.34	-67.28	-4.19	-69.25
ID3	Q02535	ID3 DNA-binding protein inhibitor ID-3	2	1	30	33.24	26.12	24.9	15.74	-44.85	-8.62	5.06	-58.94
IDE	P14735	IDE Insulin-degrading enzyme	10.7	3	9	39.08	25.92	22.62	12.38	-26.06	-1.43	-4.63	-14.16
IDH1	O75874	IDH1 Isocitrate dehydrogenase [NADP] cytoplasmic [REVIEWED] ENSG00000138413;O75874;Q567U4;Q6FHQ6;Q7Z3V0;Q93090;Q9NTJ9;Q9UKW8 IDH1 Isocitrate dehydrogenase [NADP] cytoplasmic [...	12.3	3	23	36.75	36.81	16.69	9.74	-80.93	-7.03	-97.9	-110.39
IDH2	P48735	"IDH2 Isocitrate dehydrogenase [NADP], mitochondrial [REVIEWED] ENSG00000182054;P48735;B2R6L6;B4DFL2;Q96GT3 IDH2 Isocitrate dehydrogenase [NADP], mitochondria..."	3	1	17	34.34	24.86	24.12	16.69	-28.48	-43.77	-20.46	-23.66
IDH3A	P50213	"IDH3A Isocitrate dehydrogenase [NAD] subunit alpha, mitochondrial [REVIEWED] ENSG00000166411;P50213;D3DW83;Q9H3X0 IDH3A Isocitrate dehydrogenase [NAD] subunit alpha..."	2	1	9	32.49	26.77	21.8	18.95	-26.03	-43.5	-24.69	-3.1
IDH3G	P51553	"IDH3G Isocitrate dehydrogenase [NAD] subunit gamma, mitochondrial [REVIEWED] ENSG00000067829;P51553;E9PDD5;Q9BUU5 IDH3G Isocitrate dehydrogenase [NAD] subunit gamma..."	3	1	12	29.43	27.68	26.77	16.13	-23.86	-36.7	-11.46	-43.24
IDI1	Q13907	IDI1 Isopentenyl-diphosphate Delta-isomerase 1	5.7	3	18	26.46	23.25	26.85	23.45	-8.21	10.65	8.46	0.98
IFI16	Q16666	IFI16 Gamma-interferon-inducible protein 16	9.7	3	24	30.45	25.53	24.96	19.06	2.03	-10.15	-7.42	-27.74
IGF2BP1	Q9NZI8	IGF2BP1 Insulin-like growth factor 2 mRNA-binding protein 1 IGF2BP1 Insulin-like growth factor 2 mRNA-binding ...	6.7	3	18	31.3	26.54	23.99	18.18	-20.11	-10.11	-11.02	-40.96
IGF2BP3	O00425	IGF2BP3 Insulin-like growth factor 2 mRNA-binding protein 3 IGF2BP3 Insulin-like growth factor 2 mRNA-binding ...	21	3	14	37.22	34.7	17.23	10.85	-14.23	-18.81	-21.22	-34.14
IGHD	A0A0A0MS09	IGHD Ig delta chain C region	3	1	1	33.47	26.35	24.03	16.15	-29	-28.56	13.77	-41.8
IGHM	A0A087WYJ9	IGHM Ig mu chain C region	38.7	3	14	26.69	25.23	27.4	20.68	9.9	9.34	23.54	19.46
IKBKAP	O95163	IKBKAP Elongator complex protein 1	2	1	6	30.24	26.86	26.81	16.09	-22.22	-13.84	-1.58	-72.61
IKBKB	O14920	IKBKB Inhibitor of nuclear factor kappa-B kinase subunit beta IKBKB Inhibitor of nuclear factor kappa-B kinase s...	7	3	23	28.8	26.7	25.61	18.89	-15.23	-17.01	-9.86	-16.91
IKBKG	Q9Y6K9	IKBKG NF-kappa-B essential modulator	2	1	4	33.42	26.39	20.84	19.34	-20.83	-26.12	-18.84	-27.57
IKZF1	Q13422	IKZF1 DNA-binding protein Ikaros	2.7	3	20	32.19	29.77	21.17	16.88	-23.35	-22.71	-52.83	-43.5
IKZF3	Q9UKT9	IKZF3 Zinc finger protein Aiolos	9	3	6	31.12	28.31	23.78	16.8	-23.47	-19.7	-12.34	-29.26
IL16	Q14005	IL16 Pro-interleukin-16	7.7	3	8	32.72	26.29	22.16	18.83	-16.35	-27.71	-19.01	-22.98
IL4R	P24394	IL4R Interleukin-4 receptor subunit alpha	2	1	9	37.04	33.57	16.19	13.2	-25.31	-16.1	-127.61	-5.53
ILF2	Q12905	ILF2 Interleukin enhancer-binding factor 2	8.3	3	32	31.71	25.19	25.02	18.07	19.68	15.41	14.58	-10.04
ILF3	Q12906	ILF3 Interleukin enhancer-binding factor 3	16.7	3	19	31.97	27.71	21.99	18.33	-2.31	1.8	-3.24	-45.05
ILK	Q13418	ILK Integrin-linked protein kinase	9.3	3	12	35.39	26.25	20.16	18.2	-16.52	-27.54	-14.16	-23.87
ILKAP	Q9H0C8	ILKAP Integrin-linked kinase-associated serine/threonine phosphatase 2C ILKAP Integrin-linked kinase-associated serine/thr...	4.3	3	15	30.61	27.84	22.32	19.23	-15.02	9.55	2.41	-17.25
IMMP2L	Q96T52	IMMP2L Mitochondrial inner membrane protease subunit 2 IMMP2L Mitochondrial inner membrane protease subun...	2	1	9	29.31	37.67	14.5	18.51	-7.34	-2.61	-6.48	-26.64
IMMT	Q16891	IMMT MICOS complex subunit MIC60	12.7	3	10	26.01	25.63	25.31	23.04	-3.14	-11.39	-1.52	-8.66
IMPDH1	P20839	IMPDH1 Inosine-5'-monophosphate dehydrogenase 1	6	2	10	31.9	26.5	22.18	19.43	-24.25	1.52	-10.83	25.61
IMPDH2	P12268	IMPDH2 Inosine-5'-monophosphate dehydrogenase 2	36	3	17	27.81	21.56	29.13	21.5	-10.73	3.83	15.51	19.76
INCENP	Q9NQS7	INCENP Inner centromere protein	9	1	1	34.78	29.14	23.13	12.95	-5.46	-19.85	-31.18	-64.31
INPP5D	Q92835	"INPP5D Phosphatidylinositol 3,4,5-trisphosphate 5-phosphatase 1 INPP5D Phosphatidylinositol 3,4,5-trisphosphate 5-..."	8.7	3	10	32.83	25.69	24.46	17.02	-12.89	-23.76	-6.69	-27.39
INPP5K	Q9BT40	INPP5K Inositol polyphosphate 5-phosphatase K	3	1	8	13.77	66.63	9.22	10.38	-7.83	-8.98	-2.52	-40.33
INPPL1	O15357	"INPPL1 Phosphatidylinositol 3,4,5-trisphosphate 5-phosphatase 2 INPPL1 Phosphatidylinositol 3,4,5-trisphosphate 5-..."	2	1	13	35.86	27.62	19.64	16.88	-17.23	-50.76	-37.54	-38.56
INTS10	Q9NVR2	INTS10 Integrator complex subunit 10	3	1	12	36.89	29.22	19.17	14.73	-25.51	-51.61	-20.37	-46.49
INTS3	Q68E01	INTS3 Integrator complex subunit 3	2	1	26	25.66	31.43	22.69	20.22	-63.74	-46.01	-16.01	0.58
INTS4	Q96HW7	INTS4 Integrator complex subunit 4	4	1	1	37.29	22.32	27.73	12.67	-10.43	-39.94	0.48	-84.66
INTS8	Q75QN2	INTS8 Integrator complex subunit 8	2	1	17	37.55	24.97	22.99	14.49	-8.93	-35.69	-9.12	-43.23
INTS9	Q9NV88	INTS9 Integrator complex subunit 9	2	1	10	32.97	27.48	24.17	15.38	-19.12	-17.51	-5.18	-47.57
IPO11	Q9UI26	IPO11 Importin-11	5	2	24	62.45	16.94	13.13	7.48	-18.99	30.87	-16.26	-0.84
IPO4	Q8TEX9	IPO4 Importin-4	4.7	3	17	32.94	28.6	19.35	19.11	-14.63	20.49	-9.18	-41.95
IPO5	O00410	IPO5 Importin-5	126	3	7	32.08	52.54	7.31	8.08	1.3	36.06	-2.41	-28.7
IPO7	O95373	IPO7 Importin-7	10.3	3	29	31.76	33.16	19.44	15.64	-4.52	4.39	5.32	-2.83
IQGAP1	P46940	IQGAP1 Ras GTPase-activating-like protein IQGAP1	10.3	3	34	27.8	30.18	24.6	17.42	7.78	25.51	12.12	-3.03
IQSEC1	Q6DN90	IQSEC1 IQ motif and SEC7 domain-containing protein 1 IQSEC1 IQ motif and SEC7 domain-containing protein...	4.3	3	20	33.46	24.33	25.9	16.31	-38.04	-34.65	-6.65	-18.37
IRAK1	P51617	IRAK1 Interleukin-1 receptor-associated kinase 1	5	3	13	35.71	34.66	16.63	13	-45.54	-11.93	-42.56	-107.24
IREB2	P48200	IREB2 Iron-responsive element-binding protein 2	4	1	23	41.47	27.77	13.47	17.29	-57.93	-53.84	-30.31	-137.14
IRF4	Q15306	IRF4 Interferon regulatory factor 4	30	3	8	33.4	29.39	20.78	16.44	-33.29	-39.74	-20.59	-39.46
IRF8	Q02556	IRF8 Interferon regulatory factor 8	13.3	3	13	33.55	28.56	20.71	17.18	-18.24	-37.96	-11.48	-27.12
IRGQ	Q8WZA9	IRGQ Immunity-related GTPase family Q protein	4	1	16	34.66	27.6	21.66	16.08	-26.04	-40.65	-9.18	-38.92
ISCU	Q9H1K1	"ISCU Iron-sulfur cluster assembly enzyme ISCU, mitochondrial ISCU Iron-sulfur cluster assembly enzyme ISCU, mit..."	4	1	4	32.2	26.27	21.63	19.91	-22.65	-6.11	-27.53	-40.76
ISG20	Q96AZ6	ISG20 Interferon-stimulated gene 20 kDa protein	2	2	11	27.22	29.33	26.97	16.48	-20.81	14.94	13.67	-52.97
ITGAL	P20701	ITGAL Integrin alpha-L	7.3	3	25	33.76	23.99	19.36	22.89	17.39	-1.73	-24.25	23.46
ITGB7	P26010	ITGB7 Integrin beta-7	2	1	9	30.76	21.43	28.37	19.44	-15.77	-7.55	11.11	-7.16
ITPA	Q9BY32	ITPA Inosine triphosphate pyrophosphatase	5	3	9	25.14	9.24	59.64	5.98	-14.73	5.6	-12.47	-21.84
ITPR3	Q14573	"ITPR3 Inositol 1,4,5-trisphosphate receptor type 3 ITPR3 Inositol 1,4,5-trisphosphate receptor type 3..."	2	1	4	44.93	14.62	22.52	17.93	18.79	-76.22	5.4	46.55
ITPRIP	Q8IWB1	"ITPRIP Inositol 1,4,5-trisphosphate receptor-interacting protein ITPRIP Inositol 1,4,5-trisphosphate receptor-inter..."	4	1	7	53.33	35.17	7.25	4.25	27.48	4.88	-4.11	-59.21
IVD	P26440	"IVD Isovaleryl-CoA dehydrogenase, mitochondrial "	2	1	37	40.5	25.86	16.23	17.42	-37.85	-29.07	-98.02	4.75
JADE2	Q9NQC1	JADE2 Protein Jade-2	3	1	7	29.13	28.96	27.22	14.69	-22.52	-46.75	-25.56	-54.56
JAGN1	Q8N5M9	JAGN1 Protein jagunal homolog 1	6	1	5	31.21	30.14	23.41	15.24	-20.11	21.82	25.92	-39.33
JAK1	P23458	JAK1 Tyrosine-protein kinase JAK1	11	3	9	34.39	30.88	18.09	16.64	-10.56	-10.65	-0.31	-29.81
JCHAIN	P01591	JCHAIN Immunoglobulin J chain	6.7	3	9	30.67	25.37	25.23	18.73	-8.88	17.66	12.48	6
JMJD1C	Q15652	JMJD1C Probable JmjC domain-containing histone demethylation protein 2C JMJD1C Probable JmjC domain-containing histone dem...	2	1	18	34.47	28.35	18.08	19.1	-30.72	-26.18	-26.47	-43.95
JMJD4	Q9H9V9	JMJD4 JmjC domain-containing protein 4	6	1	20	40.11	27.69	20.51	11.7	-16.86	-127.43	-45.81	-219.91
KANK2	Q63ZY3	KANK2 KN motif and ankyrin repeat domain-containing protein 2 KANK2 KN motif and ankyrin repeat domain-containin...	9.7	3	22	31.98	33.41	21.17	13.45	-38.94	17.13	-1.34	-54.62
KANSL3	Q9P2N6	KANSL3 KAT8 regulatory NSL complex subunit 3	2	1	22	32.41	29.66	23.58	14.35	-3.94	-14.7	-18.11	-71.17
KARS	Q15046	KARS Lysine--tRNA ligase	8.7	3	23	29.5	25.3	25.76	19.44	9.44	1.85	9.81	-0.18
KAT8	Q9H7Z6	KAT8 Histone acetyltransferase KAT8	5	1	21	26.35	24.62	24.91	24.12	-12.72	-17.17	-7.56	-40.05
KCTD12	Q96CX2	KCTD12 BTB/POZ domain-containing protein KCTD12	5	1	23	29.31	20.17	37.3	13.23	-34.93	-80.97	21.35	-33.9
KCTD21	Q4G0X4	KCTD21 BTB/POZ domain-containing protein KCTD21	2	1	19	23.6	43.81	18.86	13.73	11.85	68.88	0.09	-3.54
KCTD5	Q9NXV2	KCTD5 BTB/POZ domain-containing protein KCTD5	3	1	15	34.31	35.49	20.66	9.54	-23.08	29.11	-46.82	-126.67
KDM1A	O60341	KDM1A Lysine-specific histone demethylase 1A	2	1	25	29.34	28.18	23.46	19.01	-3.59	-40.47	3.48	-16.72
KDM1B	Q8NB78	KDM1B Lysine-specific histone demethylase 1B	2	1	12	32.85	28.23	22.45	16.47	-29.93	-29.61	-23.21	-19.26
KDM2A	Q9Y2K7	KDM2A Lysine-specific demethylase 2A	5	1	16	28.85	26.7	23.21	21.23	-29.33	-44.21	-26.33	-99.3
KDM3A	Q9Y4C1	KDM3A Lysine-specific demethylase 3A	13	1	6	33.65	30.03	21.99	14.33	-32.1	-50.24	-34.74	-79.49
KDM3B	Q7LBC6	KDM3B Lysine-specific demethylase 3B	9	1	11	34.21	32.12	19.48	14.19	-32.1	-29.08	-75	-95.45
KDM4B	O94953	KDM4B Lysine-specific demethylase 4B	7.7	3	12	28.07	23.89	33.52	14.52	-35.92	-15.87	-19.84	-84.11
KEAP1	Q14145	KEAP1 Kelch-like ECH-associated protein 1	40	3	9	33.99	25.46	23.68	16.87	13.69	16.89	24.15	9.3
KHDRBS1	Q07666	"KHDRBS1 KH domain-containing, RNA-binding, signal transduction-associated protein 1 KHDRBS1 KH domain-containing, RNA-binding, signal ..."	8.3	3	18	35.42	27.25	23.01	14.32	-17.42	-14.83	-11.17	-55.43
KHSRP	Q92945	KHSRP Far upstream element-binding protein 2	81.3	3	10	36.94	27.17	20.69	15.2	-29.67	-27.62	-16.91	-32.14
KIAA0391	O15091	KIAA0391 Mitochondrial ribonuclease P protein 3	6	3	9	32.47	27.37	21.86	18.29	-47.92	-28.88	-39.09	-39.14
KIAA0922	A2VDJ0	KIAA0922 Transmembrane protein 131-like	6.7	3	16	40.21	23	21.11	15.68	4.66	-24.38	-3.52	-21.81
KIAA0930	Q6ICG6	KIAA0930 Uncharacterized protein KIAA0930	2.5	2	12	39.06	30.54	14.05	16.34	-57.88	-20.69	-117.6	-57.56
KIAA1033	Q2M389	KIAA1033 WASH complex subunit 7	3	2	12	23.06	50.27	12.92	13.75	-33.21	2.84	-13.86	-67.23
KIAA1429	Q69YN4	KIAA1429 Protein virilizer homolog	2	1	9	34.8	24.48	21.97	18.75	-6.03	-36.79	-13.83	-23.66
KIAA1524	Q8TCG1	KIAA1524 Protein CIP2A	6.5	2	7	35.94	26.69	21.35	16.02	-34.1	-32.23	-12.66	-37.85
KIF11	P52732	KIF11 Kinesin-like protein KIF11	17	3	8	36.91	24.73	24.72	13.64	-10.88	-16.2	-10.64	-28.74
KIF14	Q15058	KIF14 Kinesin-like protein KIF14	4.7	3	13	30.83	36.29	18.12	14.76	-4.75	-19.05	-8.92	-7.34
KIF15	Q9NS87	KIF15 Kinesin-like protein KIF15	5	2	10	33.48	27.55	22.08	16.89	-15.51	-9.67	-31.41	-39.6
KIF18B	Q86Y91	KIF18B Kinesin-like protein KIF18B	6.5	2	20	38.04	23.71	20.24	18.01	-13.92	-26.06	-15.12	-31.11
KIF20A	O95235	KIF20A Kinesin-like protein KIF20A	7.3	3	8	35.77	24.5	21.16	18.57	-11.58	-7.46	-0.89	-9.06
KIF22	Q14807	KIF22 Kinesin-like protein KIF22	16.3	3	26	32.87	33.11	18.28	15.74	-23.58	-9.55	-22.89	-34.38
KIF23	Q02241	KIF23 Kinesin-like protein KIF23	5	3	17	33.72	25.73	24.64	15.92	-21.25	-11.84	8.49	-26.09
KIF2A	O00139	KIF2A Kinesin-like protein KIF2A	2	1	29	29.65	32.19	21.1	17.05	-53.53	8.37	-31.33	-78.33
KIF2C	Q99661	KIF2C Kinesin-like protein KIF2C	9	3	14	31.32	27.62	23.64	17.42	-19.05	0.44	-3.75	-19.87
KIF3A	Q9Y496	KIF3A Kinesin-like protein KIF3A	3.5	2	31	55.77	22.11	12.65	9.48	9	-43.74	-63.94	0.87
KIF4A	O95239	KIF4A Chromosome-associated kinesin KIF4A	5	2	10	31.33	26.86	24.79	17.03	-40.31	-24.63	-23.22	-53.24
KIF5B	P33176	KIF5B Kinesin-1 heavy chain	3.5	2	24	40.39	23.96	19.01	16.64	-31.4	-5.38	-10.71	-12.47
KIFAP3	Q92845	KIFAP3 Kinesin-associated protein 3	4	1	21	17.02	42.03	23.8	17.15	-31.25	-27.63	-0.46	-0.38
KIFC1	Q9BW19	KIFC1 Kinesin-like protein KIFC1	17.7	3	11	45.11	21.31	20.02	13.57	-9.65	-9.12	-3.18	-18.81
KLHL11	Q9NVR0	KLHL11 Kelch-like protein 11	2	1	15	27.92	30.05	23.03	18.99	-49.08	-32.17	-41.34	-62.24
KLHL6	Q8WZ60	KLHL6 Kelch-like protein 6	3	2	18	32.97	28.18	22.41	16.44	-3.64	-7.53	-3.7	-10.21
KNTC1	P50748	KNTC1 Kinetochore-associated protein 1	4	1	10	37.39	28.98	19.92	13.71	-15.1	-28.2	-26.17	-62.62
KPNA2	P52292	KPNA2 Importin subunit alpha-1	6	2	18	27.82	27.45	22.67	22.06	-10.84	14.41	-4.79	5.99
KPNA3	O00505	KPNA3 Importin subunit alpha-4	2.5	2	9	24.52	37.5	23.16	14.82	6.74	11.03	0.33	5.89
KPNA4	O00629	KPNA4 Importin subunit alpha-3	2	1	14	26.78	34.8	19.38	19.04	-5.08	-13.31	-1.26	16.22
KPNB1	Q14974	KPNB1 Importin subunit beta-1	18	3	17	29.84	27.59	20.3	22.28	-0.18	4.8	1.6	-28.13
KRI1	Q8N9T8	KRI1 Protein KRI1 homolog	3	1	12	35.12	29.12	21.98	13.78	-25.66	-42.18	-24.49	-75.9
KRIT1	O00522	KRIT1 Krev interaction trapped protein 1	7.3	3	17	8.39	71.99	7.93	11.68	-20.66	-6.03	-0.41	8.59
KTN1	Q86UP2	KTN1 Kinectin	4	2	21	35.36	24.81	21.66	18.18	-9.94	-20.6	-15.7	-0.75
KYAT3	Q6YP21	KYAT3 Kynurenine--oxoglutarate transaminase 3	2	1	6	30.78	26.48	24.9	17.84	-19.58	-7.88	6.35	-23.26
L2HGDH	Q9H9P8	"L2HGDH L-2-hydroxyglutarate dehydrogenase, mitochondrial L2HGDH L-2-hydroxyglutarate dehydrogenase, mitocho..."	5.3	3	12	35.31	31.21	19.41	14.07	-55.6	-30.36	-54.77	-38.87
LACC1	Q8IV20	LACC1 Laccase domain-containing protein 1	2	1	7	50.65	21.88	12.39	15.07	7.76	3.2	-0.31	6.06
LANCL2	Q9NS86	LANCL2 LanC-like protein 2	2	1	6	31.68	27.1	22.49	18.73	-26.31	-3.88	3.44	-32.8
LAP3	P28838	LAP3 Cytosol aminopeptidase	8	2	27	33.1	23.54	23.01	20.35	4.75	2.91	7.96	9.47
LAPTM5	Q13571	LAPTM5 Lysosomal-associated transmembrane protein 5 LAPTM5 Lysosomal-associated transmembrane protein ...	3.3	3	8	30.83	24.6	30.04	14.52	-5.17	5.68	37	9.11
LARP1	Q6PKG0	LARP1 La-related protein 1	14.5	2	12	32.21	27.97	21.28	18.54	-20.07	-12.52	-10.67	-10.42
LARP4	Q71RC2	LARP4 La-related protein 4	4.3	3	10	36.12	27.99	20.02	15.87	-46.31	-37.41	-33.65	-50.53
LARP4B	Q92615	LARP4B La-related protein 4B	5.3	3	16	29.42	25.83	24.89	19.86	-40.38	-20.41	-2.16	-29.24
LARP7	Q4G0J3	LARP7 La-related protein 7	26.3	3	11	6.28	74.33	3.77	15.62	-19.48	41.62	-3.39	-18.43
LARS	Q9P2J5	"LARS Leucine--tRNA ligase, cytoplasmic "	22	3	10	32.18	24.75	23.7	19.37	-23.3	-14.13	-24.46	-25.7
LARS2	Q15031	"LARS2 Probable leucine--tRNA ligase, mitochondrial LARS2 Probable leucine--tRNA ligase, mitochondrial..."	3	3	12	32.86	26.23	24.5	16.41	-14.85	-3.62	-1.91	-11.13
LAS1L	Q9Y4W2	LAS1L Ribosomal biogenesis protein LAS1L	23.7	3	10	33.73	33.27	17.98	15.02	-18.59	-23.59	-21.73	-43.18
LASP1	Q14847	LASP1 LIM and SH3 domain protein 1	10	1	1	26.13	27.6	24.82	21.45	-18.32	14.11	-10.85	-16.71
LAT2	Q9GZY6	LAT2 Linker for activation of T-cells family member 2 LAT2 Linker for activation of T-cells family membe...	3	1	17	26.58	28.22	26.48	18.71	6.86	-12.13	15.63	-40.2
LBR	Q14739	LBR Lamin-B receptor	27	3	15	18	14.5	12.96	54.54	15.48	13.35	12.01	-16.25
LCK	P06239	LCK Tyrosine-protein kinase Lck	12.7	3	6	34.59	29.2	20.16	16.04	-22.4	-26.38	-23.05	-53.7
LCMT1	Q9UIC8	LCMT1 Leucine carboxyl methyltransferase 1	2.3	3	23	23.13	27.46	16.59	32.82	-20.24	-12.44	-13.27	-15.01
LCORL	Q8N3X6	LCORL Ligand-dependent nuclear receptor corepressor-like protein LCORL Ligand-dependent nuclear receptor corepresso...	3	1	2	28.61	36.77	23.31	11.32	-81.97	-18.08	2.39	-25.26
LCP1	P13796	LCP1 Plastin-2	76.3	3	5	34.32	23.63	25.71	16.33	-20.26	-22.06	1.13	-16.69
LDAH	Q9H6V9	LDAH Lipid droplet-associated hydrolase	5	1	15	48.5	20.91	18.59	12	-8.19	-20.74	-7.97	-40.61
LDHA	P00338	LDHA L-lactate dehydrogenase A chain	34	3	31	31.94	24.69	25.62	17.75	32	28.11	31.88	4.78
LDHB	P07195	LDHB L-lactate dehydrogenase B chain	16.7	3	28	29.08	22.62	27.51	20.79	23.79	16.69	32.05	9.47
LEMD3	Q9Y2U8	LEMD3 Inner nuclear membrane protein Man1	5	1	29	30.31	31.05	24.49	14.15	-17.14	-16.09	-1.27	-81.32
LENG8	Q96PV6	LENG8 Leukocyte receptor cluster member 8	2.7	3	16	40.17	25.39	18.3	16.14	-16.24	-40.51	-26.53	-11.91
LENG9	Q96B70	LENG9 Leukocyte receptor cluster member 9	3	1	20	39.27	30.8	16.83	13.1	-64.44	-69.05	-68.87	-156.38
LIG1	P18858	LIG1 DNA ligase 1	6	3	21	39.98	23.4	22.4	14.22	-18.87	-15.54	-13.67	-26.35
LIG3	P49916	LIG3 DNA ligase 3	8	3	18	27.74	34.8	25.28	12.19	-29.62	-7.17	-12.4	-47.8
LIME1	Q9H400	LIME1 Lck-interacting transmembrane adapter 1	5.3	3	14	36.53	30.87	16.96	15.64	-9.9	-11.82	-13.14	-32.11
LIMK1	P53667	LIMK1 LIM domain kinase 1	10.7	3	5	41.92	19.17	21.14	17.77	20.12	-1.91	-15.01	-29.31
LIPE	Q05469	LIPE Hormone-sensitive lipase	3.5	2	11	34.03	30.9	21.36	13.7	-44.5	-15.29	-6.81	-28.07
LIPT2	A6NK58	"LIPT2 Putative lipoyltransferase 2, mitochondrial "	2	1	2	2.44	3.21	4.94	89.42	-2.34	-40	-29.48	67.29
LMAN2	Q12907	LMAN2 Vesicular integral-membrane protein VIP36	3	1	15	34.81	28.1	20.29	16.8	28.48	29.33	15.38	10.13
LMO7	Q8WWI1	LMO7 LIM domain only protein 7	9.7	3	7	47.72	22.34	17.72	12.21	-24.15	-19.77	-23.98	-27.86
LNPEP	Q9UIQ6	LNPEP Leucyl-cystinyl aminopeptidase	6.7	3	12	32.85	29.96	20.51	16.68	0.85	2.72	2.37	-5.23
LOC102724159	A0A0B4J2E5	LOC102724159 Protein LOC102724159	35.3	3	8	14.86	56.96	11.29	16.89	0.99	35.1	-8.45	-21.63
LONP1	P36776	"LONP1 Lon protease homolog, mitochondrial "	7	2	28	31.3	27.58	24.54	16.58	-12.76	-7.21	4.16	-14.61
LPCAT1	Q8NF37	LPCAT1 Lysophosphatidylcholine acyltransferase 1	4	1	0	33.48	27.05	23.25	16.22	-21.7	-37.04	-23.38	-53.64
LPCAT4	Q643R3	LPCAT4 Lysophospholipid acyltransferase LPCAT4	4	1	16	29.06	30.02	21.84	19.09	-20.69	-38.16	1.6	-7.9
LPXN	O60711	LPXN Leupaxin	3	3	30	35.42	27.8	19.72	17.06	-24.27	-2.97	-41.1	-62.98
LRBA	P50851	LRBA Lipopolysaccharide-responsive and beige-like anchor protein LRBA Lipopolysaccharide-responsive and beige-like ...	4	1	9	27.84	30.05	22.89	19.22	-28.42	-11.01	-1.51	-24.18
LRCH1	Q9Y2L9	LRCH1 Leucine-rich repeat and calponin homology domain-containing protein 1 LRCH1 Leucine-rich repeat and calponin homology do...	3	1	16	31.64	28.2	23.79	16.36	-22.28	-19.73	-14.35	-34.55
LRCH3	Q96II8	LRCH3 Leucine-rich repeat and calponin homology domain-containing protein 3 LRCH3 Leucine-rich repeat and calponin homology do...	9.7	3	28	36.9	28.04	22.54	12.52	-13.94	-15.59	-9.63	-75.93
LRIF1	Q5T3J3	LRIF1 Ligand-dependent nuclear receptor-interacting factor 1 LRIF1 Ligand-dependent nuclear receptor-interactin...	2.5	2	29	33.09	27.11	21.41	18.39	-20.1	-21.76	-44.73	-15.02
LRMP	Q12912	LRMP Lymphoid-restricted membrane protein	20.3	3	10	31.88	27.35	23.43	17.34	-17.3	-23.32	-7.14	-26.58
LRPPRC	P42704	"LRPPRC Leucine-rich PPR motif-containing protein, mitochondrial LRPPRC Leucine-rich PPR motif-containing protein, ..."	26.7	3	10	36.78	25.89	21.41	15.92	-12.87	10.22	0.58	-10.74
LRRC14	Q15048	LRRC14 Leucine-rich repeat-containing protein 14	2	1	1	24.48	35.71	24.95	14.87	-68.36	-36.05	-24.05	-90.28
LRRC16A	Q5VZK9	LRRC16A F-actin-uncapping protein LRRC16A	4	1	7	31.33	26.96	26.47	15.24	-30.92	-9.65	-12.85	-43.15
LRRC40	Q9H9A6	LRRC40 Leucine-rich repeat-containing protein 40	5	2	13	32.1	26.83	22.32	18.75	-13.71	-10.3	-0.25	-12.69
LRRC47	Q8N1G4	LRRC47 Leucine-rich repeat-containing protein 47	3	2	15	32.01	26.36	22.18	19.45	-4.31	-3.24	-3.4	-8.39
LRRC59	Q96AG4	LRRC59 Leucine-rich repeat-containing protein 59	9	3	15	35.42	28.3	20.47	15.8	10.39	13.09	2.06	-13.34
LRRFIP1	Q32MZ4	LRRFIP1 Leucine-rich repeat flightless-interacting protein 1 LRRFIP1 Leucine-rich repeat flightless-interacting...	8.7	3	21	28.14	23.81	26.99	21.06	-9.31	-19.85	10.49	6.41
LRWD1	Q9UFC0	LRWD1 Leucine-rich repeat and WD repeat-containing protein 1 LRWD1 Leucine-rich repeat and WD repeat-containing...	9.3	3	9	32.01	29.74	21.59	16.66	-39.24	-28.93	-19.61	-31.02
LSM11	P83369	LSM11 U7 snRNA-associated Sm-like protein LSm11	3	1	18	32.32	23.06	27.78	16.84	-22.15	-49.04	-22.42	-50.42
LSM12	Q3MHD2	LSM12 Protein LSM12 homolog	2	1	12	27.84	33.79	22.13	16.24	-16.2	-12.27	-5.83	-29.89
LSM14A	Q8ND56	LSM14A Protein LSM14 homolog A	10	3	11	36.31	30.27	19.73	13.69	-17.49	-16.26	-12.25	-26.38
LSM2	Q9Y333	LSM2 U6 snRNA-associated Sm-like protein LSm2	3	1	30	19.56	22.53	27.84	30.08	6.13	11.99	23.39	35.51
LSM6	P62312	LSM6 U6 snRNA-associated Sm-like protein LSm6	6.7	3	27	16.99	17.3	42.61	23.1	54.64	38.96	63.64	58.14
LSP1	P33241	LSP1 Lymphocyte-specific protein 1	8	3	23	26.61	23.46	27.01	22.92	-18.93	-20.36	-0.41	4.51
LSS	P48449	LSS Lanosterol synthase	19	3	10	32.28	29.14	21.45	17.14	-29.99	-29	-17.4	-54.21
LTA4H	P09960	LTA4H Leukotriene A-4 hydrolase	2	2	21	29.51	22.81	23.72	23.96	10.7	19.04	24.07	-6.95
LTV1	Q96GA3	LTV1 Protein LTV1 homolog	3	1	10	28.42	27.62	23.99	19.96	-29.44	-3.3	5.01	-72.69
LUC7L3	O95232	LUC7L3 Luc7-like protein 3	5	3	14	26.23	26.28	25.96	21.54	4.61	-9.51	1.98	14.85
LYAR	Q9NX58	LYAR Cell growth-regulating nucleolar protein	6	1	13	27.04	27.47	26.35	19.14	-15.65	1.73	-7.21	-54.06
LYN	P07948	LYN Tyrosine-protein kinase Lyn	7.7	3	12	33.77	29.67	22.91	13.66	-17.01	2.23	4.64	-40.56
LYPLA1	O75608	LYPLA1 Acyl-protein thioesterase 1	4	2	10	35.35	32.08	18.7	13.87	4.11	8.82	5.11	-9.45
LYPLA2	O95372	LYPLA2 Acyl-protein thioesterase 2	2	1	10	33.7	28.81	19.65	17.83	21.29	17.76	1.04	11.85
LYRM7	Q5U5X0	LYRM7 Complex III assembly factor LYRM7	3	1	12	31.51	25.79	19.64	23.06	-21.97	-33.79	-52.34	32.82
M6PR	P20645	M6PR Cation-dependent mannose-6-phosphate receptor M6PR Cation-dependent mannose-6-phosphate receptor...	5	1	12	42.23	35.07	10.44	12.25	31.3	19.62	-53.75	-50.38
MACF1	Q9UPN3	"MACF1 Microtubule-actin cross-linking factor 1, isoforms 1/2/3/5 MACF1 Microtubule-actin cross-linking factor 1, is..."	7	1	22	31.01	28.62	22.32	18.05	-23.07	-38.39	-23.31	-49.55
MAD2L1	Q13257	MAD2L1 Mitotic spindle assembly checkpoint protein MAD2A MAD2L1 Mitotic spindle assembly checkpoint protein...	2	1	4	24.35	25.26	26.15	24.23	-8.35	1.99	25.78	4.4
MAGED2	Q9UNF1	MAGED2 Melanoma-associated antigen D2	9	2	4	33.32	30.92	19.39	16.37	-11.79	-16.77	-13.64	-12.88
MAGOHB	Q96A72	MAGOHB Protein mago nashi homolog 2	4.3	3	25	31.05	23.35	24.1	21.51	12.96	20.62	14.96	23.92
MAGT1	Q9H0U3	MAGT1 Magnesium transporter protein 1	2	1	15	31.87	28.81	23.17	16.14	8.7	31.19	17.66	-43.72
MALT1	Q9UDY8	MALT1 Mucosa-associated lymphoid tissue lymphoma translocation protein 1 MALT1 Mucosa-associated lymphoid tissue lymphoma t...	2	1	20	26.46	26.8	23.35	23.39	-45.07	-40.56	-13.24	-12.82
MAP1S	Q66K74	MAP1S Microtubule-associated protein 1S	6	1	4	30.69	28.28	25.29	15.74	-26.69	-33.2	-13.74	-57.6
MAP2K1	Q02750	MAP2K1 Dual specificity mitogen-activated protein kinase kinase 1 MAP2K1 Dual specificity mitogen-activated protein ...	3.5	2	11	27.19	26.56	26.07	20.19	-26.12	-25.66	4.93	-34.19
MAP2K3	P46734	MAP2K3 Dual specificity mitogen-activated protein kinase kinase 3 MAP2K3 Dual specificity mitogen-activated protein ...	5	2	12	32.88	29.64	22.15	15.33	-32.75	-18.3	-1.89	-65.4
MAP2K4	P45985	MAP2K4 Dual specificity mitogen-activated protein kinase kinase 4 MAP2K4 Dual specificity mitogen-activated protein ...	2	1	1	32.08	36.7	16.31	14.91	20.2	-13.71	-23.65	-48.66
MAP2K7	O14733	MAP2K7 Dual specificity mitogen-activated protein kinase kinase 7 MAP2K7 Dual specificity mitogen-activated protein ...	4	2	15	50.32	21.63	15	13.05	-5.25	1.45	-14.39	-35.37
MAP3K7	O43318	MAP3K7 Mitogen-activated protein kinase kinase kinase 7 MAP3K7 Mitogen-activated protein kinase kinase kin...	6	1	4	30.2	27.77	23.89	18.15	-33.44	-37.31	-27.42	-61.55
MAP4	P27816	MAP4 Microtubule-associated protein 4	19.3	3	14	28.74	26.27	24.89	20.09	-10.45	-9.96	-5.23	-30.11
MAP4K1	Q92918	MAP4K1 Mitogen-activated protein kinase kinase kinase kinase 1 MAP4K1 Mitogen-activated protein kinase kinase kin...	3	2	21	36.01	23.92	25.35	14.71	-23.98	-65.9	-18.44	-66.15
MAP4K2	Q12851	MAP4K2 Mitogen-activated protein kinase kinase kinase kinase 2 MAP4K2 Mitogen-activated protein kinase kinase kin...	5	1	13	32.9	28.26	23.51	15.33	-18.56	-45.18	-13.38	-71.73
MAP4K4	O95819	MAP4K4 Mitogen-activated protein kinase kinase kinase kinase 4 MAP4K4 Mitogen-activated protein kinase kinase kin...	3	1	11	27.07	27.56	20	25.37	-18.76	-31.9	-38.7	-8.2
MAPK1	P28482	MAPK1 Mitogen-activated protein kinase 1	3.5	2	13	33.92	21.86	32.3	11.92	-20.02	27.35	-6.49	-63.87
MAPK9	P45984	MAPK9 Mitogen-activated protein kinase 9	2	1	2	28.84	25.8	29.69	15.67	6.02	-14.72	-9.87	-76.87
MAPKAPK2	P49137	MAPKAPK2 MAP kinase-activated protein kinase 2	2	1	22	30.63	29.55	22.04	17.79	-29.96	-30.06	-6.22	-30.97
MAPRE1	Q15691	MAPRE1 Microtubule-associated protein RP/EB family member 1 MAPRE1 Microtubule-associated protein RP/EB family...	5	3	5	26.7	25.06	27.16	21.07	24.71	-6.67	23.87	-35.11
MAPRE2	Q15555	MAPRE2 Microtubule-associated protein RP/EB family member 2 MAPRE2 Microtubule-associated protein RP/EB family...	10.7	3	19	31.46	29.37	23.24	15.93	-22.22	-3.55	-12.5	-41.42
MARCKSL1	P49006	MARCKSL1 MARCKS-related protein	8.7	3	10	18.92	20.4	33.92	26.76	-1.65	-7.1	36.14	25.47
MARS	P56192	"MARS Methionine--tRNA ligase, cytoplasmic "	6.7	3	20	28.95	27.47	24.84	18.75	-9.78	-2.63	-1.55	-60.37
MARS2	Q96GW9	"MARS2 Methionine--tRNA ligase, mitochondrial "	12	3	9	33.84	29.73	21.2	15.23	-39.35	-23.68	-21.97	-45.4
MASTL	Q96GX5	MASTL Serine/threonine-protein kinase greatwall	4	3	11	35.75	31.34	18.46	14.45	-50.79	-9.88	-38.98	-49.44
MAT2A	P31153	MAT2A S-adenosylmethionine synthase isoform type-2 MAT2A S-adenosylmethionine synthase isoform type-2...	6.7	3	11	27.54	28.15	25.53	18.78	-6.07	-4.69	27.73	-14.81
MAVS	Q7Z434	MAVS Mitochondrial antiviral-signaling protein	19	3	9	31.68	30.86	20.88	16.58	-12.72	-13.86	-6.56	-22.14
MAZ	P56270	MAZ Myc-associated zinc finger protein	2	1	9	29.27	30.34	22.25	18.14	-41.32	1.88	-9.98	-33.94
MBD1	Q9UIS9	MBD1 Methyl-CpG-binding domain protein 1	2	1	5	28.44	30.89	24.91	15.76	-51.86	-23.99	-11.43	-64.93
MBD2	Q9UBB5	MBD2 Methyl-CpG-binding domain protein 2	5.5	2	10	30.07	27.08	20.83	22.03	-14.05	-29.78	-26.54	-22.58
MBD4	O95243	MBD4 Methyl-CpG-binding domain protein 4	5	3	7	33.04	29.91	21.75	15.3	-21.3	-7.21	-16.38	-38.89
MBNL1	Q9NR56	MBNL1 Muscleblind-like protein 1	4.7	3	14	34.38	29.78	21.49	14.36	-26.4	-38.92	-21.68	-36.77
MCCC1	Q96RQ3	"MCCC1 Methylcrotonoyl-CoA carboxylase subunit alpha, mitochondrial MCCC1 Methylcrotonoyl-CoA carboxylase subunit alph..."	134.7	3	6	24.02	26.34	25.57	24.07	-2.62	5.3	-12.33	-3.31
MCCC2	Q9HCC0	"MCCC2 Methylcrotonoyl-CoA carboxylase beta chain, mitochondrial MCCC2 Methylcrotonoyl-CoA carboxylase beta chain, ..."	30.7	3	7	34.07	25.36	24.17	16.41	-20.8	-17.98	-25.41	-9.28
MCL1	Q07820	MCL1 Induced myeloid leukemia cell differentiation protein Mcl-1 MCL1 Induced myeloid leukemia cell differentiation...	5	1	1	35.55	33.33	20	11.11	18.83	16.87	-0.78	-60.77
MCM2	P49736	MCM2 DNA replication licensing factor MCM2	6.3	3	27	35.1	26.18	22.53	16.18	-0.31	11.2	8.39	-28.28
MCM3	P25205	MCM3 DNA replication licensing factor MCM3	20.7	3	14	28.81	26.45	25.32	19.42	-2.81	7.43	17	0.91
MCM3AP	O60318	MCM3AP Germinal-center associated nuclear protein	4	1	25	32.86	24.1	25.64	17.4	-32.04	-54.26	-15.19	-49.39
MCM4	P33991	MCM4 DNA replication licensing factor MCM4	5	3	15	27.81	25.86	25.35	20.98	-13.08	-9.56	-3.05	-23.86
MCM5	P33992	MCM5 DNA replication licensing factor MCM5	8	3	20	33.62	27.04	23.23	16.11	2.66	20.16	11.01	-24.31
MCM6	Q14566	MCM6 DNA replication licensing factor MCM6	31.7	3	17	19.4	31.81	13.35	35.44	-10.57	-5.83	-10.94	-6.83
MCM7	P33993	MCM7 DNA replication licensing factor MCM7	14.7	3	17	30.59	25.48	24.55	19.38	-23.28	4.21	0.41	-10.65
MCMBP	Q9BTE3	MCMBP Mini-chromosome maintenance complex-binding protein MCMBP Mini-chromosome maintenance complex-binding ...	22.3	3	14	25.11	23.36	26.79	24.74	-21.67	-15.73	-11.54	-20.63
MCPH1	Q8NEM0	MCPH1 Microcephalin	2	1	27	30.33	25.15	27.07	17.46	-35.15	-32.44	15.03	-50.32
MCTP2	Q6DN12	MCTP2 Multiple C2 and transmembrane domain-containing protein 2 MCTP2 Multiple C2 and transmembrane domain-contain...	8	3	14	48.15	23.67	14.18	14	21.23	5.55	-5.11	-20.67
MCTS1	Q9ULC4	MCTS1 Malignant T-cell-amplified sequence 1	3	1	37	38.13	24.21	22.78	14.88	29.22	12.7	33.38	10.22
MDC1	Q14676	MDC1 Mediator of DNA damage checkpoint protein 1	13	2	13	32.07	28.59	21.34	18	-23.42	-6.06	-17.01	-22.53
MDH1	P40925	"MDH1 Malate dehydrogenase, cytoplasmic "	11	3	14	25.19	22.93	29.28	22.6	13.04	10.54	26	9.65
MDH2	P40926	"MDH2 Malate dehydrogenase, mitochondrial "	19.7	3	41	29.17	22.66	27.04	21.13	20.16	15.09	23.17	8.05
MDN1	Q9NU22	MDN1 Midasin	8.3	3	32	39.45	26.8	18.33	15.42	-8.4	-21.43	-6.86	-16.89
ME2	P23368	"ME2 NAD-dependent malic enzyme, mitochondrial "	13	3	8	31.58	31.58	21.43	15.4	-19	-15.9	-10.27	-14.25
MED15	Q96RN5	MED15 Mediator of RNA polymerase II transcription subunit 15 MED15 Mediator of RNA polymerase II transcription ...	4	1	19	34.79	28.06	20.35	16.8	-19.67	-22.37	-13.92	-63.7
MED16	Q9Y2X0	MED16 Mediator of RNA polymerase II transcription subunit 16 MED16 Mediator of RNA polymerase II transcription ...	3	1	16	29.82	35.09	21.47	13.62	-33.14	-51.07	-19.23	-80.04
MED17	Q9NVC6	MED17 Mediator of RNA polymerase II transcription subunit 17 MED17 Mediator of RNA polymerase II transcription ...	2	1	1	38.86	23.66	20.61	16.88	-18.66	-34.48	-21.38	-36.41
MED25	Q71SY5	MED25 Mediator of RNA polymerase II transcription subunit 25 MED25 Mediator of RNA polymerase II transcription ...	2.5	2	14	35.58	28.74	19.47	16.21	-6.39	-30.68	-13.06	-44.95
MED29	Q9NX70	MED29 Mediator of RNA polymerase II transcription subunit 29 MED29 Mediator of RNA polymerase II transcription ...	2	2	9	27.52	35.9	18.89	17.69	-32.71	-13.34	-19.74	-31.76
MEPCE	Q7L2J0	MEPCE 7SK snRNA methylphosphate capping enzyme	7	3	16	32.81	25.95	22.96	18.28	-15.69	-19.89	-7.25	-19.77
METAP1	P53582	METAP1 Methionine aminopeptidase 1	27.7	3	15	9.17	13.09	7.95	69.8	-19.31	-1.41	-36.42	-21.62
METAP2	P50579	METAP2 Methionine aminopeptidase 2	9.3	3	17	32.57	24.01	25.14	18.28	-38.01	-21.85	-4.96	-18.68
METTL13	Q8N6R0	METTL13 Methyltransferase-like protein 13	4	2	29	36.08	29.9	20.21	13.81	-36.65	-12.33	-16.5	-50.23
METTL16	Q86W50	METTL16 Methyltransferase-like protein 16	3.5	2	8	26.75	22.77	26.87	23.61	-28.17	-44.7	-18.71	-54.5
METTL17	Q9H7H0	"METTL17 Methyltransferase-like protein 17, mitochondrial METTL17 Methyltransferase-like protein 17, mitocho..."	5	2	10	33.34	25.56	22.76	18.34	-10.63	1.13	-12.16	-13.6
MGA	Q8IWI9	MGA MAX gene-associated protein	3	1	21	28.58	29.63	21.21	20.57	-31.92	-29.95	-37.74	-10.09
MGEA5	O60502	MGEA5 Protein O-GlcNAcase	7	3	39	27.94	32.98	21.87	17.22	-30.11	-1.81	-31.07	-16.48
MGME1	Q9BQP7	MGME1 Mitochondrial genome maintenance exonuclease 1 MGME1 Mitochondrial genome maintenance exonuclease...	3.5	2	13	33.29	28.76	21.18	16.76	-18.39	-12.89	-3.87	-9.85
MGMT	P16455	MGMT Methylated-DNA--protein-cysteine methyltransferase MGMT Methylated-DNA--protein-cysteine methyltransf...	4.5	2	22	47.55	27.24	12.02	13.18	-13.99	-23.61	-12.55	-72.67
MGST3	O14880	MGST3 Microsomal glutathione S-transferase 3	5	1	10	32.43	30.74	22.11	14.71	-4.76	-12.21	-10.18	-47.23
MIA3	Q5JRA6	MIA3 Melanoma inhibitory activity protein 3	3	1	1	27.72	24.45	24.97	22.87	-8.67	-19.22	-30.44	-8.24
MIC13	Q5XKP0	MIC13 MICOS complex subunit MIC13	3	1	4	31.82	30.6	21.7	15.89	-16.04	-29.66	-7.57	-37.99
MICAL1	Q8TDZ2	MICAL1 Protein-methionine sulfoxide oxidase MICAL1 MICAL1 Protein-methionine sulfoxide oxidase MICAL1...	5	1	1	32.11	28.9	22.43	16.56	-16.31	-34.49	-19.98	-54.28
MICAL3	Q7RTP6	MICAL3 Protein-methionine sulfoxide oxidase MICAL3 MICAL3 Protein-methionine sulfoxide oxidase MICAL3...	2	1	8	26.98	29.43	26.79	16.8	9.44	-47.45	26.17	6.11
MICALL1	Q8N3F8	MICALL1 MICAL-like protein 1	2	1	10	30.32	28.79	24.79	16.11	-28.78	-39.05	-13.66	-73.43
MIEN1	Q9BRT3	MIEN1 Migration and invasion enhancer 1	6	3	13	27.14	31.29	26.25	15.32	5.12	0.06	14.03	-22.06
MIOS	Q9NXC5	MIOS WD repeat-containing protein mio	2	1	5	29.7	26.64	23.16	20.5	-46.06	-20.77	-6.26	-11.97
MIS12	Q9H081	MIS12 Protein MIS12 homolog	8	1	2	29.96	29.61	31.57	8.85	-22.93	-12.67	-9.19	-51.23
MIS18A	Q9NYP9	MIS18A Protein Mis18-alpha	3	2	13	31.73	29.57	22.19	16.5	-19.37	-35.8	-22.61	-30.76
MIS18BP1	Q6P0N0	MIS18BP1 Mis18-binding protein 1	4	1	12	31.68	26.7	22.94	18.68	-23.84	-54.96	-24.25	-47.91
MKI67	P46013	MKI67 Antigen KI-67	83.7	3	7	31.59	27.15	23.68	17.58	-16.64	-16.97	-10.16	-28.4
MKRN2	Q9H000	MKRN2 Probable E3 ubiquitin-protein ligase makorin-2 MKRN2 Probable E3 ubiquitin-protein ligase makorin...	2	1	5	31.07	26.36	24.48	18.1	-44.99	-58.5	-66.56	-64.58
MLEC	Q14165	MLEC Malectin	4	1	9	32.34	27.48	24.74	15.44	17.06	6.76	15.26	-17.99
MLH1	P40692	MLH1 DNA mismatch repair protein Mlh1	2	1	26	25.01	27.17	24.51	23.3	-25.93	-6.68	-18.17	-14.56
MLKL	Q8NB16	MLKL Mixed lineage kinase domain-like protein	2	1	2	16.77	24.58	19.47	39.18	3.56	-24.93	-20.57	-29.98
MLST8	Q9BVC4	MLST8 Target of rapamycin complex subunit LST8	3	1	21	30.19	31.04	22.32	16.45	-12.8	-43.37	-14.51	-65.4
MLYCD	O95822	"MLYCD Malonyl-CoA decarboxylase, mitochondrial "	5	1	3	28.87	14.27	46.71	10.15	-5.59	-24.55	-13.55	-9.62
MMADHC	Q9H3L0	"MMADHC Methylmalonic aciduria and homocystinuria type D protein, mitochondrial MMADHC Methylmalonic aciduria and homocystinuria t..."	2	1	9	31.25	33.65	18.41	16.69	-22.94	-18.97	-25.41	-73.48
MMS19	Q96T76	MMS19 MMS19 nucleotide excision repair protein homolog MMS19 MMS19 nucleotide excision repair protein hom...	7.7	3	18	35.39	28.21	19.23	17.16	-25.62	-17.33	-19.74	-44.49
MMTAG2	Q9BU76	MMTAG2 Multiple myeloma tumor-associated protein 2 MMTAG2 Multiple myeloma tumor-associated protein 2...	3.5	2	12	36.08	24.88	23.78	15.27	-19.4	-6.97	-4.66	-37.05
MON2	Q7Z3U7	MON2 Protein MON2 homolog	2	1	12	35.89	25.87	22.87	15.37	-24.57	-39.28	-8.05	-42.6
MPG	P29372	MPG DNA-3-methyladenine glycosylase	4	1	5	27.84	29.63	24.35	18.17	-53.97	-27.86	-6.69	-42.38
MPP6	Q9NZW5	MPP6 MAGUK p55 subfamily member 6	4	3	22	59.35	14.49	14.53	11.63	-3.53	-14.69	3.62	-10.86
MPST	P25325	MPST 3-mercaptopyruvate sulfurtransferase	5	3	8	21.41	21.86	19.61	37.11	-11.51	-24.02	4.13	-18.88
MRE11A	P49959	MRE11A Double-strand break repair protein MRE11A	4	1	7	36.57	37.25	13.18	13	1.25	20.03	-74.25	-24.58
MRM1	Q6IN84	"MRM1 rRNA methyltransferase 1, mitochondrial "	5.5	2	5	48.5	11.73	31.46	8.31	5.75	-5.34	-4.97	-26.37
MRPL10	Q7Z7H8	"MRPL10 39S ribosomal protein L10, mitochondrial "	5.7	3	23	25.87	21.76	24.18	28.19	-9.02	4.41	-19.4	-2.3
MRPL20	Q9BYC9	"MRPL20 39S ribosomal protein L20, mitochondrial "	2.3	3	10	35.46	29.09	18.18	17.27	0.19	3.98	-13.96	-49.05
MRPL22	Q9NWU5	"MRPL22 39S ribosomal protein L22, mitochondrial "	7	3	4	13.31	12.02	67.07	7.6	-5.14	2.94	23.37	-7.88
MRPL28	Q13084	"MRPL28 39S ribosomal protein L28, mitochondrial "	2	1	16	30.01	25.66	24.71	19.62	-2.81	-13.95	-9.2	-19.31
MRPL3	P09001	"MRPL3 39S ribosomal protein L3, mitochondrial "	2	1	30	30.08	24.93	28.31	16.68	10.73	15.97	-2.33	28.73
MRPL37	Q9BZE1	"MRPL37 39S ribosomal protein L37, mitochondrial "	11	3	11	32.42	25.45	24	18.12	-29.59	-24.06	-21.37	-17.71
MRPL39	Q9NYK5	"MRPL39 39S ribosomal protein L39, mitochondrial "	7.3	3	16	43.1	23.12	18.92	14.86	-19.89	-7.65	-19.83	-5.5
MRPL44	Q9H9J2	"MRPL44 39S ribosomal protein L44, mitochondrial "	3	2	36	30.15	25.76	22.7	21.39	-61.48	-2.07	13.84	11.02
MRPL50	Q8N5N7	"MRPL50 39S ribosomal protein L50, mitochondrial "	2	1	5	20.1	22.29	33.35	24.26	-2.46	19.28	13.11	6.9
MRPS18B	Q9Y676	"MRPS18B 28S ribosomal protein S18b, mitochondrial "	3	1	29	27.8	32.8	22.09	17.31	-39.72	-40.63	-38.37	-42.02
MRPS2	Q9Y399	"MRPS2 28S ribosomal protein S2, mitochondrial "	3	2	31	32.06	25.8	23.04	19.11	-8.59	-6.89	-15.97	-15.34
MRPS27	Q92552	"MRPS27 28S ribosomal protein S27, mitochondrial "	3.7	3	15	28.32	25.51	26.01	20.16	-0.25	3.41	11.21	13.25
MRPS30	Q9NP92	"MRPS30 28S ribosomal protein S30, mitochondrial "	3	3	17	31.65	22.75	24.06	21.55	-28.98	-44.1	-27.33	-1.08
MRPS31	Q92665	"MRPS31 28S ribosomal protein S31, mitochondrial "	14.7	3	18	12.37	10.56	49.05	28.02	-9.94	1.8	-10.12	-15.75
MS4A1	P11836	MS4A1 B-lymphocyte antigen CD20	10	3	9	33.67	28.81	22.6	14.92	11.79	25.71	-1.48	-12.68
MSH2	P43246	MSH2 DNA mismatch repair protein Msh2	27	3	6	19.4	56.62	14.13	9.85	-18.72	-3.92	2.17	-37.46
MSH3	P20585	MSH3 DNA mismatch repair protein Msh3	4.3	3	18	42.46	21.72	20.26	15.56	-2.11	-33.55	21.42	-64.41
MSH6	P52701	MSH6 DNA mismatch repair protein Msh6	16	3	21	34.42	29.45	21.55	14.58	-21.53	-6.54	-0.94	-46.42
MSI2	Q96DH6	MSI2 RNA-binding protein Musashi homolog 2	4	1	15	31.02	28.77	23.61	16.6	-40.94	-19.61	-25.27	-47.41
MSL1	Q68DK7	MSL1 Male-specific lethal 1 homolog	7	1	16	33.1	27.67	22.91	16.32	-17.46	-53.5	-11.9	-60
MSTO1	Q9BUK6	MSTO1 Protein misato homolog 1	4	2	20	35.62	29.89	20.28	14.21	-55.77	-25.35	-54.87	-65.82
MT-CO2	P00403	MT-CO2 Cytochrome c oxidase subunit 2	3	3	22	36.82	24.42	22.9	15.87	21.35	9.92	21.13	-10.69
MT-ND5	P03915	MT-ND5 NADH-ubiquinone oxidoreductase chain 5	4	3	20	29.88	32.86	20.2	17.06	3.96	-13	-17.1	-7.93
MTA2	O94776	MTA2 Metastasis-associated protein MTA2	12	3	19	31.33	25.79	23.63	19.25	-3.89	-6.2	-0.91	-36.46
MTA3	Q9BTC8	MTA3 Metastasis-associated protein MTA3	4	2	12	41.8	19.73	21.25	17.22	-9.67	-11.36	-11.09	-0.86
MTAP	Q13126	MTAP S-methyl-5'-thioadenosine phosphorylase	7	3	5	63.95	21.23	7.36	7.46	14.01	47.32	21.12	4.66
MTCH1	Q9NZJ7	MTCH1 Mitochondrial carrier homolog 1	3.7	3	16	39.09	29.24	17.41	14.26	-3.79	-5.2	-14.94	-20.4
MTCH2	Q9Y6C9	MTCH2 Mitochondrial carrier homolog 2	27.3	3	8	34.96	31.3	18.52	15.21	-29.7	-17.47	-13.81	-37.27
MTCL1	Q9Y4B5	MTCL1 Microtubule cross-linking factor 1	3	1	1	31.18	28.53	22.92	17.37	-24.92	-41.59	-21.65	-54.72
MTDH	Q86UE4	MTDH Protein LYRIC	4	1	17	33.27	26.48	24.85	15.4	20.18	4.14	-6.01	-35.96
MTF2	Q9Y483	MTF2 Metal-response element-binding transcription factor 2 MTF2 Metal-response element-binding transcription ...	7	1	9	37.36	25.33	20.18	17.13	-16.86	-27.09	-15.77	-54.81
MTFR1L	Q9H019	MTFR1L Mitochondrial fission regulator 1-like	6	1	8	33.91	32.66	21.7	11.72	-17.89	-38.82	-40.59	-95.52
MTHFD1	P11586	"MTHFD1 C-1-tetrahydrofolate synthase, cytoplasmic "	39.7	3	7	52.42	20.04	15.09	12.44	-12.74	-6.95	-2.63	-21.44
MTHFD1L	Q6UB35	"MTHFD1L Monofunctional C1-tetrahydrofolate synthase, mitochondrial MTHFD1L Monofunctional C1-tetrahydrofolate synthas..."	30.7	3	7	40.68	25.74	18.75	14.83	-11.74	-6.6	-16.07	-24.02
MTHFD2	P13995	"MTHFD2 Bifunctional methylenetetrahydrofolate dehydrogenase/cyclohydrolase, mitochondrial MTHFD2 Bifunctional methylenetetrahydrofolate dehy..."	4.3	3	46	29.08	30.42	21.41	19.09	-11.36	4.84	-2.76	-24.22
MTMR12	Q9C0I1	MTMR12 Myotubularin-related protein 12	19	3	11	36.97	19.33	27.9	15.8	20.18	-1.76	5.05	-9.89
MTMR14	Q8NCE2	MTMR14 Myotubularin-related protein 14	2.7	3	20	32.3	28.12	22.95	16.63	-23.9	-0.32	2.82	-20.34
MTMR6	Q9Y217	MTMR6 Myotubularin-related protein 6	2	1	6	29.34	32.95	22.35	15.37	-71.92	-9.94	-26.19	-69.28
MTO1	Q9Y2Z2	"MTO1 Protein MTO1 homolog, mitochondrial "	6.7	3	17	32.45	24.75	18.9	23.89	-35.41	-24.08	-26.1	-36.05
MTPAP	Q9NVV4	"MTPAP Poly(A) RNA polymerase, mitochondrial "	7.7	3	15	17.69	42.21	14.45	25.66	-26.59	3.25	-4.16	-16.03
MTR	Q99707	MTR Methionine synthase	8	1	11	33.36	27.47	22.01	17.16	-15.47	-55.06	-11.35	-62.04
MTRF1	O75570	"MTRF1 Peptide chain release factor 1, mitochondrial MTRF1 Peptide chain release factor 1, mitochondria..."	2	1	15	31.48	27.58	23.19	17.74	-38.13	-16.75	-23.32	-57.33
MTX2	O75431	MTX2 Metaxin-2	2	1	1	34.72	19.24	23.14	22.9	4.58	-42.19	-49.39	1.24
MUL1	Q969V5	MUL1 Mitochondrial ubiquitin ligase activator of NFKB 1 MUL1 Mitochondrial ubiquitin ligase activator of N...	4	1	14	35.59	28.77	20.47	15.18	17.04	-3.95	3.8	-34.17
MVD	P53602	MVD Diphosphomevalonate decarboxylase	9.7	3	25	41.97	19.16	25.24	13.63	-20.84	-31.02	-9.78	-40.05
MVK	Q03426	MVK Mevalonate kinase	4	1	12	38.05	24.49	22.15	15.31	-30.01	-26.79	-18.61	-53.08
MYBBP1A	Q9BQG0	MYBBP1A Myb-binding protein 1A	14	3	13	34.41	26.68	21.89	17.02	-32.94	-10.88	-11.58	-57.29
MYC	P01106	MYC Myc proto-oncogene protein	2	1	12	30.48	31.11	21.88	16.54	-45.56	-93.07	-14.06	-103.18
MYCBP2	O75592	MYCBP2 E3 ubiquitin-protein ligase MYCBP2	5.3	3	9	30.98	27.59	23.39	18.05	-35.82	-33.24	-4.72	-34.87
MYD88	Q99836	MYD88 Myeloid differentiation primary response protein MyD88 MYD88 Myeloid differentiation primary response pro...	5	3	10	34.04	25.78	24.37	15.81	-25.43	-15.33	-4.98	-29.53
MYDGF	Q969H8	MYDGF Myeloid-derived growth factor	2	1	48	31.3	23.17	29.2	16.33	12.87	56.47	32.16	43.02
MYL6	P60660	MYL6 Myosin light polypeptide 6	7.3	3	12	38.63	27.23	21.03	13.11	-17.89	14.82	-2.81	-26.89
MYO18A	Q92614	MYO18A Unconventional myosin-XVIIIa	2	1	29	32.43	29.21	21.35	17.01	-9.74	-26.15	-12.23	-35.35
MYO19	Q96H55	MYO19 Unconventional myosin-XIX	3	1	15	29.33	29.44	23.84	17.39	-17.54	-26.82	-23.27	-40.21
MYO1E	Q12965	MYO1E Unconventional myosin-Ie	3.3	3	24	31.46	27.49	24.9	16.16	17.17	22.67	18.84	-19.91
MYO1G	B0I1T2	MYO1G Unconventional myosin-Ig	6.5	2	12	27.97	32.6	22.79	16.64	-28.63	-20	-23.86	-53.81
N4BP1	O75113	N4BP1 NEDD4-binding protein 1	3	1	0	34.63	26.34	26.42	12.61	-30.04	-72.97	13.25	-134.1
N4BP3	O15049	N4BP3 NEDD4-binding protein 3	2	1	5	34.77	21.83	26.24	17.17	-16.88	-127.31	13.26	-10.54
NAA15	Q9BXJ9	"NAA15 N-alpha-acetyltransferase 15, NatA auxiliary subunit NAA15 N-alpha-acetyltransferase 15, NatA auxiliary..."	12.7	3	13	31.5	21.81	27.41	19.27	2.18	-7.69	12.43	1.75
NAA16	Q6N069	"NAA16 N-alpha-acetyltransferase 16, NatA auxiliary subunit NAA16 N-alpha-acetyltransferase 16, NatA auxiliary..."	2	1	43	31.85	28.85	25.16	14.15	-51.16	4.56	-19.82	-76.67
NAA25	Q14CX7	"NAA25 N-alpha-acetyltransferase 25, NatB auxiliary subunit NAA25 N-alpha-acetyltransferase 25, NatB auxiliary..."	2	1	15	28.56	28.47	25.31	17.66	-40.99	13.02	-19.04	-29.38
NAA35	Q5VZE5	"NAA35 N-alpha-acetyltransferase 35, NatC auxiliary subunit NAA35 N-alpha-acetyltransferase 35, NatC auxiliary..."	2.5	2	10	39.24	21.48	13.73	25.55	-28.03	-57.49	-57.31	-34.06
NACC1	Q96RE7	NACC1 Nucleus accumbens-associated protein 1	3	1	6	34.11	25.05	23.65	17.19	-24.25	-67.08	-20.36	-49.24
NADK	O95544	NADK NAD kinase	3.5	2	13	48.17	30.64	9.59	11.61	-2.01	-24.31	-58.77	-42.83
NADK2	Q4G0N4	"NADK2 NAD kinase 2, mitochondrial "	3.7	3	17	21.59	10.81	55.13	12.47	-12.26	-26.73	-3.31	22.3
NADSYN1	Q6IA69	NADSYN1 Glutamine-dependent NAD(+) synthetase	2	1	0	37.18	23.28	23.95	15.59	-22.8	-27.36	6.65	-70.65
NAMPT	P43490	NAMPT Nicotinamide phosphoribosyltransferase	5.3	3	44	28.76	31.12	23.97	16.15	5.27	30.59	5.93	11.62
NAP1L1	P55209	NAP1L1 Nucleosome assembly protein 1-like 1	3.3	3	38	31.65	25.88	23.5	18.97	28.72	18.61	7.13	-6.44
NAPA	P54920	NAPA Alpha-soluble NSF attachment protein	2.5	2	36	28.88	23.66	21.43	26.04	14.04	-19.89	17.78	23.18
NAPRT	Q6XQN6	NAPRT Nicotinate phosphoribosyltransferase	3	1	5	34.77	23.56	18.6	23.06	-13.05	-68.45	-72.67	-14.62
NARF	Q9UHQ1	NARF Nuclear prelamin A recognition factor	9.7	3	20	10.9	18.12	8.27	62.71	-41.26	-11.85	-37.62	17.18
NARFL	Q9H6Q4	NARFL Cytosolic Fe-S cluster assembly factor NARFL NARFL Cytosolic Fe-S cluster assembly factor NARFL...	2	1	5	37.12	28.4	19.07	15.41	0.63	-15.22	-20.42	-31.63
NARS	O43776	"NARS Asparagine--tRNA ligase, cytoplasmic "	14.3	3	25	26.62	23.8	28.85	20.73	17.24	11.43	28.11	8.67
NASP	P49321	NASP Nuclear autoantigenic sperm protein	21.3	3	9	26.02	24.57	28.69	20.73	-20.1	-8.64	21.97	-7.25
NAT10	Q9H0A0	NAT10 RNA cytidine acetyltransferase	12.3	3	16	22.28	46.35	16.48	14.9	3.52	-6.29	12.63	-14.99
NBAS	A2RRP1	NBAS Neuroblastoma-amplified sequence	2	1	23	42.71	21.51	21.74	14.04	-11.72	-45.48	-14.51	-76.38
NBN	O60934	NBN Nibrin	2	1	10	29.97	27.83	23.39	18.82	-18.96	-7.75	-4.02	-25.31
NBR1	Q14596	NBR1 Next to BRCA1 gene 1 protein	2	1	5	19.02	24.13	25.25	31.6	-72.78	-78.93	-17.72	9.93
NCAPD2	Q15021	NCAPD2 Condensin complex subunit 1	53.7	3	7	38.22	21.17	22.1	18.51	-9.82	-20.87	-12.02	-35.22
NCAPD3	P42695	NCAPD3 Condensin-2 complex subunit D3	5	3	11	28.3	28.35	20.78	22.57	-15.03	-25.98	-19.82	-23.25
NCAPG	Q9BPX3	NCAPG Condensin complex subunit 3	12.7	3	12	31.06	32.91	19.25	16.78	-24.67	-9.86	-15.47	-62.84
NCAPG2	Q86XI2	NCAPG2 Condensin-2 complex subunit G2	29	3	19	16.5	21.7	11.47	50.34	-39.09	-15.25	-32	7.13
NCAPH	Q15003	NCAPH Condensin complex subunit 2	19.3	3	11	33.52	25.52	23.95	17.01	-21.89	-17.99	-10.99	-25.5
NCAPH2	Q6IBW4	NCAPH2 Condensin-2 complex subunit H2	6.3	3	17	27.43	34.7	21.54	16.33	-24.82	-12.48	-24.71	-18.36
NCBP1	Q09161	NCBP1 Nuclear cap-binding protein subunit 1	9.3	3	14	29.24	28.69	22.67	19.4	-10.14	-3.8	12.25	-2.61
NCDN	Q9UBB6	NCDN Neurochondrin	7	3	13	22.32	31.07	32.6	14.01	-28.94	-10.23	-6.6	-32.14
NCEH1	Q6PIU2	NCEH1 Neutral cholesterol ester hydrolase 1	9.3	3	13	47.79	23.36	19.29	9.55	21.87	9.16	3.35	-29.04
NCF1	P14598	NCF1 Neutrophil cytosol factor 1	9.7	3	14	33.31	26.72	21.9	18.07	-8.41	-13.44	-6.51	-16.02
NCF4	Q15080	NCF4 Neutrophil cytosol factor 4	2	1	8	24.12	29.4	25.43	21.05	-16.55	23.35	-14.08	24.16
NCKAP1L	P55160	NCKAP1L Nck-associated protein 1-like	5	3	6	30.75	26.25	26.31	16.69	-16.38	-14.96	2.26	-30.82
NCKIPSD	Q9NZQ3	NCKIPSD NCK-interacting protein with SH3 domain	8	1	7	30.67	32.48	21.1	15.75	-42.68	-47.86	-36.78	-73.23
NCLN	Q969V3	NCLN Nicalin	2	1	12	27.3	29.17	22.72	20.81	13.24	-4.89	10.83	-0.28
NCOA4	Q13772	NCOA4 Nuclear receptor coactivator 4	3	1	3	29.86	24.17	24.71	21.26	-12.03	-36.11	-1.04	-6.14
NCOA5	Q9HCD5	NCOA5 Nuclear receptor coactivator 5	4	2	25	36.24	24.64	22.57	16.55	-8.62	7.96	6.06	-27.21
NDC1	Q9BTX1	NDC1 Nucleoporin NDC1	10.7	3	12	34.99	28.77	21.89	14.36	-1.72	-6.29	7.86	-26.37
NDC80	O14777	NDC80 Kinetochore protein NDC80 homolog	6.5	2	12	40.92	28.3	15.42	15.37	0.51	23.03	-24.93	-21.48
NDE1	Q9NXR1	NDE1 Nuclear distribution protein nudE homolog 1	3	1	21	31.8	34.99	18.31	14.9	-15.25	-15.28	-87.08	-70
NDUFA4	O00483	NDUFA4 Cytochrome c oxidase subunit NDUFA4	2	1	17	30.86	29.67	22.89	16.58	-13.53	-26.1	-17.16	-51.83
NDUFA9	Q16795	"NDUFA9 NADH dehydrogenase [ubiquinone] 1 alpha subcomplex subunit 9, mitochondrial [REVIEWED] ENSG00000139180;Q16795;Q14076;Q2NKX0 NDUFA9 NADH dehydrogenase [ubiquinone] 1 alpha sub..."	2	1	22	26.08	30.21	23.65	20.06	0.15	-4.62	7.93	0.4
NDUFAF7	Q7L592	"NDUFAF7 NADH dehydrogenase [ubiquinone] complex I, assembly factor 7 [REVIEWED] ENSG00000003509;Q7L592;Q7Z399;Q9P1G3 NDUFAF7 NADH dehydrogenase [ubiquinone] complex I,..."	4	1	11	30.98	28.93	26.73	13.36	-24.38	-16.55	-22.35	-105.57
NDUFB11	Q9NX14	"NDUFB11 NADH dehydrogenase [ubiquinone] 1 beta subcomplex subunit 11, mitochondrial [REVIEWED] ENSG00000147123;Q9NX14;Q5JRR3;Q5JRR4;Q6IAB6;Q8WZ96;Q9BXX9 NDUFB11 NADH dehydrogenase [ubiquinone] 1 beta sub..."	4	1	7	35.77	26.36	25.95	11.92	23.39	19.96	28.93	-5.72
NDUFB9	Q9Y6M9	NDUFB9 NADH dehydrogenase [ubiquinone] 1 beta subcomplex subunit 9 [REVIEWED] ENSG00000147684;Q9Y6M9;B2R8M6;Q9UQE8 NDUFB9 NADH dehydrogenase [ubiquinone] 1 beta subc...	7	1	22	38.09	25.42	23.45	13.03	-38.03	-68.12	-44.75	-31.57
NDUFS1	P28331	"NDUFS1 NADH-ubiquinone oxidoreductase 75 kDa subunit, mitochondrial NDUFS1 NADH-ubiquinone oxidoreductase 75 kDa subun..."	4	3	26	36.42	30.63	16.7	16.25	-7.65	19.12	-61.25	-41.38
NDUFS2	O75306	"NDUFS2 NADH dehydrogenase [ubiquinone] iron-sulfur protein 2, mitochondrial [REVIEWED] ENSG00000158864;O75306;D3DVG7;J3KPM7;Q5VTW0;Q969P3;Q9UEV3 NDUFS2 NADH dehydrogenase [ubiquinone] iron-sulfur..."	4	1	5	22.62	27.86	23.32	26.2	-38.89	-13.12	-32.53	-48.31
NDUFS3	O75489	"NDUFS3 NADH dehydrogenase [ubiquinone] iron-sulfur protein 3, mitochondrial [REVIEWED] ENSG00000213619;O75489;B2R9J1;B4DFM8;Q9UNQ8 NDUFS3 NADH dehydrogenase [ubiquinone] iron-sulfur..."	4	1	7	29.04	22.85	27.71	20.4	-26.1	-40.24	-5.74	-28.68
NDUFS7	O75251	"NDUFS7 NADH dehydrogenase [ubiquinone] iron-sulfur protein 7, mitochondrial [REVIEWED] ENSG00000115286;O75251;B3KRI2;Q2T9H7;Q9BV17 NDUFS7 NADH dehydrogenase [ubiquinone] iron-sulfur..."	2.7	3	10	31.07	26.01	23.39	19.53	-17.83	-18.73	-32.14	-34.03
NDUFV1	P49821	"NDUFV1 NADH dehydrogenase [ubiquinone] flavoprotein 1, mitochondrial [REVIEWED] ENSG00000167792;P49821;O60924;O60940;Q16104;Q6IBR3;Q96BF8;Q96HS7 NDUFV1 NADH dehydrogenase [ubiquinone] flavoprotei..."	7	2	11	33.28	23.82	25.42	17.48	-56.54	-20.23	-63.99	-43.04
NEDD1	Q8NHV4	NEDD1 Protein NEDD1	4	1	14	31.13	28.36	22.99	17.53	-24.49	-36.67	-7.36	-33.33
NEIL1	Q96FI4	NEIL1 Endonuclease 8-like 1	3	2	17	32.35	28.36	25.96	13.33	-43.84	-16.55	-16.71	-104.46
NEK9	Q8TD19	NEK9 Serine/threonine-protein kinase Nek9	29.7	3	13	30.05	18.9	30.08	20.98	-20.37	-16.12	-0.26	-31.87
NELFA	Q9H3P2	NELFA Negative elongation factor A	3	1	11	29.5	28.37	24.08	18.05	-13.06	-23.5	-20.61	-33.37
NELFCD	Q8IXH7	NELFCD Negative elongation factor C/D	5	1	36	35.3	26.68	22.92	15.1	-32.63	-42.73	-24.21	-24.77
NELFE	P18615	NELFE Negative elongation factor E	7	1	4	29.68	28.49	26.09	15.74	-14.7	-29.12	-4.4	-70.29
NEMP1	O14524	NEMP1 Nuclear envelope integral membrane protein 1 NEMP1 Nuclear envelope integral membrane protein 1...	4	3	16	37.86	30.81	19.82	11.51	-7.59	2.48	-0.59	-40.62
NET1	Q7Z628	NET1 Neuroepithelial cell-transforming gene 1 protein NET1 Neuroepithelial cell-transforming gene 1 prot...	2	1	18	29.81	26.52	26	17.68	-26.7	-37.5	5.64	-51.15
NFATC1	O95644	"NFATC1 Nuclear factor of activated T-cells, cytoplasmic 1 NFATC1 Nuclear factor of activated T-cells, cytopl..."	3.5	2	22	36.56	28.94	21.5	12.99	-28.13	-18.05	14.71	-53.79
NFATC2	Q13469	"NFATC2 Nuclear factor of activated T-cells, cytoplasmic 2 NFATC2 Nuclear factor of activated T-cells, cytopl..."	4.5	2	15	36.18	27.66	22.64	13.52	-14.1	-26.98	-10.66	-33.94
NFATC2IP	Q8NCF5	NFATC2IP NFATC2-interacting protein	2	1	23	36.95	24.73	23.35	14.97	-1.91	-46.01	-13.42	-79.36
NFATC3	Q12968	"NFATC3 Nuclear factor of activated T-cells, cytoplasmic 3 NFATC3 Nuclear factor of activated T-cells, cytopl..."	8	1	16	30.26	29.44	22.98	17.32	-23.74	-32.91	-23.52	-68.24
NFKB1	P19838	NFKB1 Nuclear factor NF-kappa-B p105 subunit	3.7	3	16	28.09	25.73	25.2	20.97	-2.51	3.01	4.24	6.02
NFKB2	Q00653	NFKB2 Nuclear factor NF-kappa-B p100 subunit	10.3	3	8	32.19	28.42	22.35	17.04	-21.43	-14.51	-16.08	-23.2
NFKBIE	O00221	NFKBIE NF-kappa-B inhibitor epsilon	5	1	14	29.64	32.33	20.94	17.09	-25.22	-51.38	-13.09	-79.18
NFU1	Q9UMS0	"NFU1 NFU1 iron-sulfur cluster scaffold homolog, mitochondrial NFU1 NFU1 iron-sulfur cluster scaffold homolog, mi..."	3	1	6	35.58	30.95	23.5	9.96	-3	48.79	-5.03	-4.33
NFXL1	Q6ZNB6	NFXL1 NF-X1-type zinc finger protein NFXL1	3	1	6	26.9	30.53	25.73	16.84	-21.75	-10.82	1.34	-42.31
NGLY1	Q96IV0	NGLY1 Peptide-N(4)-(N-acetyl-beta-glucosaminyl)asparagine amidase NGLY1 Peptide-N(4)-(N-acetyl-beta-glucosaminyl)asp...	3.3	3	9	30.21	11.65	51.13	7.01	-25.86	-47.06	-31.6	-22.37
NHP2	Q9NX24	NHP2 H/ACA ribonucleoprotein complex subunit 2	2	1	23	30.07	26.17	27.12	16.64	8.63	18.99	-12.95	-26.37
NIFK	Q9BYG3	NIFK MKI67 FHA domain-interacting nucleolar phosphoprotein NIFK MKI67 FHA domain-interacting nucleolar phosph...	4	3	20	31.25	27.89	22.81	18.05	-19.29	-22.55	-22.79	-20.11
NIPBL	Q6KC79	NIPBL Nipped-B-like protein	2	1	23	35.77	24.04	19.21	20.98	-29.04	-117.72	-22.31	-29.33
NIT1	Q86X76	NIT1 Nitrilase homolog 1	7	3	9	77.67	8.88	9.13	4.32	22.3	4.77	7.8	-13.63
NIT2	Q9NQR4	NIT2 Omega-amidase NIT2	3	1	3	26.22	37.37	17.67	18.73	6.76	-18.02	-4.66	-28.64
NKAP	Q8N5F7	NKAP NF-kappa-B-activating protein	4	3	22	25.39	23.96	27.07	23.57	10.56	-34.2	10.78	21.66
NKRF	O15226	NKRF NF-kappa-B-repressing factor	8	3	22	39.07	27.88	19.47	13.57	3.1	-4.24	-20.76	-36.02
NLRC3	Q7RTR2	NLRC3 Protein NLRC3	2	1	7	35.35	32.07	15.08	17.5	-39.56	-17.3	-76.01	-76.82
NMD3	Q96D46	NMD3 60S ribosomal export protein NMD3	4	1	25	28.61	26.14	26.32	18.92	-24.84	-29.44	-4.64	-54.31
NME1	P15531	NME1 Nucleoside diphosphate kinase A	4	2	23	27.03	23.37	24.24	25.36	9.33	6.31	4.87	9.36
NME2	P22392	NME2 Nucleoside diphosphate kinase B	4.7	3	45	31.81	22.71	28.03	17.45	31.7	35.36	41.32	22.45
NME3	Q13232	NME3 Nucleoside diphosphate kinase 3	2	1	4	29.39	27.61	20.33	22.67	-6.86	11.25	-42.22	-1.83
NNT	Q13423	"NNT NAD(P) transhydrogenase, mitochondrial "	13	3	14	31.77	24.86	25.24	18.13	8.75	-7.74	18.12	-10
NO66	Q9H6W3	NO66 Bifunctional lysine-specific demethylase and histidyl-hydroxylase NO66 NO66 Bifunctional lysine-specific demethylase and ...	3	1	12	27.34	30.24	24.7	17.72	-20.9	-28.39	-1.61	-33.87
NOA1	Q8NC60	NOA1 Nitric oxide-associated protein 1	2.5	2	16	28.41	33.3	20.26	18.02	-7.69	17.25	-11.65	-10.62
NOC2L	Q9Y3T9	NOC2L Nucleolar complex protein 2 homolog	6.3	3	24	36.64	25.65	21.04	16.67	-32.54	-5.31	-23.09	-30.55
NOC4L	Q9BVI4	NOC4L Nucleolar complex protein 4 homolog	2.7	3	24	34.89	26.43	21.58	17.11	-9.25	-7.71	-8.19	-57.56
NOL10	Q9BSC4	NOL10 Nucleolar protein 10	3	2	9	30.58	27.39	23.79	18.25	-17.53	-18.2	1.97	-19.31
NOL11	Q9H8H0	NOL11 Nucleolar protein 11	6.7	3	14	27.32	30.51	24.75	17.42	-43.24	-11.92	-5.69	-19.61
NOL6	Q9H6R4	NOL6 Nucleolar protein 6	2.7	3	20	32.68	23.44	22.12	21.76	-18.48	-18.7	-20.75	-26.38
NOL8	Q76FK4	NOL8 Nucleolar protein 8	3.5	2	22	33.81	28.06	21.09	17.04	2.19	-16.14	-27.47	-10.2
NOL9	Q5SY16	NOL9 Polynucleotide 5'-hydroxyl-kinase NOL9	11.7	3	16	31.04	24.67	22.09	22.2	-16.96	-14.53	-7.99	-16.1
NOM1	Q5C9Z4	NOM1 Nucleolar MIF4G domain-containing protein 1	6	3	18	34.11	25.18	22.89	17.82	-29.82	-35.22	-8.47	-23.56
NOMO2	Q5JPE7	NOMO2 Nodal modulator 2	2	1	36	27.44	25.58	26.51	20.47	17.63	10.06	27.2	13.65
NONO	Q15233	NONO Non-POU domain-containing octamer-binding protein NONO Non-POU domain-containing octamer-binding pro...	9.7	3	17	37.49	26.39	20.22	15.9	-5.06	4.5	-7.21	-41.35
NOP16	Q9Y3C1	NOP16 Nucleolar protein 16	4	3	11	26.09	20.15	32.88	20.88	-6.14	-11.26	-1.39	1.79
NOP2	P46087	NOP2 Probable 28S rRNA (cytosine(4447)-C(5))-methyltransferase NOP2 Probable 28S rRNA (cytosine(4447)-C(5))-methy...	2	1	19	30.74	30.1	18.76	20.4	48.88	62.77	-10.31	25.13
NOP56	O00567	NOP56 Nucleolar protein 56	14	3	17	32.46	26.57	23.7	17.27	-12.9	-16.58	-3.9	-36.32
NOP58	Q9Y2X3	NOP58 Nucleolar protein 58	11	3	16	32.49	27.93	21.29	18.29	-17.81	1.38	1.72	-30.92
NOP9	Q86U38	NOP9 Nucleolar protein 9	4	1	14	34.02	27.81	22.19	15.98	-29.71	-42.28	-43.19	-113.75
NOSIP	Q9Y314	NOSIP Nitric oxide synthase-interacting protein	4	3	21	33.26	25.51	22.47	18.77	-22.86	-26.98	-20.16	-33.97
NPEPPS	P55786	NPEPPS Puromycin-sensitive aminopeptidase	38.7	3	11	18.83	33.99	18.77	28.41	-39.1	-126.8	-36.42	-59.02
NPM1	P06748	NPM1 Nucleophosmin	45.7	3	10	12.29	70.85	9.35	7.52	-4.21	-12.05	17.05	-18.08
NR3C1	P04150	NR3C1 Glucocorticoid receptor	25	3	8	32.64	35.21	17.26	14.88	-26.14	-14.85	-11.4	-25.69
NRDC	O43847	NRDC Nardilysin	3	2	17	28.47	25.53	25.12	20.88	-20.99	-36.74	-4.26	-5.34
NSF	P46459	NSF Vesicle-fusing ATPase	4	1	7	28.06	25.45	24.79	21.7	-22.57	-25.24	-15.64	-40.39
NSL1	Q96IY1	NSL1 Kinetochore-associated protein NSL1 homolog	2.5	2	26	38.42	22.51	25.27	13.8	-17.65	-35.76	2.06	-54.05
NSRP1	Q9H0G5	NSRP1 Nuclear speckle splicing regulatory protein 1 NSRP1 Nuclear speckle splicing regulatory protein ...	2	1	7	32.78	27.65	23.63	15.94	-22.38	-28.44	-53.29	-70.01
NSUN2	Q08J23	NSUN2 tRNA (cytosine(34)-C(5))-methyltransferase	24	3	12	35.84	19.29	30.17	14.7	-10.81	-8.24	10.88	-21.38
NSUN3	Q9H649	NSUN3 Putative methyltransferase NSUN3	3	1	10	31.45	28.78	23.93	15.84	-63.07	-15.75	-28.9	-61.49
NSUN4	Q96CB9	NSUN4 5-methylcytosine rRNA methyltransferase NSUN4 NSUN4 5-methylcytosine rRNA methyltransferase NSUN...	4	1	8	32.71	28.87	22.98	15.44	-83.11	-49.03	-52.16	-95.66
NSUN5	Q96P11	NSUN5 Probable 28S rRNA (cytosine-C(5))-methyltransferase NSUN5 Probable 28S rRNA (cytosine-C(5))-methyltran...	6.5	2	28	37.99	27.2	17.43	17.39	-23.79	-22.14	-64.4	-14.27
NT5C2	P49902	NT5C2 Cytosolic purine 5'-nucleotidase	3	2	15	35.57	24.09	23.48	16.86	-11.54	9.19	-2.81	-21.13
NT5C3A	Q9H0P0	NT5C3A Cytosolic 5'-nucleotidase 3A	3.7	3	12	43.33	26.6	16.78	13.29	-23.68	12	-4.32	-26.93
NT5DC1	Q5TFE4	NT5DC1 5'-nucleotidase domain-containing protein 1 NT5DC1 5'-nucleotidase domain-containing protein 1...	47.3	3	8	49.48	20.87	16.63	13.02	34.66	0.43	5.05	-14.78
NT5DC2	Q9H857	NT5DC2 5'-nucleotidase domain-containing protein 2 NT5DC2 5'-nucleotidase domain-containing protein 2...	15.3	3	8	35.42	26.54	21.9	16.13	0.38	27.18	-4.03	22.55
NTMT1	Q9BV86	NTMT1 N-terminal Xaa-Pro-Lys N-methyltransferase 1 NTMT1 N-terminal Xaa-Pro-Lys N-methyltransferase 1...	2	1	22	25.85	27.68	22.73	23.74	-16.71	-48.22	-42.24	-53.89
NUB1	Q9Y5A7	NUB1 NEDD8 ultimate buster 1	11	3	10	34.04	23.83	23.79	18.35	-20.22	-21.97	-24.84	-39.32
NUDC	Q9Y266	NUDC Nuclear migration protein nudC	17	3	9	35.54	21.12	24.6	18.74	-8.77	-14.33	13.6	1.58
NUDCD1	Q96RS6	NUDCD1 NudC domain-containing protein 1	13.7	3	8	62.43	16.9	11.97	8.71	-4.68	-6.75	5.29	-8.63
NUDCD2	Q8WVJ2	NUDCD2 NudC domain-containing protein 2	3	1	14	29.83	29.16	22.62	18.39	-42.46	-27.61	-16.1	-41.49
NUDT1	P36639	"NUDT1 7,8-dihydro-8-oxoguanine triphosphatase "	2	2	20	29.81	29.64	18.74	21.81	-34.04	-31.3	-59.37	-62.99
NUDT16L1	Q9BRJ7	NUDT16L1 Protein syndesmos	5	3	9	42.75	18.59	18.31	20.35	-10.3	-14.94	-11.01	-21.44
NUDT5	Q9UKK9	NUDT5 ADP-sugar pyrophosphatase	4	2	3	24.56	24.43	25.51	25.5	13.16	18.07	-2.47	4.56
NUDT8	Q8WV74	NUDT8 Nucleoside diphosphate-linked moiety X motif 8 NUDT8 Nucleoside diphosphate-linked moiety X motif...	18.7	3	12	37.88	20.58	27.5	14.04	89.49	85.86	84.85	78.62
NUF2	Q9BZD4	NUF2 Kinetochore protein Nuf2	4	1	9	29.96	21.85	28.33	19.86	-23.55	-28.2	-21.99	-48.44
NUGGC	Q68CJ6	NUGGC Nuclear GTPase SLIP-GC	17	3	7	33.82	23.03	26.28	16.87	-9.91	-27.88	-19.63	-36.37
NUMA1	Q14980	NUMA1 Nuclear mitotic apparatus protein 1	27.7	3	16	28.9	26.15	21.14	23.82	-18.17	-17.49	-5.84	-40.63
NUP107	P57740	NUP107 Nuclear pore complex protein Nup107	15.7	3	9	33.2	26.41	23.21	17.18	-15.83	-20.75	-3.78	-24.51
NUP133	Q8WUM0	NUP133 Nuclear pore complex protein Nup133	14	3	11	28.15	51.44	10.79	9.63	-8.32	11.14	-6.15	-24.87
NUP153	P49790	NUP153 Nuclear pore complex protein Nup153	13.3	3	13	32.3	29.39	21.82	16.5	-18.45	-13.05	-10.19	-23.3
NUP155	O75694	NUP155 Nuclear pore complex protein Nup155	23.3	3	14	32.9	28.72	20.37	18.01	-10.29	-13.96	-6.04	-22.09
NUP160	Q12769	NUP160 Nuclear pore complex protein Nup160	5.5	2	10	32.65	24.52	24.35	18.48	-11.33	-56.81	-11.59	-2.23
NUP188	Q5SRE5	NUP188 Nucleoporin NUP188 homolog	6	1	13	33.69	26.93	22.49	16.9	-19.6	-18.66	-17.23	-58.27
NUP205	Q92621	NUP205 Nuclear pore complex protein Nup205	6.3	3	18	32.18	30.37	20.97	16.48	-20.78	-0.32	9.48	-18.26
NUP210	Q8TEM1	NUP210 Nuclear pore membrane glycoprotein 210	15	3	8	37.88	24.97	22.76	14.4	-6.31	-14.72	-2.02	-15.74
NUP214	P35658	NUP214 Nuclear pore complex protein Nup214	4.5	2	36	30.2	27.04	27.87	14.88	-15.15	-29.25	-18.09	-13.16
NUP35	Q8NFH5	NUP35 Nucleoporin NUP53	2	2	17	31.52	23.99	30.11	14.38	4	15.26	-12.83	-29.57
NUP43	Q8NFH3	NUP43 Nucleoporin Nup43	2	1	13	31.73	23.94	20.57	23.77	-10.36	-26.38	-6.33	-10.23
NUP50	Q9UKX7	NUP50 Nuclear pore complex protein Nup50	5.3	3	13	31.04	24.26	26.7	17.99	-11.18	-17.14	8.44	-3.92
NUP54	Q7Z3B4	NUP54 Nucleoporin p54	2.5	2	40	30.64	27.17	21.68	20.51	-9.69	-5.75	-14.36	-18.56
NUP58	Q9BVL2	NUP58 Nucleoporin p58/p45	3	1	14	35.66	26.49	21.59	16.26	-14.81	-52.94	-19.83	-55.36
NUP62	P37198	NUP62 Nuclear pore glycoprotein p62	5.3	3	10	35.35	22.76	23.91	17.97	-12.73	-13.67	1.98	-2.39
NUP85	Q9BW27	NUP85 Nuclear pore complex protein Nup85	4.3	3	10	32.43	29.35	21.71	16.51	-12.48	-4.4	-1.67	-26
NUP88	Q99567	NUP88 Nuclear pore complex protein Nup88	14.7	3	18	36.56	22.98	21.1	19.36	-8.56	-13.77	-7.07	-23.98
NUP93	Q8N1F7	NUP93 Nuclear pore complex protein Nup93	12.7	3	10	36.48	24.42	22.54	16.56	-26.34	-9.69	-6.9	-34.49
NUP98	P52948	NUP98 Nuclear pore complex protein Nup98-Nup96	9.7	3	23	34.17	29.31	21.72	14.8	-19.69	-11.9	8.2	-50.32
NXF1	Q9UBU9	NXF1 Nuclear RNA export factor 1	3	1	8	26.21	29.94	26.63	17.22	-54.62	-14.01	-18.27	-41.5
OAS2	P29728	OAS2 2'-5'-oligoadenylate synthase 2	4	1	0	31.78	27.74	24.86	15.61	-32.81	-4.57	10.81	-38.71
OAT	P04181	"OAT Ornithine aminotransferase, mitochondrial "	7	1	0	27.7	30.84	24.31	17.16	-41.01	8.84	2.12	-38.67
OCIAD1	Q9NX40	OCIAD1 OCIA domain-containing protein 1	13.7	3	8	32.06	29.79	19.86	18.29	2.3	13.3	7.17	0.77
OCIAD2	Q56VL3	OCIAD2 OCIA domain-containing protein 2	7.7	3	15	27.92	34.05	22.78	15.25	-16.37	-12.85	-10.39	-27.01
ODF2	Q5BJF6	ODF2 Outer dense fiber protein 2	2.3	3	21	32.34	27.56	19.67	20.43	-33.94	-35.08	-11.63	-27.59
OGDH	Q02218	"OGDH 2-oxoglutarate dehydrogenase, mitochondrial "	4.5	2	6	27.49	25.41	25.88	21.22	-37.88	-6.15	-10.44	-4.74
OGFR	Q9NZT2	OGFR Opioid growth factor receptor	7.3	3	16	31.18	27.7	21.97	19.15	-18.95	-7.13	-3.09	-43.97
OGT	O15294	OGT UDP-N-acetylglucosamine--peptide N-acetylglucosaminyltransferase 110 kDa subunit OGT UDP-N-acetylglucosamine--peptide N-acetylgluco...	11	3	15	36.91	25.32	26.76	11.01	-24.05	-29.22	-13.86	-57.92
OLA1	Q9NTK5	OLA1 Obg-like ATPase 1	4.3	3	24	29.07	25.59	25.81	19.53	5.77	12.38	17.8	4.79
OPA1	O60313	"OPA1 Dynamin-like 120 kDa protein, mitochondrial "	3.5	2	18	36.7	24.8	21.2	17.3	4.08	-10.13	-23.89	-14.47
ORC3	Q9UBD5	ORC3 Origin recognition complex subunit 3	3	1	5	29.19	27.02	23.84	19.94	-25.1	-5.78	10.9	30.12
ORC6	Q9Y5N6	ORC6 Origin recognition complex subunit 6	2.7	3	18	37.98	21.95	22.87	17.2	-16.81	-16.17	-25.26	-23.74
OSBPL10	Q9BXB5	OSBPL10 Oxysterol-binding protein-related protein 10 OSBPL10 Oxysterol-binding protein-related protein ...	5	1	13	35.88	29.93	20.44	13.75	-26.93	-34.37	-21.48	-57.6
OSBPL8	Q9BZF1	OSBPL8 Oxysterol-binding protein-related protein 8 OSBPL8 Oxysterol-binding protein-related protein 8...	7	1	17	36.35	24.06	18.98	20.61	-15.37	-56.24	-9.08	-58.42
OTUB1	Q96FW1	OTUB1 Ubiquitin thioesterase OTUB1	9.3	3	8	31.11	24.95	26.7	17.24	-14.04	6.22	-11.52	-11.26
OTUD4	Q01804	OTUD4 OTU domain-containing protein 4	4	1	6	32.6	30.56	22.71	14.12	-33.66	-23.26	-25.59	-54.26
OTUD5	Q96G74	OTUD5 OTU domain-containing protein 5	2	2	25	39.45	28.52	21.74	10.29	-10	2.05	-5.03	-196.72
OTULIN	Q96BN8	OTULIN Ubiquitin thioesterase otulin	4	1	31	29.9	28.27	21.41	20.42	-35.35	-49.65	-46.24	-63.64
OXA1L	Q15070	OXA1L Mitochondrial inner membrane protein OXA1L	2	1	44	43.11	28.43	11.82	16.64	38.21	-10.14	-124.91	-38.55
OXSR1	O95747	OXSR1 Serine/threonine-protein kinase OSR1	6	1	20	31.59	26.56	23.74	18.11	-37.47	-29.62	-40.32	-62.15
P4HB	P07237	P4HB Protein disulfide-isomerase	94	3	14	29.63	32.52	19.62	18.24	-130.7	-113.39	-44.99	-122.02
PA2G4	Q9UQ80	PA2G4 Proliferation-associated protein 2G4	9	3	33	28.65	24.87	25.9	20.58	21.43	19.07	18.36	2.09
PABPC1	P11940	PABPC1 Polyadenylate-binding protein 1	3	2	18	32.17	26.31	22.88	18.64	-0.74	-3.39	-3.91	-6.95
PABPC4	Q13310	PABPC4 Polyadenylate-binding protein 4	9.7	3	10	32.38	28.06	22.24	17.32	-16.75	-7.14	-6.74	-29.64
PAF1	Q8N7H5	PAF1 RNA polymerase II-associated factor 1 homolog PAF1 RNA polymerase II-associated factor 1 homolog...	2	1	9	37.04	21.38	27.16	14.43	-30.99	-38.8	-24.29	-41.71
PAFAH1B2	P68402	PAFAH1B2 Platelet-activating factor acetylhydrolase IB subunit beta PAFAH1B2 Platelet-activating factor acetylhydrolas...	4	1	41	29.01	24.34	26.1	20.56	-18.95	-6.79	10.06	-10.05
PAFAH1B3	Q15102	PAFAH1B3 Platelet-activating factor acetylhydrolase IB subunit gamma PAFAH1B3 Platelet-activating factor acetylhydrolas...	2	1	48	32.24	22.48	29.15	16.12	-33.65	-81.2	3.99	-58.62
PAG1	Q9NWQ8	PAG1 Phosphoprotein associated with glycosphingolipid-enriched microdomains 1 PAG1 Phosphoprotein associated with glycosphingoli...	5.5	2	6	29.15	31.18	22.59	17.08	-14.5	2.3	-54.84	-8.57
PAICS	P22234	PAICS Multifunctional protein ADE2	32.3	3	7	31.16	21.13	27.09	20.62	-7.03	11.94	26.97	22.77
PAK2	Q13177	PAK2 Serine/threonine-protein kinase PAK 2	11	3	20	18.59	23.58	31.58	26.25	-12.3	1.91	27.99	28.7
PALD1	Q9ULE6	PALD1 Paladin	4.5	2	18	32.01	26.16	23.72	18.1	-64.26	-26.88	-11.88	-36.81
PANK1	Q8TE04	PANK1 Pantothenate kinase 1	2	1	5	28.7	27.1	23.34	20.87	-18.85	-41.32	-18.95	-68.09
PANK2	Q9BZ23	"PANK2 Pantothenate kinase 2, mitochondrial "	2	1	2	32.08	30.94	19.01	17.97	-31.53	-74.55	-70.38	-46.38
PAPD4	Q6PIY7	PAPD4 Poly(A) RNA polymerase GLD2	3.3	3	14	27.37	30.79	23.82	18.02	-45.47	-49.65	-1.03	4.01
PAPSS1	O43252	PAPSS1 Bifunctional 3'-phosphoadenosine 5'-phosphosulfate synthase 1 PAPSS1 Bifunctional 3'-phosphoadenosine 5'-phospho...	13.3	3	14	29.5	28.05	23.3	19.15	-22.05	-6.82	-5.7	-31.78
PARG	Q86W56	PARG Poly(ADP-ribose) glycohydrolase	3	1	3	35.83	26.47	23.56	14.14	-21.19	-18.39	30.42	-52.18
PARK7	Q99497	PARK7 Protein deglycase DJ-1	3.3	3	49	30.03	28.68	24.03	17.26	22.02	15.23	12.34	-37.85
PARN	O95453	PARN Poly(A)-specific ribonuclease PARN	3.7	3	18	33.22	29.13	21.22	16.43	-18.5	-18.1	-23.45	-38.92
PARP1	P09874	PARP1 Poly [ADP-ribose] polymerase 1 [REVIEWED] ENSG00000143799;P09874;B1ANJ4;Q8IUZ9 PARP1 Poly [ADP-ribose] polymerase 1 [REVIEWED] EN...	34.7	3	29	29.53	24.35	26.24	19.87	7.61	4.42	10.19	-10.75
PARP10	Q53GL7	PARP10 Poly [ADP-ribose] polymerase 10 [REVIEWED] ENSG00000178685;Q53GL7;Q8N2I0;Q8WV05;Q96CH7;Q96K72 PARP10 Poly [ADP-ribose] polymerase 10 [REVIEWED] ...	2	1	15	31.62	32.4	20.85	15.13	-23.66	-46.62	-23.81	-51.01
PARS2	Q7L3T8	"PARS2 Probable proline--tRNA ligase, mitochondrial PARS2 Probable proline--tRNA ligase, mitochondrial..."	3	1	31	31.91	27.28	24.85	15.96	-101.81	-148.1	-58.58	-107.06
PASK	Q96RG2	PASK PAS domain-containing serine/threonine-protein kinase PASK PAS domain-containing serine/threonine-protei...	9	2	24	31.72	28.11	25.06	15.11	-23.74	-35.58	-14.07	-90.42
PATL1	Q86TB9	PATL1 Protein PAT1 homolog 1	2	1	24	34.23	27.47	24.06	14.23	-22.89	-33.57	-64.71	-74.7
PAWR	Q96IZ0	PAWR PRKC apoptosis WT1 regulator protein	3	1	28	28.43	26.26	24.59	20.72	-37.24	-77.29	-34.64	-64.39
PAX5	Q02548	PAX5 Paired box protein Pax-5	5	1	18	29.52	27.69	24.09	18.7	-25.22	-47.08	-23.03	-27.32
PAXBP1	Q9Y5B6	PAXBP1 PAX3- and PAX7-binding protein 1	2	1	2	30.1	22.46	23.15	24.29	3.2	-21.16	-25.94	-58.86
PBK	Q96KB5	PBK Lymphokine-activated killer T-cell-originated protein kinase PBK Lymphokine-activated killer T-cell-originated ...	13.3	3	10	34.24	28.16	21.33	16.27	-27.81	-13.19	-2.43	-22.32
PBRM1	Q86U86	PBRM1 Protein polybromo-1	3	1	10	33.13	26.55	23.57	16.75	-24.64	-49.55	-40.26	-34.89
PCBP1	Q15365	PCBP1 Poly(rC)-binding protein 1	38.3	3	8	31.95	29.91	19.27	18.88	-35.12	-35.64	-17.48	-34.28
PCBP2	Q15366	PCBP2 Poly(rC)-binding protein 2	19	3	9	34.2	27.32	20.75	17.73	-26.54	-24.96	-13.72	-21.78
PCCB	P05166	"PCCB Propionyl-CoA carboxylase beta chain, mitochondrial PCCB Propionyl-CoA carboxylase beta chain, mitocho..."	14	3	15	48.53	17.92	17.61	15.94	29.83	-9.09	-13.76	1.8
PCF11	O94913	PCF11 Pre-mRNA cleavage complex 2 protein Pcf11	3	1	6	26.52	28.34	24.55	20.58	-19.72	-19.47	-17.42	-31.75
PCK2	Q16822	"PCK2 Phosphoenolpyruvate carboxykinase [GTP], mitochondrial [REVIEWED] ENSG00000100889;Q16822;O43253;Q86U01;Q9BV62 PCK2 Phosphoenolpyruvate carboxykinase [GTP], mito..."	7	3	9	29.68	30.78	21.68	17.86	-56.71	-78.67	-57.89	-33.12
PCM1	Q15154	PCM1 Pericentriolar material 1 protein	16.3	3	8	34.7	27.16	22.82	15.32	-23.5	-24.12	-17.54	-33.21
PCNA	P12004	PCNA Proliferating cell nuclear antigen	7.7	3	22	26.38	22.01	31.01	20.61	19.67	13.95	34.31	18.35
PCYT1A	P49585	PCYT1A Choline-phosphate cytidylyltransferase A	4.5	2	23	28.46	32.42	20.41	18.71	-47.38	-23.65	-3.58	-44.47
PCYT2	Q99447	PCYT2 Ethanolamine-phosphate cytidylyltransferase	2.5	2	19	33.38	25.74	22.9	17.98	-47.2	-35.24	-14.04	-59.75
PDCD11	Q14690	PDCD11 Protein RRP5 homolog	9	3	15	34.94	23.21	25.39	16.47	-15.12	-13.3	-2.7	-18.03
PDCD4	Q53EL6	PDCD4 Programmed cell death protein 4	7	1	4	38.48	11.36	44.64	5.52	-41.26	-31.12	-14.82	-37.6
PDCD6IP	Q8WUM4	PDCD6IP Programmed cell death 6-interacting protein PDCD6IP Programmed cell death 6-interacting protei...	36	3	8	32.49	30.04	20.34	17.13	-23.15	-12.53	-15.77	-22.31
PDE12	Q6L8Q7	"PDE12 2',5'-phosphodiesterase 12 "	8	3	7	33.87	28.79	22.49	14.85	-27.41	-14.44	-12.65	-46.82
PDHA1	P08559	"PDHA1 Pyruvate dehydrogenase E1 component subunit alpha, somatic form, mitochondrial PDHA1 Pyruvate dehydrogenase E1 component subunit ..."	6	1	10	35.95	24.15	22.97	16.93	-22.97	-78.74	-19.57	-82.15
PDHB	P11177	"PDHB Pyruvate dehydrogenase E1 component subunit beta, mitochondrial PDHB Pyruvate dehydrogenase E1 component subunit b..."	3	1	10	32.11	28.24	22.51	17.14	-29.75	-22.94	-43.07	-52.74
PDIA3	P30101	PDIA3 Protein disulfide-isomerase A3	68.3	3	8	33.5	23.53	21.44	21.53	-13.93	-16.55	-10.19	-26.02
PDIA4	P13667	PDIA4 Protein disulfide-isomerase A4	41.3	3	5	32.28	24.05	21.75	21.91	-17.76	-23.27	-11.91	-27.13
PDIA6	Q15084	PDIA6 Protein disulfide-isomerase A6	34	3	10	32.45	24.5	18.39	24.65	-13.07	-18.52	-16.44	-31.11
PDK1	Q15118	"PDK1 [Pyruvate dehydrogenase (acetyl-transferring)] kinase isozyme 1, mitochondrial [REVIEWED] ENSG00000152256;Q15118;B2R6T1;B7Z937;D3DPD8;E9PD65;Q308M4 PDK1 [Pyruvate dehydrogenase (acetyl-transferring)..."	4	1	16	29.76	27.65	23.8	18.8	-28	-30.81	-26.33	-61.8
PDK3	Q15120	"PDK3 [Pyruvate dehydrogenase (acetyl-transferring)] kinase isozyme 3, mitochondrial [REVIEWED] ENSG00000067992;Q15120;B4DXG6 PDK3 [Pyruvate dehydrogenase (acetyl-transferring)..."	2	1	39	41	13.26	25.09	20.64	-0.92	-71.79	-70.85	-44.04
PDPK1	O15530	PDPK1 3-phosphoinositide-dependent protein kinase 1 PDPK1 3-phosphoinositide-dependent protein kinase ...	2.5	2	19	35.76	27.65	20.33	16.26	-43.42	-26.52	-24.7	-68.04
PDPR	Q8NCN5	"PDPR Pyruvate dehydrogenase phosphatase regulatory subunit, mitochondrial PDPR Pyruvate dehydrogenase phosphatase regulatory..."	2	1	40	27.31	31.93	23.14	17.62	-18.89	39.87	-16.16	1.99
PDS5A	Q29RF7	PDS5A Sister chromatid cohesion protein PDS5 homolog A PDS5A Sister chromatid cohesion protein PDS5 homol...	18.7	3	13	43.73	21.11	23.02	12.14	-15.89	-30.43	-24.73	-50.39
PDSS2	Q86YH6	PDSS2 Decaprenyl-diphosphate synthase subunit 2	4.3	3	10	42.08	23.6	19.68	14.64	-10.24	-2.88	-7.24	-23.88
PDXDC1	Q6P996	PDXDC1 Pyridoxal-dependent decarboxylase domain-containing protein 1 PDXDC1 Pyridoxal-dependent decarboxylase domain-co...	4.5	2	12	34.89	29.75	21.69	13.66	-36.25	-25.11	-25.8	-75.87
PEBP1	P30086	PEBP1 Phosphatidylethanolamine-binding protein 1	7.3	3	20	18.42	18.33	33.61	29.64	28.24	19.86	43.78	43.48
PEF1	Q9UBV8	PEF1 Peflin	5.7	3	8	30.06	27.99	26.43	15.51	-13.59	1.99	-8.53	-17.92
PEG10	Q86TG7	PEG10 Retrotransposon-derived protein PEG10	8.7	3	11	36.48	27.77	20.33	15.43	-33.79	-16.71	-17.59	-30.93
PELO	Q9BRX2	PELO Protein pelota homolog	2	1	24	29.39	30.94	24.57	15.1	-79.17	-79.09	-23.19	-84.83
PELP1	Q8IZL8	"PELP1 Proline-, glutamic acid- and leucine-rich protein 1 PELP1 Proline-, glutamic acid- and leucine-rich pr..."	3.7	3	15	51.25	14.41	21.91	12.43	-12.39	-26.72	-25.61	-43.44
PEO1	Q96RR1	"PEO1 Twinkle protein, mitochondrial "	2.3	3	17	23.62	29.64	22.73	24.02	-29.23	-35.79	-18.88	-30.47
PES1	O00541	PES1 Pescadillo homolog	9.3	3	13	27.95	31.71	19.39	20.95	-15.67	-27.04	-10.98	-26.09
PEX11B	O96011	PEX11B Peroxisomal membrane protein 11B	3	1	5	31.43	25.75	25.41	17.42	-6.75	-26.62	4.64	-36.78
PEX19	P40855	PEX19 Peroxisomal biogenesis factor 19	4	1	12	31.32	26.96	20.75	20.98	-29.99	-29.48	-20.02	-20.56
PFAS	O15067	PFAS Phosphoribosylformylglycinamidine synthase	9	3	15	29.39	25.57	25.66	19.37	-19.02	-11.54	-5.93	-24.19
PFDN5	Q99471	PFDN5 Prefoldin subunit 5	2	1	28	28.83	21.64	27.19	22.34	15.01	25.05	40.71	51.9
PFKFB2	O60825	"PFKFB2 6-phosphofructo-2-kinase/fructose-2,6-bisphosphatase 2 PFKFB2 6-phosphofructo-2-kinase/fructose-2,6-bisph..."	2	2	15	30.8	28.47	25.89	14.84	-13.41	-6.26	8.11	-24.93
PFKL	P17858	"PFKL ATP-dependent 6-phosphofructokinase, liver type PFKL ATP-dependent 6-phosphofructokinase, liver ty..."	10	3	9	31.02	38.02	18.64	12.32	-8.83	9.06	11.34	-10.45
PFKM	P08237	"PFKM ATP-dependent 6-phosphofructokinase, muscle type PFKM ATP-dependent 6-phosphofructokinase, muscle t..."	6	3	6	29.29	30.85	22.24	17.62	-6.98	-38.42	9.8	-1.03
PFKP	Q01813	"PFKP ATP-dependent 6-phosphofructokinase, platelet type PFKP ATP-dependent 6-phosphofructokinase, platelet..."	28.7	3	7	51.73	13.59	25.15	9.52	0.28	15.24	4.66	15.39
PGAM1	P18669	PGAM1 Phosphoglycerate mutase 1	2	1	0	25.31	25.21	27.46	22.03	4.24	3.64	3.98	7.62
PGAM5	Q96HS1	"PGAM5 Serine/threonine-protein phosphatase PGAM5, mitochondrial PGAM5 Serine/threonine-protein phosphatase PGAM5, ..."	4.5	2	19	25.77	21.26	26.02	26.95	-16.65	-42.51	1.26	1.89
PGD	P52209	"PGD 6-phosphogluconate dehydrogenase, decarboxylating PGD 6-phosphogluconate dehydrogenase, decarboxylat..."	3.7	3	14	28.19	28.03	24.83	18.95	-12.34	15.7	17.49	14.39
PGGT1B	P53609	PGGT1B Geranylgeranyl transferase type-1 subunit beta PGGT1B Geranylgeranyl transferase type-1 subunit b...	4	1	11	17.51	46.04	17.03	19.43	1.87	-35.28	17.82	-27.87
PGK1	P00558	PGK1 Phosphoglycerate kinase 1	16.7	3	30	27.47	24.36	25.89	22.29	21.29	27.66	20.42	8.01
PGLS	O95336	PGLS 6-phosphogluconolactonase	32.7	3	6	57.64	17.98	17.44	6.93	4.67	-0.55	-5.42	-10.51
PGM1	P36871	PGM1 Phosphoglucomutase-1	7.7	3	20	24.16	22.19	31.13	22.52	15.33	18.65	31.57	22.06
PGM2	Q96G03	PGM2 Phosphoglucomutase-2	5	1	4	23.79	23.71	28.94	23.56	0.08	5.18	5.19	9.35
PGP	A6NDG6	PGP Glycerol-3-phosphate phosphatase	5	3	23	23.51	25.7	17.87	32.92	-18.16	-37.85	-13.2	-39.98
PGRMC2	O15173	PGRMC2 Membrane-associated progesterone receptor component 2 PGRMC2 Membrane-associated progesterone receptor c...	2.3	3	24	30.27	30.22	18.67	20.84	-15.42	11.39	38.48	35.15
PGS1	Q32NB8	"PGS1 CDP-diacylglycerol--glycerol-3-phosphate 3-phosphatidyltransferase, mitochondrial PGS1 CDP-diacylglycerol--glycerol-3-phosphate 3-ph..."	3	1	10	38.8	24.71	18.63	17.86	-11.26	-15.17	-69.29	-4.47
PHAX	Q9H814	PHAX Phosphorylated adapter RNA export protein	5	1	17	32.3	29.06	21.72	16.92	-18.76	-14.26	-36.1	-42.74
PHB	P35232	PHB Prohibitin	11.7	3	38	36.87	26.35	21.51	15.27	24.46	10.1	12.2	-35.73
PHB2	Q99623	PHB2 Prohibitin-2	5	3	28	38.8	27.53	19.23	14.44	19.87	4.14	-11.17	-19.81
PHF20	Q9BVI0	PHF20 PHD finger protein 20	2	1	28	39.47	28.71	16.82	15	-35.57	28.27	57.81	-138.78
PHF3	Q92576	PHF3 PHD finger protein 3	5	1	11	33.36	27.01	23.23	16.4	-24.86	-49.74	-13.95	-60.74
PHF5A	Q7RTV0	PHF5A PHD finger-like domain-containing protein 5A PHF5A PHD finger-like domain-containing protein 5A...	2	2	29	41.28	24.94	19.34	14.43	28.59	32.99	-10.97	-17.19
PHF6	Q8IWS0	PHF6 PHD finger protein 6	4	2	13	27.55	27.65	25.24	19.57	-15.63	7.52	6.6	-24.05
PHF8	Q9UPP1	PHF8 Histone lysine demethylase PHF8	3	2	43	40.86	21.32	26.63	11.19	-7.81	-60.41	-9.24	-162.34
PHGDH	O43175	PHGDH D-3-phosphoglycerate dehydrogenase	116	3	8	38.14	26.18	11.51	24.18	-24.27	-14.13	-22.97	-30.53
PHIP	Q8WWQ0	PHIP PH-interacting protein	4	1	9	50.14	19.3	19.87	10.69	6.12	-39.62	-10.08	-59.96
PI4K2B	Q8TCG2	PI4K2B Phosphatidylinositol 4-kinase type 2-beta	12	3	10	35.58	29.7	20.3	14.42	-33.85	-32.49	-10.35	-32.48
PI4KA	P42356	PI4KA Phosphatidylinositol 4-kinase alpha	2.5	2	13	44.74	21.73	20.37	13.17	-44.43	-65.47	-25.3	-71.96
PICALM	Q13492	PICALM Phosphatidylinositol-binding clathrin assembly protein PICALM Phosphatidylinositol-binding clathrin assem...	2	1	17	35.94	23.79	22.33	17.94	-30.04	-24.34	4.29	-11.65
PIK3AP1	Q6ZUJ8	PIK3AP1 Phosphoinositide 3-kinase adapter protein 1 PIK3AP1 Phosphoinositide 3-kinase adapter protein ...	2.3	3	17	33.87	32.55	16.12	17.46	-16.04	6.09	0.29	5.89
PIK3CD	O00329	"PIK3CD Phosphatidylinositol 4,5-bisphosphate 3-kinase catalytic subunit delta isoform PIK3CD Phosphatidylinositol 4,5-bisphosphate 3-kin..."	3	1	5	29.44	30.13	22.98	17.45	-53.44	-64.37	-41.81	-65.93
PIK3CG	P48736	"PIK3CG Phosphatidylinositol 4,5-bisphosphate 3-kinase catalytic subunit gamma isoform PIK3CG Phosphatidylinositol 4,5-bisphosphate 3-kin..."	7	1	9	36.19	43.4	11.12	9.29	-52.39	31.07	-20.15	-16.45
PIK3R4	Q99570	PIK3R4 Phosphoinositide 3-kinase regulatory subunit 4 PIK3R4 Phosphoinositide 3-kinase regulatory subuni...	2.5	2	49	30.93	23.56	30.64	14.86	-121.35	-47.14	29.75	28.91
PINX1	Q96BK5	PINX1 PIN2/TERF1-interacting telomerase inhibitor 1 PINX1 PIN2/TERF1-interacting telomerase inhibitor ...	4	3	21	35.15	31.72	19.54	13.59	-44.21	-16.29	-69.99	-52.44
PIP5K1A	Q99755	PIP5K1A Phosphatidylinositol 4-phosphate 5-kinase type-1 alpha PIP5K1A Phosphatidylinositol 4-phosphate 5-kinase ...	2	3	18	35.02	34.35	12.51	18.12	12.6	5.81	-69.54	9.75
PISD	Q9UG56	"PISD Phosphatidylserine decarboxylase proenzyme, mitochondrial PISD Phosphatidylserine decarboxylase proenzyme, m..."	7	1	13	32.35	32.92	18.41	16.33	-9.68	5.63	-8.39	-18.92
PITHD1	Q9GZP4	PITHD1 PITH domain-containing protein 1	4	3	12	30.69	27.45	24.63	17.23	-14.81	-9.29	-10.48	-43.89
PITRM1	Q5JRX3	"PITRM1 Presequence protease, mitochondrial "	2	1	11	26.88	24.06	24.22	24.85	-16.26	-57.68	-15.26	-13.51
PJA2	O43164	PJA2 E3 ubiquitin-protein ligase Praja-2	2	1	9	31.02	31.72	20.6	16.65	-63.2	-70.19	-90.35	-48.39
PKM	P14618	PKM Pyruvate kinase PKM	59.3	3	24	28.9	26.99	24.4	19.71	12.37	18.87	21.98	-5.47
PKMYT1	Q99640	PKMYT1 Membrane-associated tyrosine- and threonine-specific cdc2-inhibitory kinase PKMYT1 Membrane-associated tyrosine- and threonine...	4	3	24	40.97	27.85	19.88	11.31	5.98	-20.53	-28.62	-64.36
PKN1	Q16512	PKN1 Serine/threonine-protein kinase N1	3.5	2	35	35.14	24.16	21.58	19.12	-25.23	-57.36	-16.64	1.82
PKN2	Q16513	PKN2 Serine/threonine-protein kinase N2	5	1	2	23.09	23.71	24.51	28.68	11.98	-2.28	-16.27	4.61
PLAA	Q9Y263	PLAA Phospholipase A-2-activating protein	7	1	7	33.74	26.84	23.22	16.2	-27.28	-37.78	-9.52	-38.82
PLCG1	P19174	"PLCG1 1-phosphatidylinositol 4,5-bisphosphate phosphodiesterase gamma-1 PLCG1 1-phosphatidylinositol 4,5-bisphosphate phos..."	11	2	6	22.14	50.64	13.02	14.2	-30.09	-36.29	-26.53	-12.27
PLCG2	P16885	"PLCG2 1-phosphatidylinositol 4,5-bisphosphate phosphodiesterase gamma-2 PLCG2 1-phosphatidylinositol 4,5-bisphosphate phos..."	21.7	3	16	33.24	25.92	24.19	16.65	-14.59	-5.02	4.31	-18.67
PLEK	P08567	PLEK Pleckstrin	8	3	7	45.96	16.7	28.57	8.77	-14.99	-1.39	4.12	-36.05
PLEKHA2	Q9HB19	PLEKHA2 Pleckstrin homology domain-containing family A member 2 PLEKHA2 Pleckstrin homology domain-containing fami...	8	3	10	33.37	27.74	22.26	16.63	-14.84	-20.38	-8.34	-43.34
PLEKHA8	Q96JA3	PLEKHA8 Pleckstrin homology domain-containing family A member 8 PLEKHA8 Pleckstrin homology domain-containing fami...	4	1	11	35.58	30.1	16.98	17.34	-21.17	-30.64	-21.38	-29.39
PLEKHF2	Q9H8W4	PLEKHF2 Pleckstrin homology domain-containing family F member 2 PLEKHF2 Pleckstrin homology domain-containing fami...	2	1	20	30.48	28.24	22.62	18.65	-12.17	-10.96	-20.85	-42.47
PLEKHH3	Q7Z736	PLEKHH3 Pleckstrin homology domain-containing family H member 3 PLEKHH3 Pleckstrin homology domain-containing fami...	3.5	2	19	34.19	29.66	23.64	12.52	-35.4	-77.05	-0.47	-128.69
PLIN3	O60664	PLIN3 Perilipin-3	17.3	3	10	30.47	26.64	23.37	19.53	-12.88	-12.12	-0.64	-10.85
PLK1	P53350	PLK1 Serine/threonine-protein kinase PLK1	8	3	7	35.65	23.24	22.48	18.63	-8.36	-0.86	-12.06	-30.36
PM20D2	Q8IYS1	PM20D2 Peptidase M20 domain-containing protein 2	5.7	3	9	31.73	26.7	21.56	20.01	-17.06	-13.18	-1.05	-16.9
PML	P29590	PML Protein PML	12	3	13	39.76	18.93	31.03	10.28	5.63	-2.18	-15.39	-51.83
PMPCA	Q10713	PMPCA Mitochondrial-processing peptidase subunit alpha PMPCA Mitochondrial-processing peptidase subunit a...	2	1	11	30.93	24.71	27.27	17.09	7.47	-5.07	18.74	-11.34
PMPCB	O75439	PMPCB Mitochondrial-processing peptidase subunit beta PMPCB Mitochondrial-processing peptidase subunit b...	13.7	3	12	35.43	27.51	20.11	16.94	-39.9	-14.65	-41.66	-22.83
PMS2	P54278	PMS2 Mismatch repair endonuclease PMS2	4	1	6	32.66	29.84	21.1	16.4	-27.7	-35.04	-34.05	-72.93
PMVK	Q15126	PMVK Phosphomevalonate kinase	2.5	2	41	29.13	29.52	26.85	14.5	-23.16	6.99	10.6	-33.64
PNISR	Q8TF01	PNISR Arginine/serine-rich protein PNISR	3	2	2	25.72	23.96	25.78	24.54	6.59	-15.93	-3.22	7.93
PNN	Q9H307	PNN Pinin	8.7	3	16	25.17	19.79	27.77	27.27	6.79	-26.49	-5.45	-20.55
PNO1	Q9NRX1	PNO1 RNA-binding protein PNO1	5.3	3	13	40.39	25.29	18.38	15.94	-10.84	3.86	1.08	-9.45
PNP	P00491	PNP Purine nucleoside phosphorylase	4	3	29	32.88	26.08	21.79	19.26	24.48	27.65	17.51	-0.65
PNPLA2	Q96AD5	PNPLA2 Patatin-like phospholipase domain-containing protein 2 PNPLA2 Patatin-like phospholipase domain-containin...	6	3	18	33.51	31.29	23.43	11.76	-44.18	-14.72	-41.04	-96.69
PNPLA8	Q9NP80	PNPLA8 Calcium-independent phospholipase A2-gamma	3	1	6	28.39	27.85	17.61	26.14	7.79	7.44	-4.75	-10.21
PNPO	Q9NVS9	PNPO Pyridoxine-5'-phosphate oxidase	2	1	2	30.42	16.73	43.14	9.71	-17.77	-31.13	-16.85	-37.9
PNPT1	Q8TCS8	"PNPT1 Polyribonucleotide nucleotidyltransferase 1, mitochondrial PNPT1 Polyribonucleotide nucleotidyltransferase 1,..."	3.5	2	26	32.73	26.38	21.95	18.94	-7.2	-6.65	-48.76	4.8
POGK	Q9P215	POGK Pogo transposable element with KRAB domain	2	1	17	34.72	29.32	19.4	16.57	-23.85	-40.06	-19.78	-61.16
POLA1	P09884	POLA1 DNA polymerase alpha catalytic subunit	5.7	3	18	27.05	27.22	23.7	22.03	-18.2	-10.67	-8.26	-16.15
POLA2	Q14181	POLA2 DNA polymerase alpha subunit B	2	1	11	32.13	29.09	21.71	17.08	-3.69	-17.02	-17.56	-31.65
POLD1	P28340	POLD1 DNA polymerase delta catalytic subunit	10.7	3	11	33.56	27.09	22.38	16.97	-37.88	-38.6	-8.68	-46.64
POLD2	P49005	POLD2 DNA polymerase delta subunit 2	10.7	3	12	33	34.02	16.3	16.68	-28.43	-68.05	-25	-43.68
POLDIP2	Q9Y2S7	POLDIP2 Polymerase delta-interacting protein 2	5.7	3	13	36.28	31.8	19.7	12.22	-16.61	4.52	-5.53	-17.97
POLDIP3	Q9BY77	POLDIP3 Polymerase delta-interacting protein 3	3	1	14	31.93	28.04	21	19.03	-4.52	3.58	-47.06	7.03
POLE	Q07864	POLE DNA polymerase epsilon catalytic subunit A	4	2	9	42	24.05	16.72	17.23	-32.93	-57.74	-25.15	-13.81
POLE3	Q9NRF9	POLE3 DNA polymerase epsilon subunit 3	3	3	9	45.8	19.78	20.15	14.27	-12.41	-11.21	3.97	-8.59
POLE4	Q9NR33	POLE4 DNA polymerase epsilon subunit 4	2	1	14	27.67	27.38	24.4	20.55	-14.38	-11.55	7.3	-19.98
POLG	P54098	POLG DNA polymerase subunit gamma-1	6	1	11	32.14	25.39	24.84	17.62	-54.98	-82.11	-29.81	-94.78
POLG2	Q9UHN1	"POLG2 DNA polymerase subunit gamma-2, mitochondrial POLG2 DNA polymerase subunit gamma-2, mitochondria..."	4	1	9	26.07	39.17	19.8	14.97	0.65	-23.24	11.71	-40.34
POLH	Q9Y253	POLH DNA polymerase eta	7.5	2	15	30.05	27.26	22.7	19.99	-31.46	-38.02	-40.13	-39.23
POLM	Q9NP87	POLM DNA-directed DNA/RNA polymerase mu	3	1	24	29.89	28.19	22.68	19.23	-37.94	-77	-31.9	-52.34
POLR1A	O95602	POLR1A DNA-directed RNA polymerase I subunit RPA1	7	1	9	32.9	25.22	23.51	18.37	-7.95	-46.3	-25.62	-71.66
POLR1E	Q9GZS1	POLR1E DNA-directed RNA polymerase I subunit RPA49 POLR1E DNA-directed RNA polymerase I subunit RPA49...	4	2	13	32.73	29.99	21.37	15.92	-28.09	-22.7	-16.25	-30.37
POLR2A	P24928	POLR2A DNA-directed RNA polymerase II subunit RPB1 POLR2A DNA-directed RNA polymerase II subunit RPB1...	3	1	3	26.95	28.71	23.06	21.28	-27.31	-13.42	-13.8	-9.97
POLR2B	P30876	POLR2B DNA-directed RNA polymerase II subunit RPB2 POLR2B DNA-directed RNA polymerase II subunit RPB2...	23.7	3	7	36.06	28.39	19.54	16.01	-24.45	-33.46	-27.49	-54.01
POLR2M	P0CAP2	POLR2M DNA-directed RNA polymerase II subunit GRINL1A POLR2M DNA-directed RNA polymerase II subunit GRIN...	2	1	34	33.36	27.64	22	17	-65.19	-51.29	-26.21	-72.65
POLR3B	Q9NW08	POLR3B DNA-directed RNA polymerase III subunit RPC2 POLR3B DNA-directed RNA polymerase III subunit RPC...	7.7	3	10	34.84	25.77	20.47	18.92	7.1	1.62	1	-29.9
POLR3E	Q9NVU0	POLR3E DNA-directed RNA polymerase III subunit RPC5 POLR3E DNA-directed RNA polymerase III subunit RPC...	2	1	7	35.9	25.72	23.34	15.04	-38.72	-33.36	-8.82	-45.23
POLRMT	O00411	"POLRMT DNA-directed RNA polymerase, mitochondrial "	20.7	3	13	36.36	26.14	22.47	15.03	-42.51	-37.31	-29.46	-53.24
POM121C	A0A075B7F8	POM121C Nuclear envelope pore membrane protein POM 121C POM121C Nuclear envelope pore membrane protein POM...	3	1	3	34.59	28.52	20.58	16.31	25.88	16.17	22.67	5.65
POMP	Q9Y244	POMP Proteasome maturation protein	4	1	4	27.84	24.76	25.84	21.56	-21.43	-33.13	0.51	-24.52
POP1	Q99575	POP1 Ribonucleases P/MRP protein subunit POP1	3	2	35	34.5	28.01	17.69	19.8	-20.27	-25.27	-33.73	-19.63
POU2AF1	Q16633	POU2AF1 POU domain class 2-associating factor 1	10.3	3	14	35.85	29.91	18.13	16.11	-49.22	-37.77	-46.76	-43.2
PPA1	Q15181	PPA1 Inorganic pyrophosphatase	11.3	3	29	27.26	24.86	27.65	20.23	4.39	13.6	27.65	31.29
PPAT	Q06203	PPAT Amidophosphoribosyltransferase	16.7	3	12	28.1	25.16	27.9	18.85	-22.99	-32.27	4.26	-13.16
PPFIBP2	Q8ND30	PPFIBP2 Liprin-beta-2	3	1	4	31.67	30.96	21.37	16	-44.15	-48.97	-52.87	-94.89
PPIA	P62937	PPIA Peptidyl-prolyl cis-trans isomerase A	19.3	3	34	36.86	24.95	21.79	16.4	18.09	17.51	12.4	-14.84
PPIB	P23284	PPIB Peptidyl-prolyl cis-trans isomerase B	6.7	3	47	34.47	23.92	23.68	17.93	33.14	27.86	9.91	-7.08
PPIG	Q13427	PPIG Peptidyl-prolyl cis-trans isomerase G	2	1	3	25.9	26.39	26.05	21.65	-9.43	-8.94	-11.5	-21.88
PPIL2	Q13356	PPIL2 Peptidyl-prolyl cis-trans isomerase-like 2	5	3	14	35.61	27.97	18.59	17.83	-13.84	-18.21	-18.34	-20.33
PPIP5K2	O43314	PPIP5K2 Inositol hexakisphosphate and diphosphoinositol-pentakisphosphate kinase 2 PPIP5K2 Inositol hexakisphosphate and diphosphoino...	3.5	2	3	31.73	25.99	24.1	18.19	-19.83	-35.1	0.16	-53.13
PPM1B	O75688	PPM1B Protein phosphatase 1B	4	1	3	32.23	25.92	21.26	20.59	-26.02	-35.83	-31.96	-31.99
PPM1G	O15355	PPM1G Protein phosphatase 1G	13.3	3	19	33.38	27.85	23.72	15.04	5.48	-3.73	3.45	-29.24
PPME1	Q9Y570	PPME1 Protein phosphatase methylesterase 1	17.7	3	15	20.54	53.64	14.37	11.45	-33.23	-11.76	-49.61	-32.1
PPOX	P50336	PPOX Protoporphyrinogen oxidase	6	3	17	35.22	28.33	20.96	15.49	-12.67	-3.43	-19.33	-28.82
PPP1CA	P62136	PPP1CA Serine/threonine-protein phosphatase PP1-alpha catalytic subunit PPP1CA Serine/threonine-protein phosphatase PP1-al...	2	1	12	26.36	28.47	24.11	21.06	-11.11	-6.96	3.76	-10.68
PPP1CB	P62140	PPP1CB Serine/threonine-protein phosphatase PP1-beta catalytic subunit PPP1CB Serine/threonine-protein phosphatase PP1-be...	3	3	19	29.56	28.07	21.53	20.84	-16.34	16.95	-5.58	-8.35
PPP1R12C	Q9BZL4	PPP1R12C Protein phosphatase 1 regulatory subunit 12C PPP1R12C Protein phosphatase 1 regulatory subunit ...	3	1	4	36.48	28.86	20.86	13.8	-20.77	-26.25	-35.42	-76.35
PPP1R18	Q6NYC8	PPP1R18 Phostensin	5	1	18	34.12	31.33	23.6	10.94	-23.67	-18.42	-22.49	-124.04
PPP1R3D	O95685	PPP1R3D Protein phosphatase 1 regulatory subunit 3D PPP1R3D Protein phosphatase 1 regulatory subunit 3...	2	1	16	28.33	29.78	21.5	20.38	-30.66	-5.81	-14.77	-12.3
PPP2R1A	P30153	PPP2R1A Serine/threonine-protein phosphatase 2A 65 kDa regulatory subunit A alpha isoform PPP2R1A Serine/threonine-protein phosphatase 2A 65...	4.7	3	10	34.13	24.2	24.12	17.56	-1.5	5.58	10.83	-3.33
PPP2R1B	P30154	PPP2R1B Serine/threonine-protein phosphatase 2A 65 kDa regulatory subunit A beta isoform PPP2R1B Serine/threonine-protein phosphatase 2A 65...	4	1	20	37.53	24.11	21.45	16.91	-32.68	-61.4	-30.52	-63.29
PPP2R2A	P63151	PPP2R2A Serine/threonine-protein phosphatase 2A 55 kDa regulatory subunit B alpha isoform PPP2R2A Serine/threonine-protein phosphatase 2A 55...	3	3	11	28.97	26.26	27.05	17.71	-27.71	-7.12	-12.6	0.3
PPP2R4	Q15257	PPP2R4 Serine/threonine-protein phosphatase 2A activator PPP2R4 Serine/threonine-protein phosphatase 2A act...	3	1	6	29.54	31.17	21.24	18.05	-10.98	-7.79	3.17	5.76
PPP2R5D	Q14738	PPP2R5D Serine/threonine-protein phosphatase 2A 56 kDa regulatory subunit delta isoform PPP2R5D Serine/threonine-protein phosphatase 2A 56...	2.5	2	19	33.11	28.17	22.24	16.47	-5.4	-0.09	-0.57	-43.53
PPP3CB	P16298	PPP3CB Serine/threonine-protein phosphatase 2B catalytic subunit beta isoform PPP3CB Serine/threonine-protein phosphatase 2B cat...	2	1	1	34.94	27.32	22.11	15.63	-34.77	-53.07	-58.44	-69.71
PPP3CC	P48454	PPP3CC Serine/threonine-protein phosphatase 2B catalytic subunit gamma isoform PPP3CC Serine/threonine-protein phosphatase 2B cat...	3	1	16	31.5	30.14	24.02	14.34	-43.27	-28.12	-4.9	-85.06
PPP4R1	Q8TF05	PPP4R1 Serine/threonine-protein phosphatase 4 regulatory subunit 1 PPP4R1 Serine/threonine-protein phosphatase 4 regu...	3	1	31	30.7	28.12	16.77	24.4	-38.91	-6.65	-43.77	-5.29
PPP4R2	Q9NY27	PPP4R2 Serine/threonine-protein phosphatase 4 regulatory subunit 2 PPP4R2 Serine/threonine-protein phosphatase 4 regu...	3	2	23	28.13	27	25.75	19.12	-24.79	-2.87	-2.83	9.32
PPP4R3B	Q5MIZ7	PPP4R3B Serine/threonine-protein phosphatase 4 regulatory subunit 3B PPP4R3B Serine/threonine-protein phosphatase 4 reg...	3	1	10	35.53	28.9	23.2	12.37	-3.94	-39.56	-6.63	-122.45
PPP5C	P53041	PPP5C Serine/threonine-protein phosphatase 5	3.3	3	18	32.12	22.21	25.36	20.31	-20.18	-15.45	27.84	2.56
PPP6C	O00743	PPP6C Serine/threonine-protein phosphatase 6 catalytic subunit PPP6C Serine/threonine-protein phosphatase 6 catal...	4	1	17	29.67	26.21	26.68	17.44	-20.17	-10.93	-2.08	-24.88
PPP6R1	Q9UPN7	PPP6R1 Serine/threonine-protein phosphatase 6 regulatory subunit 1 PPP6R1 Serine/threonine-protein phosphatase 6 regu...	3.7	3	19	31.16	32.26	21.91	14.67	-37.44	-10.02	-4.84	-39.46
PPP6R2	O75170	PPP6R2 Serine/threonine-protein phosphatase 6 regulatory subunit 2 PPP6R2 Serine/threonine-protein phosphatase 6 regu...	6	1	11	33.16	30.09	20.4	16.35	-10.83	-32.07	-27.02	-60.42
PPP6R3	Q5H9R7	PPP6R3 Serine/threonine-protein phosphatase 6 regulatory subunit 3 PPP6R3 Serine/threonine-protein phosphatase 6 regu...	10	1	4	29.25	30.1	23.88	16.76	-10.86	-31.75	-6.28	-57.01
PQBP1	O60828	PQBP1 Polyglutamine-binding protein 1	2	1	0	21.91	29.57	28.83	19.69	-8.85	-15.07	7.95	-11.32
PRAF2	O60831	PRAF2 PRA1 family protein 2	5.7	3	13	36.36	29.11	19.29	15.24	-0.79	1.71	14.59	3.02
PRC1	O43663	PRC1 Protein regulator of cytokinesis 1	2	1	11	35.99	23.12	22.62	18.28	5.72	-42.84	-15.31	-43.05
PRDX1	Q06830	PRDX1 Peroxiredoxin-1	30	3	10	16.35	40.05	25.51	18.09	-0.32	-19.04	13.79	9.01
PRDX2	P32119	PRDX2 Peroxiredoxin-2	13.3	3	29	17.8	42.34	20.78	19.09	-13.51	-25.15	-3.61	-12.41
PRDX3	P30048	"PRDX3 Thioredoxin-dependent peroxide reductase, mitochondrial PRDX3 Thioredoxin-dependent peroxide reductase, mi..."	21.7	3	7	9.23	72.1	9.85	8.82	-34.55	-4.58	0.8	-20.04
PRDX4	Q13162	PRDX4 Peroxiredoxin-4	5	3	9	30.74	23.68	26.66	18.92	-15.89	0.15	11.46	1.51
PRDX5	P30044	"PRDX5 Peroxiredoxin-5, mitochondrial "	6	3	39	29.16	20.98	28.49	21.37	14.63	-2.61	27.09	4.11
PRDX6	P30041	PRDX6 Peroxiredoxin-6	13.3	3	15	18.45	22.66	35.5	23.39	-15.54	-0.8	27.86	2.12
PREB	Q9HCU5	PREB Prolactin regulatory element-binding protein	4	3	8	28.9	27.84	24.69	18.58	2.93	0.35	19.69	7
PREPL	Q4J6C6	PREPL Prolyl endopeptidase-like	16.7	3	10	41.89	9.97	43.04	5.1	1.82	15.33	11.32	8.97
PRIM2	P49643	PRIM2 DNA primase large subunit	13	3	7	17.53	59.66	10.95	11.86	-43.87	-16.79	-21.97	-31.78
PRKAA1	Q13131	PRKAA1 5'-AMP-activated protein kinase catalytic subunit alpha-1 PRKAA1 5'-AMP-activated protein kinase catalytic s...	2	1	1	20.92	25.4	31.4	22.29	-13.41	-28.85	3.88	-38.34
PRKAR1A	P10644	PRKAR1A cAMP-dependent protein kinase type I-alpha regulatory subunit PRKAR1A cAMP-dependent protein kinase type I-alpha...	2	2	27	27.57	26.87	30.27	15.3	-18.88	-38.39	29.79	-17.84
PRKAR2A	P13861	PRKAR2A cAMP-dependent protein kinase type II-alpha regulatory subunit PRKAR2A cAMP-dependent protein kinase type II-alph...	2.5	2	23	30.31	26.62	24.36	18.71	-66.2	-33.45	-37.02	-34.17
PRKAR2B	P31323	PRKAR2B cAMP-dependent protein kinase type II-beta regulatory subunit PRKAR2B cAMP-dependent protein kinase type II-beta...	15	3	12	38.18	28.55	17.6	15.67	-22.62	-21.15	-19.38	-20.66
PRKCD	Q05655	PRKCD Protein kinase C delta type	3.5	2	15	32.24	26.36	23.92	17.48	-13.93	-12.41	-12.91	-26.5
PRKCI	P41743	PRKCI Protein kinase C iota type	2	1	31	33.33	27.59	29.76	9.32	-42.78	-77.2	-15.65	-199.44
PRKCQ	Q04759	PRKCQ Protein kinase C theta type	4	1	26	28.36	28.31	22.54	20.78	-24.4	-49.14	-60.41	-48.24
PRKD3	O94806	PRKD3 Serine/threonine-protein kinase D3	5	1	12	30.93	29.27	22.14	17.66	-35.19	-41.61	-15.99	-53.61
PRKDC	P78527	PRKDC DNA-dependent protein kinase catalytic subunit PRKDC DNA-dependent protein kinase catalytic subun...	171.7	3	9	28.54	26.05	20.03	25.38	-20.98	-16.56	-8.43	-22.68
PRKRA	O75569	PRKRA Interferon-inducible double-stranded RNA-dependent protein kinase activator A PRKRA Interferon-inducible double-stranded RNA-dep...	3.7	3	13	29.86	29.07	22.11	18.96	-22.88	0.6	-19.16	-1.83
PRMT1	Q99873	PRMT1 Protein arginine N-methyltransferase 1	19	3	6	29.76	26.9	26.01	17.33	-11.68	-2.97	1.6	-1.88
PRMT3	O60678	PRMT3 Protein arginine N-methyltransferase 3	8	2	10	33.45	26.04	20.62	19.89	-13.24	-12.83	-18.34	-17.71
PRMT5	O14744	PRMT5 Protein arginine N-methyltransferase 5	9.3	3	16	33.14	29.46	20.45	16.95	0.98	16.74	5.53	1.01
PROSC	O94903	PROSC Proline synthase co-transcribed bacterial homolog protein PROSC Proline synthase co-transcribed bacterial ho...	2	1	6	31.16	27.2	23.38	18.26	-20.62	-35.56	-25.42	-45.15
PRPF19	Q9UMS4	PRPF19 Pre-mRNA-processing factor 19	5.7	3	26	28.59	24.12	27.27	20.02	4.02	12.47	25.02	-2.75
PRPF31	Q8WWY3	PRPF31 U4/U6 small nuclear ribonucleoprotein Prp31 PRPF31 U4/U6 small nuclear ribonucleoprotein Prp31...	3	1	12	33.34	25.27	21.48	19.91	-39.93	-54.35	5.66	-41.01
PRPF38A	Q8NAV1	PRPF38A Pre-mRNA-splicing factor 38A	4	1	0	26.33	28.77	22.8	22.1	-2.73	4.14	-11.7	-13.56
PRPF38B	Q5VTL8	PRPF38B Pre-mRNA-splicing factor 38B	6.3	3	16	22.55	24.48	27.13	25.84	5.84	-12.27	2.71	22.68
PRPF4	O43172	PRPF4 U4/U6 small nuclear ribonucleoprotein Prp4	2	2	46	33.09	32.57	18.89	15.44	-24.37	4.57	-33.43	-46.43
PRPF40A	O75400	PRPF40A Pre-mRNA-processing factor 40 homolog A	15.3	3	12	36.16	26.78	20.88	16.18	-11.27	-10.66	-13.24	-8.76
PRPF4B	Q13523	PRPF4B Serine/threonine-protein kinase PRP4 homolog PRPF4B Serine/threonine-protein kinase PRP4 homolo...	6.7	3	6	23.31	26.71	26.61	23.38	4.54	3.66	0.29	15.05
PRPF6	O94906	PRPF6 Pre-mRNA-processing factor 6	6	3	47	33.3	31.14	20.21	15.35	-31.75	-1.5	-21.86	-107.96
PRPF8	Q6P2Q9	PRPF8 Pre-mRNA-processing-splicing factor 8	6.5	2	18	30.99	26.87	21.66	20.47	8.3	15.42	5.89	-1.65
PRR11	Q96HE9	PRR11 Proline-rich protein 11	8	1	14	35.34	27.31	23.03	14.32	-19.69	-20.66	-21.06	-64.08
PRR14L	Q5THK1	PRR14L Protein PRR14L	4	1	12	31.46	28.96	23.06	16.52	-35.87	-60.95	-34.15	-60.84
PRRC2A	P48634	PRRC2A Protein PRRC2A	5	2	9	33.71	25.91	21.12	19.26	-16.04	-5.02	-5.15	-16.71
PRRC2B	Q5JSZ5	PRRC2B Protein PRRC2B	2	1	9	33.97	26.78	22.39	16.86	-15.74	-25.15	-26.32	-56.82
PRRC2C	Q9Y520	PRRC2C Protein PRRC2C	15	3	15	30.93	25.83	24.28	18.96	-31.19	-12.38	-10.21	-18.87
PSAT1	Q9Y617	PSAT1 Phosphoserine aminotransferase	11.3	3	24	29.53	24.23	25.44	20.81	8.01	-6.46	9.09	-4.64
PSD4	Q8NDX1	PSD4 PH and SEC7 domain-containing protein 4	4.5	2	19	33.72	27.81	21.9	16.56	-9.5	-42.83	-27.52	-41.71
PSMA1	P25786	PSMA1 Proteasome subunit alpha type-1	4.3	3	31	29.44	26.97	25.3	18.28	13.91	22.57	5.55	0.64
PSMA2	A0A024RA52	PSMA2 Proteasome subunit alpha type	3.7	3	44	29.22	27.38	24.68	18.72	32.02	30.05	28.91	26.32
PSMA4	P25789	PSMA4 Proteasome subunit alpha type-4	3.5	2	14	28.72	26.15	26.16	18.98	2.83	1.23	16.09	11.28
PSMA5	P28066	PSMA5 Proteasome subunit alpha type-5	3.5	2	37	31.05	27.29	24.99	16.66	3.05	6.23	13.72	-57.48
PSMA6	P60900	PSMA6 Proteasome subunit alpha type-6	4.7	3	24	29.3	27.16	25.97	17.56	10.18	20.64	27.2	17.9
PSMA7	O14818	PSMA7 Proteasome subunit alpha type-7	2	2	23	23.22	25.7	28.99	22.09	11.61	6.24	31.68	30.52
PSMB1	P20618	PSMB1 Proteasome subunit beta type-1	5.3	3	20	50.17	22.86	15.47	11.49	7.13	9.45	6.54	-9.05
PSMB2	P49721	PSMB2 Proteasome subunit beta type-2	5	2	8	29.87	26.17	26.09	17.88	-8.67	1.19	18.29	-0.67
PSMB5	P28074	PSMB5 Proteasome subunit beta type-5	2	1	8	25.49	27.29	23.81	23.41	-15.6	-14.73	-7	5.78
PSMB7	Q99436	PSMB7 Proteasome subunit beta type-7	2	2	19	28.81	26.87	24.75	19.57	7.81	20.55	23.4	16.99
PSMB8	P28062	PSMB8 Proteasome subunit beta type-8	30.3	3	11	25.57	48.58	15.67	10.18	-30.43	4.57	-23.41	-19.61
PSMC1	P62191	PSMC1 26S protease regulatory subunit 4	2.7	3	34	29.76	27.05	24.91	18.28	25.36	24.45	12.79	8.2
PSMC2	P35998	PSMC2 26S protease regulatory subunit 7	15.3	3	13	35.04	27.63	22.2	15.14	-18.07	-5.85	-3.65	-27.47
PSMC3	P17980	PSMC3 26S protease regulatory subunit 6A	4.3	3	37	31.41	28.26	23.98	16.34	22.57	12.25	25.68	2.98
PSMC4	P43686	PSMC4 26S protease regulatory subunit 6B	2	1	30	28.64	26.67	25.31	19.38	-7.29	-0.93	-1.63	-20.81
PSMC6	P62333	PSMC6 26S protease regulatory subunit 10B	3	1	3	30.62	26.8	22.96	19.61	-16.21	-35.62	-8.51	-41.81
PSMD1	Q99460	PSMD1 26S proteasome non-ATPase regulatory subunit 1 PSMD1 26S proteasome non-ATPase regulatory subunit...	5.3	3	13	26.19	28.84	24.44	20.53	15.42	5.34	19.16	30.01
PSMD10	O75832	PSMD10 26S proteasome non-ATPase regulatory subunit 10 PSMD10 26S proteasome non-ATPase regulatory subuni...	3	1	14	23.88	32.89	25.66	17.57	-24.4	-3.5	-7.24	-26.25
PSMD11	O00231	PSMD11 26S proteasome non-ATPase regulatory subunit 11 PSMD11 26S proteasome non-ATPase regulatory subuni...	2	1	18	27.83	25.13	25.11	21.92	-1.02	-2.18	0.32	-10.46
PSMD12	O00232	PSMD12 26S proteasome non-ATPase regulatory subunit 12 PSMD12 26S proteasome non-ATPase regulatory subuni...	4.3	3	17	26.81	23.11	33.45	16.63	-12.91	-12.33	10.4	-22.08
PSMD13	Q9UNM6	PSMD13 26S proteasome non-ATPase regulatory subunit 13 PSMD13 26S proteasome non-ATPase regulatory subuni...	3	3	14	29.82	23.66	26.83	19.7	16.22	28.5	32.02	22.86
PSMD14	O00487	PSMD14 26S proteasome non-ATPase regulatory subunit 14 PSMD14 26S proteasome non-ATPase regulatory subuni...	2	2	27	27.8	21.59	28.06	22.55	0.49	12.37	17.32	31.9
PSMD2	Q13200	PSMD2 26S proteasome non-ATPase regulatory subunit 2 PSMD2 26S proteasome non-ATPase regulatory subunit...	21.3	3	7	32.71	25.72	23.75	17.81	-15.83	-17.67	4.25	-12.82
PSMD3	O43242	PSMD3 26S proteasome non-ATPase regulatory subunit 3 PSMD3 26S proteasome non-ATPase regulatory subunit...	9	3	22	34.27	26.23	22.91	16.59	9.35	10.88	8.58	-24.44
PSMD6	Q15008	PSMD6 26S proteasome non-ATPase regulatory subunit 6 PSMD6 26S proteasome non-ATPase regulatory subunit...	3.7	3	14	31.97	24.53	25.19	18.32	13.81	17.98	24.28	4.88
PSMD8	P48556	PSMD8 26S proteasome non-ATPase regulatory subunit 8 PSMD8 26S proteasome non-ATPase regulatory subunit...	5	3	18	18.33	21.92	31.46	28.29	35.42	48.98	57.83	62.54
PSMD9	O00233	PSMD9 26S proteasome non-ATPase regulatory subunit 9 PSMD9 26S proteasome non-ATPase regulatory subunit...	2.3	3	11	25.57	28.85	21.89	23.68	-34.67	-18.31	-35.85	-4.28
PSME1	Q06323	PSME1 Proteasome activator complex subunit 1	16.3	3	16	27.51	22.96	29.59	19.95	-6.49	7.56	21.53	25.79
PSME2	Q9UL46	PSME2 Proteasome activator complex subunit 2	19	3	10	33.4	24.04	23.99	18.57	-7.86	-11.79	3.4	-6.82
PSME3	P61289	PSME3 Proteasome activator complex subunit 3	13.7	3	10	33.58	29.45	21.05	15.92	-24.13	-16.69	-11.61	-28.42
PSME4	Q14997	PSME4 Proteasome activator complex subunit 4	5	1	8	38.8	20.94	26.32	13.94	-13.36	-29.5	-12.91	-41.93
PSMG1	O95456	PSMG1 Proteasome assembly chaperone 1	7	3	12	27.15	37.42	20.2	15.23	-23.72	-18.68	-10.24	-30.83
PSMG2	Q969U7	PSMG2 Proteasome assembly chaperone 2	3.5	2	8	32.06	28.71	24.89	14.34	-1.62	2.56	18.36	-44.81
PTAR1	Q7Z6K3	PTAR1 Protein prenyltransferase alpha subunit repeat-containing protein 1 PTAR1 Protein prenyltransferase alpha subunit repe...	7	1	9	16.44	65.11	11.65	6.8	-15.94	-14.67	-1.67	-61.46
PTBP1	P26599	PTBP1 Polypyrimidine tract-binding protein 1	20.7	3	8	35.65	25.27	21.21	17.87	-18.86	-17.79	-10.17	-42.16
PTBP3	O95758	PTBP3 Polypyrimidine tract-binding protein 3	2	2	23	32.1	27.52	21.96	18.43	-20.99	-43.72	9.53	-48.62
PTCD3	Q96EY7	"PTCD3 Pentatricopeptide repeat domain-containing protein 3, mitochondrial PTCD3 Pentatricopeptide repeat domain-containing p..."	7.7	3	17	33.49	25.21	24.99	16.31	-21.25	-18.51	-7.99	-28.31
PTDSS1	P48651	PTDSS1 Phosphatidylserine synthase 1	5.7	3	13	31.19	28.55	23.65	16.62	4.58	1.88	-7.79	-10.52
PTER	Q96BW5	PTER Phosphotriesterase-related protein	5	2	4	15.9	58.96	8.82	16.31	-17.08	11.11	-2.78	-24.62
PTGES2	Q9H7Z7	PTGES2 Prostaglandin E synthase 2	21.3	3	15	26.82	27.96	18.72	26.5	-34.91	-11.78	-39.7	-75
PTGES3	Q15185	PTGES3 Prostaglandin E synthase 3	5	3	28	33.27	25.5	24.38	16.85	-4.42	9.28	-4.14	-30.44
PTK2B	Q14289	PTK2B Protein-tyrosine kinase 2-beta	51.7	3	7	63.21	6.2	27.35	3.23	48.09	-12.78	17.58	-32.53
PTOV1	Q86YD1	PTOV1 Prostate tumor-overexpressed gene 1 protein	2	1	42	28.06	33.08	24.82	14.04	-114.89	-38.02	-6.65	-13.61
PTPN1	P18031	PTPN1 Tyrosine-protein phosphatase non-receptor type 1 PTPN1 Tyrosine-protein phosphatase non-receptor ty...	3.5	2	19	39.96	30.63	16.23	13.18	-9.85	-14.57	-34.19	-57.15
PTPN11	Q06124	PTPN11 Tyrosine-protein phosphatase non-receptor type 11 PTPN11 Tyrosine-protein phosphatase non-receptor t...	4	2	18	28.99	29.31	23.18	18.53	-25.11	-23.29	-20.19	-47.34
PTPRC	P08575	PTPRC Receptor-type tyrosine-protein phosphatase C PTPRC Receptor-type tyrosine-protein phosphatase C...	7.5	2	21	33.99	24.03	23.36	18.61	-12.56	-17.62	-5.33	-11.97
PTPRCAP	Q14761	PTPRCAP Protein tyrosine phosphatase receptor type C-associated protein PTPRCAP Protein tyrosine phosphatase receptor type...	2	1	9	29.32	26.12	25.83	18.73	-4.51	-7.95	7.57	-11.52
PTRH1	Q86Y79	PTRH1 Probable peptidyl-tRNA hydrolase	2	1	2	31.89	23.85	23.02	21.24	-21.3	-25.68	-17.6	-26.94
PTRH2	Q9Y3E5	"PTRH2 Peptidyl-tRNA hydrolase 2, mitochondrial "	5	3	13	34.21	25.96	26.61	13.22	-1.15	3.16	20.34	2.22
PUF60	Q9UHX1	PUF60 Poly(U)-binding-splicing factor PUF60	3.3	3	21	23.98	22.86	30.45	22.71	7.45	24.74	30.92	6.79
PUM1	Q14671	PUM1 Pumilio homolog 1	3	2	16	26.87	28.88	22.52	21.74	-27.76	5.34	-9.22	-33.61
PURA	Q00577	PURA Transcriptional activator protein Pur-alpha	6	1	3	24.4	31.07	24.93	19.61	-38.17	-5.58	-28.3	-51.8
PUS1	Q9Y606	"PUS1 tRNA pseudouridine synthase A, mitochondrial "	7	1	4	32.89	27.44	24.22	15.44	-31.31	-35.34	-2.94	-58.93
PUS7	Q96PZ0	PUS7 Pseudouridylate synthase 7 homolog	4	1	35	26.83	25.93	24.33	22.92	-31.17	-42.78	-38.14	-29.5
PXK	Q7Z7A4	PXK PX domain-containing protein kinase-like protein PXK PX domain-containing protein kinase-like prote...	5	3	13	27.8	32.25	20.7	19.25	-21.71	-9.95	4.93	-30.8
PYCR1	P32322	"PYCR1 Pyrroline-5-carboxylate reductase 1, mitochondrial PYCR1 Pyrroline-5-carboxylate reductase 1, mitocho..."	2.5	2	14	30.82	27.49	25.69	16	-44.71	-14.09	14.36	-46.68
PYCR2	Q96C36	PYCR2 Pyrroline-5-carboxylate reductase 2	5	3	8	40.88	22.35	21.75	15.02	-31.18	5.23	-20.3	-6.28
PYGB	P11216	"PYGB Glycogen phosphorylase, brain form "	4	1	8	32.93	27.81	21.6	17.66	-8.52	-13.24	-13.38	-26.91
QARS	P47897	QARS Glutamine--tRNA ligase	20.3	3	6	44.96	20.74	18.01	16.29	3.05	-0.44	-2.29	-1.89
QKI	Q96PU8	QKI Protein quaking	2.5	2	39	36.06	25.17	21.96	16.8	-14.96	-57.22	-7.48	-42.27
QRICH1	Q2TAL8	QRICH1 Glutamine-rich protein 1	3	1	11	35.79	18.67	29	16.54	-32.42	-43	0.99	-123.19
QRSL1	Q9H0R6	"QRSL1 Glutamyl-tRNA(Gln) amidotransferase subunit A, mitochondrial QRSL1 Glutamyl-tRNA(Gln) amidotransferase subunit ..."	2.5	2	24	37.03	31.47	21.55	9.95	-23.91	11.31	2.8	-90.15
QSOX2	Q6ZRP7	QSOX2 Sulfhydryl oxidase 2	4	1	17	32.49	33.75	19.09	14.66	-4.01	-29.38	-24.38	-61.35
QTRTD1	Q9H974	QTRTD1 Queuine tRNA-ribosyltransferase subunit QTRTD1 QTRTD1 Queuine tRNA-ribosyltransferase subunit QTR...	2	1	24	28.37	31.01	24.72	15.9	-32.16	-6.79	-8.69	-50.97
R3HCC1L	Q7Z5L2	R3HCC1L Coiled-coil domain-containing protein R3HCC1L R3HCC1L Coiled-coil domain-containing protein R3HC...	8	1	7	18.42	54.72	14.78	12.08	-24.19	-3.48	-3.77	-59.75
R3HDM1	Q15032	R3HDM1 R3H domain-containing protein 1	6.3	3	15	31.42	30.38	21.8	16.41	-57.52	-30.05	-23.97	-44.89
RAB10	P61026	RAB10 Ras-related protein Rab-10	6.3	3	26	34.02	27.2	22.77	16.01	23.86	20.03	20.91	-10.79
RAB14	P61106	RAB14 Ras-related protein Rab-14	6.5	2	28	37.22	29.26	20.79	12.73	32.03	30.37	3.72	-46.11
RAB30	Q15771	RAB30 Ras-related protein Rab-30	6.3	3	12	38.38	16.02	36.15	9.45	4.22	5.53	8.7	-2.62
RAB35	Q15286	RAB35 Ras-related protein Rab-35	2	1	8	34.03	26.73	22.79	16.45	9.04	-0.75	0.88	-25.55
RAB3GAP1	Q15042	RAB3GAP1 Rab3 GTPase-activating protein catalytic subunit RAB3GAP1 Rab3 GTPase-activating protein catalytic ...	3	2	12	30.8	27.13	23.88	18.19	-32.99	-2.27	-10.12	-14.28
RAB3GAP2	Q9H2M9	RAB3GAP2 Rab3 GTPase-activating protein non-catalytic subunit RAB3GAP2 Rab3 GTPase-activating protein non-cataly...	2.5	2	22	31.64	27.62	20.71	20.03	-16.37	-19.51	-8.82	-2.03
RAB3IP	Q96QF0	RAB3IP Rab-3A-interacting protein	2	1	14	33.7	26.32	25.72	14.27	-15.58	-33.75	-1.12	-50
RAB5C	P51148	RAB5C Ras-related protein Rab-5C	4	1	15	30.95	25.74	24.21	19.1	-2.4	-25.45	-1.17	-56
RAB7A	P51149	RAB7A Ras-related protein Rab-7a	5	3	17	26.26	24.54	28.08	21.12	31.11	29.64	33.55	28.91
RABEP2	Q9H5N1	RABEP2 Rab GTPase-binding effector protein 2	2	1	2	36.71	24.79	26.71	11.79	-6.06	-35.16	30.06	-164.91
RABGGTA	Q92696	RABGGTA Geranylgeranyl transferase type-2 subunit alpha RABGGTA Geranylgeranyl transferase type-2 subunit ...	2	1	5	38	22.93	23	16.07	-4.16	-12.52	-0.54	-21.89
RABGGTB	P53611	RABGGTB Geranylgeranyl transferase type-2 subunit beta RABGGTB Geranylgeranyl transferase type-2 subunit ...	6.7	3	8	30.7	39.49	16.36	13.45	9.46	30.51	13.26	-5.96
RAC2	P15153	RAC2 Ras-related C3 botulinum toxin substrate 2	4	2	29	37.42	28.44	17.68	16.46	21.02	14.16	15.11	-42.42
RACGAP1	Q9H0H5	RACGAP1 Rac GTPase-activating protein 1	2.7	3	16	24.69	41.04	19.66	14.61	-12.58	-10.92	-5.69	-28.63
RACK1	P63244	RACK1 Receptor of activated protein C kinase 1	40	3	11	46	19.27	19.92	14.81	-12.48	16.52	11.12	10.81
RAD17	O75943	RAD17 Cell cycle checkpoint protein RAD17	3	1	10	31.41	30.92	20.64	17.04	-23.7	-42.01	-28.57	-45.19
RAD18	Q9NS91	RAD18 E3 ubiquitin-protein ligase RAD18	4.7	3	23	6.99	29.74	6.93	56.35	-23.18	-1.08	3.95	-5.11
RAD21	O60216	RAD21 Double-strand-break repair protein rad21 homolog RAD21 Double-strand-break repair protein rad21 hom...	2	1	17	34.1	29.22	22.47	14.21	-0.62	-23.12	7.35	-45.6
RAD23B	P54727	RAD23B UV excision repair protein RAD23 homolog B	2	1	2	23.38	28.33	24.98	23.31	1.83	30.38	10.64	10.29
RAD50	Q92878	RAD50 DNA repair protein RAD50	3.7	3	20	32.53	29.11	22.67	15.69	-44.79	6.56	8.83	-73.07
RAD54L	Q92698	RAD54L DNA repair and recombination protein RAD54-like RAD54L DNA repair and recombination protein RAD54-...	2	1	12	37.24	26.7	21.85	14.2	-2.61	-84.49	-15.38	-69.17
RAD9A	Q99638	RAD9A Cell cycle checkpoint control protein RAD9A	2	1	1	35.32	25.73	24.09	14.85	-5.78	-39.9	-0.09	-47.42
RAE1	P78406	RAE1 mRNA export factor	6.7	3	13	21.9	22.22	24.23	31.65	-12.08	-21.71	-6.28	-4.26
RAF1	P04049	RAF1 RAF proto-oncogene serine/threonine-protein kinase RAF1 RAF proto-oncogene serine/threonine-protein k...	4	1	3	42.44	24.47	22.72	10.36	4.42	-30.75	-17.82	-33.54
RALY	Q9UKM9	RALY RNA-binding protein Raly	2.7	3	41	32.94	29.97	19.96	17.14	1.84	-7.08	-7.17	-16.03
RAN	P62826	RAN GTP-binding nuclear protein Ran	27	3	14	16.44	18.1	44.96	20.5	24.79	37.79	53.88	45.19
RANBP1	P43487	RANBP1 Ran-specific GTPase-activating protein	5.7	3	25	27.72	24.66	28.01	19.61	6.72	2.51	10.71	5.37
RANBP2	P49792	RANBP2 E3 SUMO-protein ligase RanBP2	18.3	3	18	37.51	26.43	21.02	15.04	-16.77	-5.69	-7.81	-27.44
RANBP3	Q9H6Z4	RANBP3 Ran-binding protein 3	3	1	13	28.17	27.27	28.57	16	-27.73	-41.32	-22.12	-70.71
RANBP9	Q96S59	RANBP9 Ran-binding protein 9	3	2	17	30.52	24.12	29.05	16.31	-30.27	-17.05	-9.33	-11.44
RANGAP1	P46060	RANGAP1 Ran GTPase-activating protein 1	4	2	32	31.81	26.63	21.74	19.82	2.04	4.19	-3.36	-15.71
RAP1GDS1	P52306	RAP1GDS1 Rap1 GTPase-GDP dissociation stimulator 1 RAP1GDS1 Rap1 GTPase-GDP dissociation stimulator 1...	2	1	6	33.14	25.12	27.03	14.71	-21.99	-13.12	13.69	3.8
RARS	P54136	"RARS Arginine--tRNA ligase, cytoplasmic "	20.3	3	9	29.81	26.64	24.84	18.71	-10.45	-9.4	6.33	4.16
RARS2	Q5T160	"RARS2 Probable arginine--tRNA ligase, mitochondrial RARS2 Probable arginine--tRNA ligase, mitochondria..."	10.5	2	9	31.84	28.72	24.65	14.78	-15.28	-18.32	-22.14	-30.77
RASA4	O43374	RASA4 Ras GTPase-activating protein 4	6	1	6	29.81	29.45	22.77	17.97	-26.46	-52.17	-22.03	-71.81
RASAL1	O95294	RASAL1 RasGAP-activating-like protein 1	9	2	18	40.12	23.96	21.71	14.22	-23.49	-42.38	-19.35	-57.45
RASGRP2	Q7LDG7	RASGRP2 RAS guanyl-releasing protein 2	5.3	3	9	36.65	22.27	25.62	15.46	-23.65	-10.87	-22.41	-31.61
RASGRP3	Q8IV61	RASGRP3 Ras guanyl-releasing protein 3	2	1	0	31.01	28.07	23.95	16.97	-18.71	-70.93	-9.25	-75.46
RASSF2	P50749	RASSF2 Ras association domain-containing protein 2 RASSF2 Ras association domain-containing protein 2...	7.7	3	17	27.38	28.22	21.86	22.54	-13.56	-11.41	-18.83	-23.14
RASSF7	Q02833	RASSF7 Ras association domain-containing protein 7 RASSF7 Ras association domain-containing protein 7...	2	1	23	29.75	26.11	22.65	21.49	-23.23	-28.05	-35.25	-30.78
RAVER1	Q8IY67	RAVER1 Ribonucleoprotein PTB-binding 1	7	1	7	30.01	27.75	25.69	16.55	-42.84	-21.75	-19.89	-43.72
RB1	P06400	RB1 Retinoblastoma-associated protein	7.7	3	12	35.92	23.25	24.7	16.13	-11.12	-6.08	-3.22	-22.78
RBBP4	Q09028	RBBP4 Histone-binding protein RBBP4	2	1	10	30.76	24.74	25.97	18.53	-16.17	-6.89	12.26	-10.53
RBBP6	Q7Z6E9	RBBP6 E3 ubiquitin-protein ligase RBBP6	17.3	3	5	23.67	26.92	24.53	24.87	5.91	7.14	-11.58	7.48
RBBP7	Q16576	RBBP7 Histone-binding protein RBBP7	4.5	2	9	29.62	27.29	22.59	20.5	-29.11	-24.53	-4.01	-4.95
RBM12	Q9NTZ6	RBM12 RNA-binding protein 12	5.7	3	20	38.78	29.87	16.04	15.31	-6	-15.74	-23.02	-3.53
RBM12B	Q8IXT5	RBM12B RNA-binding protein 12B	4.7	3	12	33.55	22.29	26.46	17.71	-18.31	-26.67	-28.29	-34.13
RBM14	Q96PK6	RBM14 RNA-binding protein 14	6.7	3	21	33.57	27.65	22.5	16.28	-13.45	-2.21	-9.31	-56.21
RBM17	Q96I25	RBM17 Splicing factor 45	2.7	3	19	29.24	28.67	22.75	19.33	-2.09	-17.88	-7.63	-23.35
RBM22	Q9NW64	RBM22 Pre-mRNA-splicing factor RBM22	2	1	20	24.44	29.4	24.88	21.28	-30.76	-11.93	-8.28	-28.63
RBM25	P49756	RBM25 RNA-binding protein 25	4	1	25	30.36	28.6	23.23	17.81	-10.54	-29.24	-7.41	-41.51
RBM26	Q5T8P6	RBM26 RNA-binding protein 26	4	2	17	32.7	26.26	23.43	17.62	-9.04	-21.49	-14.47	-23.67
RBM33	Q96EV2	RBM33 RNA-binding protein 33	2	1	8	35.82	29.17	21.23	13.78	-18.27	-20.89	-21.61	-55.46
RBM38	Q9H0Z9	RBM38 RNA-binding protein 38	4	1	5	31.2	29.45	22.01	17.34	-35.2	-40.86	-30.65	-54.48
RBM39	Q14498	RBM39 RNA-binding protein 39	9.7	3	13	29.19	25.04	24.99	20.78	5.69	-13.25	6.09	-11.72
RBM4	Q9BWF3	RBM4 RNA-binding protein 4	7	3	13	37.4	25.93	20.3	16.37	-18.25	-33.41	-5.89	-34.16
RBM42	Q9BTD8	RBM42 RNA-binding protein 42	3	2	11	29.32	25.46	22.71	22.51	-10.26	-15.38	-35.18	-9.97
RBM5	P52756	RBM5 RNA-binding protein 5	4	3	27	33.85	24.41	19.83	21.92	-2.13	-27.39	-40.66	-22.75
RBM6	P78332	RBM6 RNA-binding protein 6	6	2	15	34.96	24.74	25.84	14.46	-13.78	-42.03	-11.37	-60.17
RBMX	P38159	"RBMX RNA-binding motif protein, X chromosome "	2	1	4	38.61	28.85	13.02	19.52	50.91	56.67	-111.94	-114.44
RC3H1	Q5TC82	RC3H1 Roquin-1	5	1	8	35.16	30.3	20.06	14.48	-14.36	-20.34	-30.25	-99.36
RCC1	P18754	RCC1 Regulator of chromosome condensation	4	2	29	34.13	18.39	20.21	27.27	20.35	9.98	23.33	3.53
RCC2	Q9P258	RCC2 Protein RCC2	25	3	12	27.43	26.54	24.28	21.75	-10.06	-4.37	4.25	-7.54
RCCD1	A6NED2	RCCD1 RCC1 domain-containing protein 1	2.3	3	21	37.26	25.2	19.46	18.08	-50.78	-77.79	-45.93	8.91
RCSD1	Q6JBY9	RCSD1 CapZ-interacting protein	17.3	3	18	27.77	27.28	23.23	21.72	-21.13	-16.11	-4.62	4.8
RDH11	Q8TC12	RDH11 Retinol dehydrogenase 11	3	1	14	35.68	29.89	19.26	15.17	-12.3	-5.92	-19.16	-56.12
RDH13	Q8NBN7	RDH13 Retinol dehydrogenase 13	5	1	11	33.42	26.22	23.14	17.22	-9.79	-22.24	19.49	-29.96
RDH14	Q9HBH5	RDH14 Retinol dehydrogenase 14	3	2	25	37.64	24.31	17.46	20.59	1.41	-20.65	-86.05	-50.74
RECQL	P46063	RECQL ATP-dependent DNA helicase Q1	5.7	3	11	29.36	26.91	25.56	18.17	-10.74	-6.44	14.68	-12.77
RECQL4	A0A087WZ30	RECQL4 ATP-dependent DNA helicase Q4	4.3	3	16	34.98	29.68	18.33	17.01	-44.93	-52.41	-52.18	-60.04
RECQL5	O94762	RECQL5 ATP-dependent DNA helicase Q5	5	2	13	31.47	29.53	23.21	15.79	-33.13	-26.53	-21.33	-47.83
REEP4	Q9H6H4	REEP4 Receptor expression-enhancing protein 4	3	2	11	36.46	28.65	21.02	13.87	-12.29	-14.63	7.77	-47.76
REEP5	Q00765	REEP5 Receptor expression-enhancing protein 5	13	3	13	11.06	61.7	11.24	15.99	3.39	66.4	0.21	13.25
REL	Q04864	REL Proto-oncogene c-Rel	18.3	3	12	32.72	28.33	21.63	17.32	-22.9	-17.09	-5.21	-18.02
RELA	Q04206	RELA Transcription factor p65	5.3	3	13	32.97	27.82	20.96	18.24	-15.97	-11.38	-14.09	-38.39
RELB	Q01201	RELB Transcription factor RelB	2	1	9	35.34	25.78	24.5	14.38	-14.08	-36.12	-23.97	-63.8
RELL1	Q8IUW5	RELL1 RELT-like protein 1	2	1	0	31.02	33.85	22.35	12.77	-1.88	-0.7	-17.75	-467.49
RER1	O15258	RER1 Protein RER1	3.5	2	12	30.26	28.62	23.25	17.87	0.97	2.96	9.73	-10.23
RETSAT	Q6NUM9	"RETSAT All-trans-retinol 13,14-reductase "	7.7	3	18	34.59	34.72	18.03	12.66	-23.14	-8.92	-16.38	-15.52
REXO4	Q9GZR2	REXO4 RNA exonuclease 4	4	1	12	32.67	41.65	14.73	10.95	-40.34	-4.22	-30.1	-138.12
RFC1	P35251	RFC1 Replication factor C subunit 1	8	3	13	36.3	27.19	20.51	15.99	-4.56	0.37	-5.92	-36.29
RFC2	P35250	RFC2 Replication factor C subunit 2	5.3	3	20	36.12	27.46	21.43	14.99	-6.02	5.91	-3.55	-29.09
RFC3	P40938	RFC3 Replication factor C subunit 3	3.3	3	9	27.92	28.59	26.98	16.51	-9.51	-2.77	9.19	-9.94
RFC4	P35249	RFC4 Replication factor C subunit 4	11	3	12	40.81	26.11	19.81	13.28	-9.87	0.96	0.56	-19.37
RFC5	P40937	RFC5 Replication factor C subunit 5	3	2	25	33.52	24.98	25.06	16.44	0.77	-9.67	17.26	-42.5
RFTN1	Q14699	RFTN1 Raftlin	56	3	7	33.68	27.2	27.22	11.9	-13.58	-14.57	-3.67	-21.87
RFWD3	Q6PCD5	RFWD3 E3 ubiquitin-protein ligase RFWD3	3	1	14	27.87	33.88	21.92	16.33	-50.75	-35.51	-39.42	-65.71
RFX5	P48382	RFX5 DNA-binding protein RFX5	3	1	4	51.02	23.33	12.47	13.18	-39.65	-35.21	-11.11	-68.66
RGS13	O14921	RGS13 Regulator of G-protein signaling 13	3.7	3	7	34.07	32.46	20.43	13.04	-13.57	-22.82	-13.97	-31.66
RGS14	O43566	RGS14 Regulator of G-protein signaling 14	2	1	15	30.06	30.09	20.48	19.37	-21.94	-28.15	-37.51	-44.92
RGS19	P49795	RGS19 Regulator of G-protein signaling 19	2	1	4	34.19	26.27	24.77	14.77	-14.29	-20.79	-10.36	-55.39
RHBDD2	Q6NTF9	RHBDD2 Rhomboid domain-containing protein 2	2	1	17	34.2	32.49	19.45	13.86	-1.99	9.27	-4.88	-55.21
RHOG	P84095	RHOG Rho-related GTP-binding protein RhoG	4	1	0	27.55	24.5	27.23	20.71	-4.41	-35.91	4.46	-20.47
RIC8A	Q9NPQ8	RIC8A Synembryn-A	3	1	14	38.81	27.04	23.51	10.65	-56.58	-56.48	-44.54	-60.38
RIF1	Q5UIP0	RIF1 Telomere-associated protein RIF1	7.3	3	13	32.95	24.67	20.95	21.43	-16.04	-34.11	-37.97	-13.31
RINT1	Q6NUQ1	RINT1 RAD50-interacting protein 1	2	1	12	37.22	28.55	21.88	12.34	-13.72	-31.17	-20.45	-127.7
RIOK2	Q9BVS4	RIOK2 Serine/threonine-protein kinase RIO2	2	1	41	31.42	24.76	38.42	5.4	-10.73	-614.49	31.23	-350.34
RIPK1	Q13546	RIPK1 Receptor-interacting serine/threonine-protein kinase 1 RIPK1 Receptor-interacting serine/threonine-protei...	2	1	7	22.28	41.61	17.53	18.57	-23.37	-5.16	-8.66	-43.81
RIPK3	Q9Y572	RIPK3 Receptor-interacting serine/threonine-protein kinase 3 RIPK3 Receptor-interacting serine/threonine-protei...	3	2	16	32.75	30.4	21.83	15.02	-37.41	-28.56	-11.76	-52.11
RMDN3	Q96TC7	RMDN3 Regulator of microtubule dynamics protein 3	2	1	12	32.38	30.51	23.5	13.61	-11.92	-28.3	1.59	-51.85
RNASEH2B	Q5TBB1	RNASEH2B Ribonuclease H2 subunit B	4	3	14	30.23	25.42	24.19	20.16	-5.35	-12.9	2.77	-4.35
RNF14	Q9UBS8	RNF14 E3 ubiquitin-protein ligase RNF14	9.3	3	9	5.25	17.63	19.11	58.01	-24.69	36.17	34.76	86.65
RNF144B	Q7Z419	RNF144B E3 ubiquitin-protein ligase RNF144B	2	1	14	33.59	28.44	23.62	14.34	5.54	-0.65	3.03	-46.72
RNF169	Q8NCN4	RNF169 E3 ubiquitin-protein ligase RNF169	4	1	7	31.56	31.61	20.19	16.65	-28.09	-55.79	-20.41	-61.94
RNF214	Q8ND24	RNF214 RING finger protein 214	3	1	8	31.58	27.33	26.67	14.42	-18.96	-46.65	-22.27	-70.36
RNF219	Q5W0B1	RNF219 RING finger protein 219	18.7	3	15	28.86	29.32	24.1	17.72	-27.26	-49.46	-24.43	-32.3
RNF25	Q96BH1	RNF25 E3 ubiquitin-protein ligase RNF25	3	1	7	36.1	25.59	21.73	16.58	-25.02	-24.38	-9.02	-48.23
RNF34	Q969K3	RNF34 E3 ubiquitin-protein ligase RNF34	2	1	22	28.95	26.29	26.99	17.78	-31.56	-24.44	-31.95	-52.96
RNF40	O75150	RNF40 E3 ubiquitin-protein ligase BRE1B	11	3	17	22.82	38.49	18.51	20.18	-0.81	-10.52	-13.67	-16.07
RNH1	P13489	RNH1 Ribonuclease inhibitor	7.5	2	25	32.93	31.04	22.36	13.67	-3.04	17.93	10.99	-66.44
RNMT	O43148	RNMT mRNA cap guanine-N7 methyltransferase	2	1	8	24.56	30.83	26.02	18.59	-51.41	-18.89	7.8	-35.77
RNPEP	Q9H4A4	RNPEP Aminopeptidase B	5.5	2	12	30.84	27.75	18.75	22.65	-36.83	7.24	-8.23	-25.1
RPA1	P27694	RPA1 Replication protein A 70 kDa DNA-binding subunit RPA1 Replication protein A 70 kDa DNA-binding subu...	3	1	23	30.57	25.54	24	19.89	-13.02	-31.66	5.35	-15.7
RPA2	P15927	RPA2 Replication protein A 32 kDa subunit	2	1	12	27.96	18.31	30.32	23.41	-11.07	-26.9	-20.13	-16.29
RPAP1	Q9BWH6	RPAP1 RNA polymerase II-associated protein 1	5.3	3	15	57.11	14.7	19.77	8.42	16.01	-45.86	-24.92	-53.88
RPF2	Q9H7B2	RPF2 Ribosome production factor 2 homolog	4	1	6	25.29	28.65	25.68	20.38	-6.86	-11.96	1.63	-20.72
RPL10	P27635	RPL10 60S ribosomal protein L10	7.3	3	30	30.59	29.45	22.66	17.3	11.75	16.46	5.58	-30.56
RPL10A	P62906	RPL10A 60S ribosomal protein L10a	8.3	3	40	34.82	24.72	23.18	17.28	24.8	15.21	17.69	0.46
RPL11	P62913	RPL11 60S ribosomal protein L11	5.3	3	28	31.15	24.41	24.43	20.01	15.05	11.4	15.69	-21.31
RPL13	P26373	RPL13 60S ribosomal protein L13	17.7	3	34	28.92	25.78	23.68	21.61	20.9	0.51	2.58	7.41
RPL13A	P40429	RPL13A 60S ribosomal protein L13a	14.3	3	32	31.52	26.07	22.82	19.59	17.56	7.23	-2.09	-16.91
RPL14	P50914	RPL14 60S ribosomal protein L14	12.7	3	19	22.17	21.47	29.29	27.07	20.38	24.55	21.21	9.11
RPL15	P61313	RPL15 60S ribosomal protein L15	22.7	3	15	25.19	25.12	25.73	23.96	9.35	-8.34	-3.34	-1
RPL18	Q07020	RPL18 60S ribosomal protein L18	16	3	30	31.11	24.19	23.66	21.05	21.94	0.32	10.11	-4.01
RPL18A	Q02543	RPL18A 60S ribosomal protein L18a	7.3	3	37	30.87	25.39	24.63	19.11	25.1	28.69	19.87	-7.45
RPL19	P84098	RPL19 60S ribosomal protein L19	7.3	3	44	32.58	26.3	21.77	19.35	16.18	9.02	4.71	-26.11
RPL21	P46778	RPL21 60S ribosomal protein L21	6.7	3	49	33.69	27.37	21.56	17.38	30.47	29.81	4.9	-42.61
RPL26	P61254	RPL26 60S ribosomal protein L26	5	2	34	36.22	32.57	17.16	14.05	52.67	52.3	-10.48	-66.9
RPL27A	P46776	RPL27A 60S ribosomal protein L27a	6.7	3	45	32.47	29.92	21.16	16.45	29.61	35.46	13.29	-23.41
RPL28	P46779	RPL28 60S ribosomal protein L28	11	3	23	28.78	25.55	24.21	21.45	17.23	-13.65	8.93	-0.38
RPL29	P47914	RPL29 60S ribosomal protein L29	8.3	3	22	30.05	27.35	22.81	19.78	7.23	3.44	0.14	-9.35
RPL3	P39023	RPL3 60S ribosomal protein L3	21	3	17	31.72	26.59	24.78	16.92	17.94	17.88	13.68	-36.48
RPL32	P62910	RPL32 60S ribosomal protein L32	10.3	3	23	29.32	24.6	23.93	22.15	1.65	-20.81	15.01	4.63
RPL34	P49207	RPL34 60S ribosomal protein L34	14.7	3	43	32.12	26.31	23	18.58	20.78	9.99	2.65	-28.74
RPL36	Q9Y3U8	RPL36 60S ribosomal protein L36	5.7	3	30	28.43	24.99	24.2	22.38	11.77	-18.55	13.55	-7.62
RPL36A-HNRNPH2	H7BZ11	RPL36A-HNRNPH2 Protein RPL36A-HNRNPH2	2	1	37	21.57	28.4	23.43	26.6	10.44	15.43	-16.19	-21.59
RPL37	P61927	RPL37 60S ribosomal protein L37	4	1	15	27.25	27.27	14.57	30.92	22.53	-8.76	-73.55	-3.05
RPL37A	P61513	RPL37A 60S ribosomal protein L37a	3.7	3	48	35.47	28	21.04	15.49	30.71	36.53	2.42	-59.41
RPL38	P63173	RPL38 60S ribosomal protein L38	3.7	3	35	36.25	26.92	21.35	15.48	25.17	23.07	7.84	-6.97
RPL4	P36578	RPL4 60S ribosomal protein L4	48.7	3	26	26.62	25.19	24.73	23.45	9	6.47	2.63	-10.57
RPL5	P46777	RPL5 60S ribosomal protein L5	10.3	3	29	36.12	26.3	22.23	15.36	25.99	21.56	16.73	-47.31
RPL6	Q02878	RPL6 60S ribosomal protein L6	40	3	21	28.29	25.27	24.84	21.6	17.97	-2.76	2.75	-14.45
RPL7A	P62424	RPL7A 60S ribosomal protein L7a	13.7	3	45	35.69	29.26	20.7	14.35	32.45	28.05	11.33	-59.52
RPL7L1	Q6DKI1	RPL7L1 60S ribosomal protein L7-like 1	2.7	3	34	35.16	29.26	21.17	14.4	19.7	18.79	7.43	-26.58
[truncated: 718 more rows]

## Sheet: exp 2 - liganded
exp 2 - liganded - List of proteins liganded by bicyclopyrrolidine stereoprobes as determined by cysteine-directed ABPP (experiment 2; competitor probes: FWG-1A/1B/2A/2B) (Table 1 in manuscript) Ramos cells treated with DMSO or FWG-1A/1B/2A/2B (50 μM, 3h), followed by IA-DTB (100 μM, 1h), and cysteine-directed ABPP analysis. Cysteines are defined as liganded if they fulfill the criteria below: >2…
						Average IA-DTB blockade (%)
Protein name	Cysteine site	Uniprot ID	Description	Replicate channel	Variability (%)	FWG-1A	FWG-1B	FWG-2A	FWG-2B	Maximum blockade	Preferred stereoisomer
UVRAG	UVRAG_239	Q9P2Y5	UVRAG UV radiation resistance-associated gene protein UVRAG UV radiation resistance-associated gene prot...	6	3	46.776	16.945	73.045	21.608	73.045	FWG-2A
VDAC2	VDAC2_210;227	P45880	VDAC2 Voltage-dependent anion-selective channel protein 2 VDAC2 Voltage-dependent anion-selective channel pr...	5	11	54.616	18.5983	10.1117	21.386	54.616	FWG-1A
REEP5	REEP5_18	Q00765	REEP5 Receptor expression-enhancing protein 5	4	11	19.0967	60.15	6.25	29.2233	60.15	FWG-1B
EIF5B	EIF5B_853	O60841	EIF5B Eukaryotic translation initiation factor 5B	5	19	-0.47	9.925	-7.12	51.274	51.274	FWG-2B
DNAJA1	DNAJA1_394	P31689	DNAJA1 DnaJ homolog subfamily A member 1	2	7	-3.635	57.61	-34.015	29.325	57.61	FWG-1B
HERC2	HERC2_1005	O95714	HERC2 E3 ubiquitin-protein ligase HERC2	2	16	20.565	53.85	1.1	26.05	53.85	FWG-1B

## Sheet: exp 2 - quantified
exp 2 - quantified - List of cysteine-containing peptides quantified by cysteine-directed ABPP (experiment 2; competitor probes: FWG-1A/1B/2A/2B) (Table 1 in manuscript) Ramos cells treated with DMSO or FWG-1A/1B/2A/2B (50 μM, 3h), followed by IA-DTB (100 μM, 1h), and cysteine-directed ABPP analysis. Variability is defined as (MAD/mean). Stereoselectivity is defined as the ratio of IA-DTB blockad…
			Average IA-DTB blockade (%)				Stereoselectivity (log2)
Cysteine site	Uniprot ID	Description	FWG-1A	FWG-1B	FWG-2A	FWG-2B	FWG-1A/1B	FWG-2A/2B	Variability (%)	Replicate channels	Number of sites per protein
TBC1D31_242	Q96DN5	TBC1D31 TBC1 domain family member 31	71.4	91.5	71.8	89.7	-0.4	-0.3	4	2	2
NUDT8_207	Q8WV74	NUDT8 Nucleoside diphosphate-linked moiety X motif 8 NUDT8 Nucleoside diphosphate-linked moiety X motif...	76.6	77.8	70.1	75.2	0	-0.1	17	6	3
NTN4_392	Q9HB63	NTN4 Netrin-4	72.7	76.7	68.3	80.1	-0.1	-0.2	6	3	1
CD79B_43	P40259	CD79B B-cell antigen receptor complex-associated protein beta chain CD79B B-cell antigen receptor complex-associated p...	51.8	69.5	41.6	58.4	-0.4	-0.5	3	6	2
REEP5_18	Q00765	REEP5 Receptor expression-enhancing protein 5	19.1	60.1	6.2	29.2	-1.7	-2.2	11	4	1
CDCA4_102	Q9BXL8	CDCA4 Cell division cycle-associated protein 4	1.6	59.4	0.4	34.9	-5.2	-5.1	16	6	2
DNAJA1_394	P31689	DNAJA1 DnaJ homolog subfamily A member 1	-3.6	57.6	-34	29.3	-5.8	-4.9	7	2	4
CCNF_240	P41002	CCNF Cyclin-F	0.8	57.5	-10.8	15.1	-5.8	-3.9	16	4	2
HLA-DRA_188	P01903	HLA-DRA HLA class II histocompatibility antigen, DR alpha chain HLA-DRA HLA class II histocompatibility antigen, D...	33.8	56.4	18.2	42.6	-0.7	-1.2	2	2	1
GCLC_553	P48506	GCLC Glutamate--cysteine ligase catalytic subunit	67.4	55.2	52.3	71.4	0.3	-0.5	2	4	4
HERC2_1005	O95714	HERC2 E3 ubiquitin-protein ligase HERC2	20.6	53.9	1.1	26	-1.4	-4.6	16	2	11
WSB1_126	Q9Y6I7	WSB1 WD repeat and SOCS box-containing protein 1	-13.3	53.6	1.3	39.6	-5.7	-4.9	3	2	1
CD74_213	P04233	CD74 HLA class II histocompatibility antigen gamma chain CD74 HLA class II histocompatibility antigen gamma...	44.9	52.6	39.2	56.8	-0.2	-0.5	0	1	2
KIAA0922_1296;1301;1308	A2VDJ0	KIAA0922 Transmembrane protein 131-like	42.4	52.4	19.5	31.9	-0.3	-0.7	21	2	17
AFF3_630	P51826	AFF3 AF4/FMR2 family member 3	-4	50.6	7	30.1	-5.7	-2.1	8	2	8
CDCA4_10	Q9BXL8	CDCA4 Cell division cycle-associated protein 4	12.3	49.5	13.8	39.3	-2	-1.5	14	2	2
PISD_203	Q9UG56	PISD Phosphatidylserine decarboxylase proenzyme, mitochondrial PISD Phosphatidylserine decarboxylase proenzyme, m...	37.1	48.1	17.3	41.8	-0.4	-1.3	29	4	3
CDC25A_265	P30304	CDC25A M-phase inducer phosphatase 1	-3	46.7	-4.3	24.4	-5.5	-4.6	20	6	4
CDKAL1_556	Q5VV42	CDKAL1 Threonylcarbamoyladenosine tRNA methylthiotransferase CDKAL1 Threonylcarbamoyladenosine tRNA methylthiot...	53.3	45.3	39.3	32.1	0.2	0.3	10	3	5
TNFRSF17_165	Q02223	TNFRSF17 Tumor necrosis factor receptor superfamily member 17 TNFRSF17 Tumor necrosis factor receptor superfamil...	21.2	44.8	1.1	31.6	-1.1	-4.8	15	2	1
LRP10_80	Q7Z4F1	LRP10 Low-density lipoprotein receptor-related protein 10 LRP10 Low-density lipoprotein receptor-related pro...	25.4	44.7	16.6	40.6	-0.8	-1.3	4	2	2
ITGB1_630;633;636;640;646;649	P05556	ITGB1 Integrin beta-1	35	44	23.7	46.9	-0.3	-1	20	5	1
IARS_526	P41252	IARS Isoleucine--tRNA ligase, cytoplasmic	6.3	43.9	-0.7	23.1	-2.8	-4.5	4	6	9
AFF3_647	P51826	AFF3 AF4/FMR2 family member 3	-7.4	43.6	-0.7	25.5	-5.4	-4.7	2	2	8
ERO1A_241	Q96HE7	ERO1A ERO1-like protein alpha	30.1	43.2	14.6	35.3	-0.5	-1.3	43	4	5
AFF3_403	P51826	AFF3 AF4/FMR2 family member 3	-7.4	43	-7.3	20.7	-5.4	-4.4	23	4	8
CKAP4_100	Q07065	CKAP4 Cytoskeleton-associated protein 4	34.2	42.9	19.1	28.8	-0.3	-0.6	8	4	1
LDLR_75	P01130	LDLR Low-density lipoprotein receptor	10.3	42.3	-7.5	19	-2	-4.2	4	2	6
HMOX2_265;282	P30519	HMOX2 Heme oxygenase 2	39.5	42.3	27.8	33.9	-0.1	-0.3	19	6	1
CD79A_119	P11912	CD79A B-cell antigen receptor complex-associated protein alpha chain CD79A B-cell antigen receptor complex-associated p...	5.6	41.1	-4.8	26.9	-2.9	-4.7	10	6	3
PPP1R3B_264	Q86XI6	PPP1R3B Protein phosphatase 1 regulatory subunit 3B PPP1R3B Protein phosphatase 1 regulatory subunit 3...	26.5	40.7	2.7	-0.4	-0.6	1.5	2	2	1
P4HA1_503	P13674	P4HA1 Prolyl 4-hydroxylase subunit alpha-1	27	40.6	17.4	49.7	-0.6	-1.5	13	2	2
PTTG1IP_66;81	P53801	PTTG1IP Pituitary tumor-transforming gene 1 protein-interacting protein PTTG1IP Pituitary tumor-transforming gene 1 protei...	22.8	40.3	13.1	27.3	-0.8	-1.1	26	2	1
ERO1A_35;37;46;48	Q96HE7	ERO1A ERO1-like protein alpha	27.8	40	7.5	33.9	-0.5	-2.2	34	6	5
CASC3_36	O15234	CASC3 Protein CASC3	-12.9	39.8	-1.4	10.6	-5.3	-3.4	12	4	1
TRMT112_100	Q9UI30	TRMT112 Multifunctional methyltransferase subunit TRM112-like protein TRMT112 Multifunctional methyltransferase subunit ...	-13.4	39.6	-31	47.2	-5.3	-5.6	14	5	2
CDC25A_159	P30304	CDC25A M-phase inducer phosphatase 1	-6.3	39.4	-6	12.6	-5.3	-3.7	78	6	4
DDX23_543	Q9BUQ8	DDX23 Probable ATP-dependent RNA helicase DDX23	37.8	38.4	32.3	31.1	0	0.1	7	2	4
MRFAP1_97	Q9Y605	MRFAP1 MORF4 family-associated protein 1	9.5	38.4	22.3	32.9	-2	-0.6	34	2	1
CDC25A_115	P30304	CDC25A M-phase inducer phosphatase 1	5.5	38.1	-4	23.7	-2.8	-4.6	1	2	4
CCNF_176	P41002	CCNF Cyclin-F	-16.3	37.9	-16.4	12.4	-5.2	-3.6	16	2	2
ZFP36_67	P26651	ZFP36 Tristetraprolin	-3.2	37.3	6.2	26	-5.2	-2.1	11	4	2
NAP1L1_388	P55209	NAP1L1 Nucleosome assembly protein 1-like 1	-1.4	37.3	-31	-12	-5.2	0	21	4	2
TCTN3_255	Q6NUS6	TCTN3 Tectonic-3	15.3	37.3	9.8	22.4	-1.3	-1.2	60	2	1
CTSZ_164;170;173	Q9UBR2	CTSZ Cathepsin Z	-1.5	37.1	-4.1	27.6	-5.2	-4.8	13	2	2
ETHE1_247	O95571	ETHE1 Persulfide dioxygenase ETHE1, mitochondrial	6.1	37	12.5	23.3	-2.6	-0.9	4	2	3
LDLR_284;289	P01130	LDLR Low-density lipoprotein receptor	13.6	36.8	36.5	2	-1.4	4.2	83	2	6
ATAD2_842	Q6PL18	ATAD2 ATPase family AAA domain-containing protein 2 ATAD2 ATPase family AAA domain-containing protein ...	32.6	36.3	5.1	31	-0.2	-2.6	2	2	11
ITGB7_543;545	P26010	ITGB7 Integrin beta-7	9.2	35.5	20.6	29	-1.9	-0.5	60	4	4
MDN1_449	Q9NU22	MDN1 Midasin	8.4	35.4	-5.2	-15.2	-2.1	0	93	2	30
LOC102724159_86	A0A0B4J2E5	LOC102724159 Protein LOC102724159	23.2	35.2	3.6	11.2	-0.6	-1.6	13	4	6
ADAM17_469	P78536	ADAM17 Disintegrin and metalloproteinase domain-containing protein 17 ADAM17 Disintegrin and metalloproteinase domain-co...	24.6	35.2	12.9	27.9	-0.5	-1.1	21	4	3
RAB11A_212;213	P62491	RAB11A Ras-related protein Rab-11A	22.2	35.1	14.8	29.6	-0.7	-1	15	2	1
UBR4_3414	Q5T4S7	UBR4 E3 ubiquitin-protein ligase UBR4	29.8	35	18.5	20.6	-0.2	-0.2	23	2	26
TRANK1_1815	O15050	TRANK1 TPR and ankyrin repeat-containing protein 1 TRANK1 TPR and ankyrin repeat-containing protein 1...	12.9	34.5	1.2	22.7	-1.4	-4.2	80	2	24
HMCES_7	Q96FZ2	HMCES Embryonic stem cell-specific 5-hydroxymethylcytosine-binding protein HMCES Embryonic stem cell-specific 5-hydroxymethyl...	-7.4	34.5	-26.8	9.1	-5.1	-3.2	7	2	7
HEATR1_1258;1263	Q9H583	HEATR1 HEAT repeat-containing protein 1	7	34.4	7	10.6	-2.3	-0.6	1	2	7
LDLR_109	P01130	LDLR Low-density lipoprotein receptor	16	34.1	-4.6	2.3	-1.1	-1.2	16	2	6
RPS21_17	P63220	RPS21 40S ribosomal protein S21	2.1	33.7	-1.4	14	-4	-3.8	22	6	2
SPECC1L-ADORA2A_162	F8WAN1	SPECC1L-ADORA2A Protein SPECC1L-ADORA2A	20	33.4	15.5	23.8	-0.7	-0.6	14	4	3
CDK5RAP1_183	Q96SZ6	CDK5RAP1 CDK5 regulatory subunit-associated protein 1 CDK5RAP1 CDK5 regulatory subunit-associated protei...	19.7	33.4	2	34.2	-0.8	-4.1	0	1	3
PANK4_155	Q9NVE7	PANK4 Pantothenate kinase 4	-8.8	33	-23.2	3.6	-5	-1.8	15	2	4
LRRC47_249	Q8N1G4	LRRC47 Leucine-rich repeat-containing protein 47	17.8	32.8	36.7	40	-0.9	-0.1	24	2	5
KLHDC10_73	Q6PID8	KLHDC10 Kelch domain-containing protein 10	5.2	32.7	-8.9	14.4	-2.7	-3.9	4	4	1
LRP10_152	Q7Z4F1	LRP10 Low-density lipoprotein receptor-related protein 10 LRP10 Low-density lipoprotein receptor-related pro...	21.5	32.7	20.1	31.2	-0.6	-0.6	68	2	2
MIER2_60	Q8N344	MIER2 Mesoderm induction early response protein 2	30.2	32.7	2.1	24.9	-0.1	-3.6	34	2	1
RACGAP1_331;335	Q9H0H5	RACGAP1 Rac GTPase-activating protein 1	31.2	32	15.2	31.9	0	-1.1	27	2	3
KANK2_103	Q63ZY3	KANK2 KN motif and ankyrin repeat domain-containing protein 2 KANK2 KN motif and ankyrin repeat domain-containin...	1.9	31.9	8.9	16	-4	-0.8	7	4	4
GEMIN4_440	P57678	GEMIN4 Gem-associated protein 4	19.2	31.8	16.9	11	-0.7	0.6	17	2	10
CD180_296	Q99467	CD180 CD180 antigen	16.9	31.7	-2.9	30	-0.9	-4.9	38	4	3
CTSZ_164;170;173;179	Q9UBR2	CTSZ Cathepsin Z	-25.2	31.7	-30.8	22.1	-5	-4.5	21	4	2
PM20D2_112;124	Q8IYS1	PM20D2 Peptidase M20 domain-containing protein 2	7.5	31.4	-37.4	27.9	-2.1	-4.8	45	2	4
RSAD1_53;56	Q9HA92	RSAD1 Radical S-adenosyl methionine domain-containing protein 1, mitochondrial RSAD1 Radical S-adenosyl methionine domain-contain...	12.1	31.4	6.2	26.7	-1.4	-2.1	72	4	4
CD79A_106	P11912	CD79A B-cell antigen receptor complex-associated protein alpha chain CD79A B-cell antigen receptor complex-associated p...	9.7	31.2	5.6	12.6	-1.7	-1.2	30	6	3
DCK_59	P27707	DCK Deoxycytidine kinase	29.2	31.1	8.8	24.2	-0.1	-1.5	33	6	3
UGCG_143	Q16739	UGCG Ceramide glucosyltransferase	16.3	31	-11.3	22.8	-0.9	-4.5	53	2	1
TTC37_705	Q6PGP7	TTC37 Tetratricopeptide repeat protein 37	11.6	31	-1.2	9.4	-1.4	-3.2	57	2	6
RTN4_1101	Q9NQC3	RTN4 Reticulon-4	14.9	31	12.8	21.6	-1.1	-0.8	32	6	2
SRPRB_179	Q9Y5M8	SRPRB Signal recognition particle receptor subunit beta SRPRB Signal recognition particle receptor subunit...	-13.8	31	-18.2	22.6	-5	-4.5	9	2	4
LMF2_659	Q9BU23	LMF2 Lipase maturation factor 2	6.9	30.9	-10	22.1	-2.2	-4.5	24	2	2
CXCR5_294	P32302	CXCR5 C-X-C chemokine receptor type 5	20.7	30.8	-7	27.9	-0.6	-4.8	33	2	1
MANF_117	P55145	MANF Mesencephalic astrocyte-derived neurotrophic factor MANF Mesencephalic astrocyte-derived neurotrophic ...	26.6	30.7	26.8	36.8	-0.2	-0.5	39	2	3
SCRN3_143	Q0VDG4	SCRN3 Secernin-3	29.9	30.6	33.7	40.6	0	-0.3	8	2	2
AFF2_962	P51816	AFF2 AF4/FMR2 family member 2	-10.7	30.5	-6.9	12.7	-4.9	-3.7	24	6	3
TNFRSF10A_180	O00220	TNFRSF10A Tumor necrosis factor receptor superfamily member 10A TNFRSF10A Tumor necrosis factor receptor superfami...	27.3	30.4	8.6	12.1	-0.2	-0.5	31	2	2
PFKFB2_158	O60825	PFKFB2 6-phosphofructo-2-kinase/fructose-2,6-bisphosphatase 2 PFKFB2 6-phosphofructo-2-kinase/fructose-2,6-bisph...	18.7	30.3	16	36.3	-0.7	-1.2	20	2	7
PSAP_42	P07602	PSAP Prosaposin	-18.6	30.3	-6.3	20.6	-4.9	-4.4	23	2	2
CNOT4_175	O95628	CNOT4 CCR4-NOT transcription complex subunit 4	10.4	30.2	-0.6	26.8	-1.5	-4.7	9	6	1
CPSF3_27	Q9UKF6	CPSF3 Cleavage and polyadenylation specificity factor subunit 3 CPSF3 Cleavage and polyadenylation specificity fac...	29.6	30.2	27.4	56.7	0	-1	5	3	4
GCAT_106	O75600	GCAT 2-amino-3-ketobutyrate coenzyme A ligase, mitochondrial GCAT 2-amino-3-ketobutyrate coenzyme A ligase, mit...	-1.1	30.1	3.2	31.9	-4.9	-3.3	18	2	2
AEN_93	Q8WTP8	AEN Apoptosis-enhancing nuclease	5	30.1	7.3	14.4	-2.6	-1	10	4	2
EXOSC6_64	Q5RKV6	EXOSC6 Exosome complex component MTR3	25.6	29.8	30	48.6	-0.2	-0.7	15	2	2
ZNF776_238	Q68DI1	ZNF776 Zinc finger protein 776	16.8	29.8	7.7	16.1	-0.8	-1.1	3	2	2
TMX4_64;67	Q9H1E5	TMX4 Thioredoxin-related transmembrane protein 4	11.2	29.8	3.4	19.9	-1.4	-2.5	21	4	1
PDS5B_476	Q9NTI5	PDS5B Sister chromatid cohesion protein PDS5 homolog B PDS5B Sister chromatid cohesion protein PDS5 homol...	10.7	29.8	-14.4	-30.4	-1.5	0	15	2	8
NOTCH1_359;361	P46531	NOTCH1 Neurogenic locus notch homolog protein 1	-14.4	29.7	3.9	5.2	-4.9	-0.4	12	2	3
EURL_157	Q9NYK6	EURL Protein EURL homolog	2	29.6	6.2	23	-3.9	-1.9	15	2	4
FZD6_615	O60353	FZD6 Frizzled-6	8.8	29.4	0.3	5.7	-1.7	-2.5	136	2	3
RACGAP1_300;303	Q9H0H5	RACGAP1 Rac GTPase-activating protein 1	10.7	29.3	-4.2	22.8	-1.4	-4.5	24	4	3
RICTOR_1576	Q6R327	RICTOR Rapamycin-insensitive companion of mTOR	25.3	29.2	14.9	29.8	-0.2	-1	37	3	6
RACGAP1_327	Q9H0H5	RACGAP1 Rac GTPase-activating protein 1	12.3	29.2	10.5	24.8	-1.3	-1.2	29	4	3
GPBP1L1_451	Q9HC44	GPBP1L1 Vasculin-like protein 1	24.1	29.2	3.1	11.5	-0.3	-1.9	35	2	1
RPS28_27	P62857	RPS28 40S ribosomal protein S28	1.6	29	-10.6	18.2	-4.2	-4.2	26	6	1
PIGV_18	Q9NUD9	PIGV GPI mannosyltransferase 2	14.1	28.9	21.4	35	-1	-0.7	39	2	1
TPST2_96	O60704	TPST2 Protein-tyrosine sulfotransferase 2	21.3	28.7	9.9	-11.1	-0.4	3.3	67	2	1
PSAP_33	P07602	PSAP Prosaposin	-11	28.7	-11.3	13.9	-4.8	-3.8	8	2	2
AFG3L2_525	Q9Y4W6	AFG3L2 AFG3-like protein 2	-41.8	28.7	-29.2	64.9	-4.8	-6	0	1	3
CANX_160	P27824	CANX Calnexin	28.1	28.5	-2.5	53	0	-5.7	0	1	2
CCNB1_238	P14635	CCNB1 G2/mitotic-specific cyclin-B1	20.9	28.4	12.4	23.9	-0.4	-0.9	19	4	1
ANKRD11_1845	Q6UB99	ANKRD11 Ankyrin repeat domain-containing protein 11 ANKRD11 Ankyrin repeat domain-containing protein 1...	-0.5	28.4	-7.8	9.3	-4.8	-3.2	2	2	5
GGACT_84	Q9BVM4	GGACT Gamma-glutamylaminecyclotransferase	-4.5	28.4	-9.2	15.2	-4.8	-3.9	36	4	1
AFF2_736	P51816	AFF2 AF4/FMR2 family member 2	-21	28.3	-15.9	9	-4.8	-3.2	22	2	3
CDC20_472	Q12834	CDC20 Cell division cycle protein 20 homolog	8.4	28.2	-1	28.3	-1.8	-4.8	27	2	2
ITM2B_89	Q9Y287	ITM2B Integral membrane protein 2B	-8.8	28.2	-15.4	6.5	-4.8	-2.7	114	2	2
TACC1_174	O75410	TACC1 Transforming acidic coiled-coil-containing protein 1 TACC1 Transforming acidic coiled-coil-containing p...	-1.8	28.1	-4.3	11.7	-4.8	-3.6	16	6	8
HERPUD1_86	Q15011	HERPUD1 Homocysteine-responsive endoplasmic reticulum-resident ubiquitin-like domain member 1 protein HERPUD1 Homocysteine-responsive endoplasmic reticu...	-8.8	28.1	-16.9	12.9	-4.8	-3.7	15	6	2
BTBD10_143	Q9BSF8	BTBD10 BTB/POZ domain-containing protein 10	-5.8	28	-1.2	5.6	-4.8	-2.5	4	2	3
ACAP1_657	Q15027	ACAP1 Arf-GAP with coiled-coil, ANK repeat and PH domain-containing protein 1 ACAP1 Arf-GAP with coiled-coil, ANK repeat and PH ...	16.4	27.9	-17.5	4.8	-0.8	-2.3	4	2	6
KIAA0922_248	A2VDJ0	KIAA0922 Transmembrane protein 131-like	22.7	27.6	4.3	26	-0.3	-2.6	33	4	17
HECTD1_936	Q9ULT8	HECTD1 E3 ubiquitin-protein ligase HECTD1	25	27.6	19.9	27.1	-0.1	-0.4	44	2	10
ZBTB6_384;386;387	Q15916	ZBTB6 Zinc finger and BTB domain-containing protein 6 ZBTB6 Zinc finger and BTB domain-containing protei...	-2	27.5	4.1	17.9	-4.8	-2.1	12	2	1
PTGES2_110;113	Q9H7Z7	PTGES2 Prostaglandin E synthase 2	3.6	27.5	-4	19.1	-2.9	-4.3	65	6	1
KIAA0922_555	A2VDJ0	KIAA0922 Transmembrane protein 131-like	18.3	27.4	-1.7	22.5	-0.6	-4.5	2	2	17
MARCH6_26;28	O60337	MARCH6 E3 ubiquitin-protein ligase MARCH6	7.9	27.4	1.2	23.4	-1.8	-4.3	25	4	2
SLCO4A1_208;216	Q96BD0	SLCO4A1 Solute carrier organic anion transporter family member 4A1 SLCO4A1 Solute carrier organic anion transporter f...	7.4	27.2	-30.3	33.4	-1.9	-5.1	0	1	2
CD180_365	Q99467	CD180 CD180 antigen	22.5	27.2	7.2	24.5	-0.3	-1.8	75	6	3
CYP51A1_449	Q16850	CYP51A1 Lanosterol 14-alpha demethylase	13.1	27.1	3	5.9	-1	-1	44	6	2
ITGA4_861	P13612	ITGA4 Integrin alpha-4	37.1	27	2.2	20.7	0.5	-3.3	37	2	4
RPL7L1_184	Q6DKI1	RPL7L1 60S ribosomal protein L7-like 1	-8.1	27	-25.1	39.6	-4.8	-5.3	0	1	1
BTG2_29	P78543	BTG2 Protein BTG2	15.2	26.9	7.1	20.2	-0.8	-1.5	45	4	2
HUWE1_4126	Q7Z6Z7	HUWE1 E3 ubiquitin-protein ligase HUWE1	-49.9	26.9	-26.1	20.1	-4.7	-4.3	72	2	21
HLA-C_125	P04222	HLA-C HLA class I histocompatibility antigen, Cw-3 alpha chain HLA-C HLA class I histocompatibility antigen, Cw-3...	1.3	26.8	3	27.9	-4.3	-3.2	12	4	2
LTBP1_1130;1135	Q14766	LTBP1 Latent-transforming growth factor beta-binding protein 1 LTBP1 Latent-transforming growth factor beta-bindi...	8.4	26.8	8.3	14.9	-1.7	-0.8	5	2	4
AHCYL2_187	Q96HN2	AHCYL2 Adenosylhomocysteinase 3	31.4	26.8	16.1	36	0.2	-1.2	18	2	4
LRRC16A_235	Q5VZK9	LRRC16A F-actin-uncapping protein LRRC16A	-19.4	26.7	-26.3	-16.4	-4.7	0	112	2	9
RNF38_110	Q9H0F5	RNF38 E3 ubiquitin-protein ligase RNF38	8.2	26.7	7.2	28.9	-1.7	-2	18	2	1
SDR39U1_78	Q9NRG7	SDR39U1 Epimerase family protein SDR39U1	1.5	26.7	-16.7	59.4	-4.1	-5.9	0	1	1
FKBP2_42	P26885	FKBP2 Peptidyl-prolyl cis-trans isomerase FKBP2	13.8	26.6	14.2	23.4	-1	-0.7	52	4	1
PBXIP1_588;594	Q96AQ6	PBXIP1 Pre-B-cell leukemia transcription factor-interacting protein 1 PBXIP1 Pre-B-cell leukemia transcription factor-in...	11.7	26.6	7	19.8	-1.2	-1.5	13	2	1
protein_712	E7ENX8	protein	18.8	26.5	15.5	33.4	-0.5	-1.1	4	2	4
ZNHIT1_140	O43257	ZNHIT1 Zinc finger HIT domain-containing protein 1 ZNHIT1 Zinc finger HIT domain-containing protein 1...	0.7	26.5	3.6	18	-4.7	-2.3	27	4	1
HLA-DOB_105	P13765	HLA-DOB HLA class II histocompatibility antigen, DO beta chain HLA-DOB HLA class II histocompatibility antigen, D...	18.8	26.5	15.5	33.4	-0.5	-1.1	4	2	2
ADAM17_365	P78536	ADAM17 Disintegrin and metalloproteinase domain-containing protein 17 ADAM17 Disintegrin and metalloproteinase domain-co...	16.7	26.5	2.5	26.9	-0.7	-3.4	41	5	3
KLRK1_189	P26718	KLRK1 NKG2-D type II integral membrane protein	35.5	26.4	7.9	22.5	0.4	-1.5	53	4	1
USP1_534;544	O94782	USP1 Ubiquitin carboxyl-terminal hydrolase 1	21	26.3	0.5	27.7	-0.3	-4.8	0	1	2
DSCAML1_485	Q8TD84	DSCAML1 Down syndrome cell adhesion molecule-like protein 1 DSCAML1 Down syndrome cell adhesion molecule-like ...	2.9	26.3	-3.1	20.9	-3.2	-4.4	36	2	1
KLHL6_539	Q8WZ60	KLHL6 Kelch-like protein 6	13.9	26.3	-6.5	29.8	-0.9	-4.9	0	1	7
KIAA0922_1606	A2VDJ0	KIAA0922 Transmembrane protein 131-like	14	26.1	7	9.5	-0.9	-0.4	12	4	17
PRRC2A_1934	P48634	PRRC2A Protein PRRC2A	15.9	26.1	6.8	21.6	-0.7	-1.7	6	2	5
SYNE2_5128	Q8WXH0	SYNE2 Nesprin-2	13.9	26.1	6.9	39	-0.9	-2.5	0	1	38
HLA-B_349	P30481	HLA-B HLA class I histocompatibility antigen, B-44 alpha chain HLA-B HLA class I histocompatibility antigen, B-44...	2.8	26	-17.1	27.9	-3.2	-4.8	40	2	3
AFF3_301	P51826	AFF3 AF4/FMR2 family member 3	-16.5	25.9	-14.9	11.7	-4.7	-3.6	59	6	8
HMGCR_382	P04035	HMGCR 3-hydroxy-3-methylglutaryl-coenzyme A reductase HMGCR 3-hydroxy-3-methylglutaryl-coenzyme A reduct...	20.3	25.8	-4.7	-0.7	-0.3	0	22	4	4
TYSND1_257	Q2T9J0	TYSND1 Peroxisomal leader peptide-processing protease TYSND1 Peroxisomal leader peptide-processing prote...	-9	25.8	-29.3	16.2	-4.7	-4	42	2	6
POLR3B_161	Q9NW08	POLR3B DNA-directed RNA polymerase III subunit RPC2 POLR3B DNA-directed RNA polymerase III subunit RPC...	17.4	25.7	0.9	19.9	-0.6	-4.3	65	6	6
TNFRSF10A_188;190	O00220	TNFRSF10A Tumor necrosis factor receptor superfamily member 10A TNFRSF10A Tumor necrosis factor receptor superfami...	13.4	25.6	18.7	23.2	-0.9	-0.3	36	2	2
HMGCR_368;369	P04035	HMGCR 3-hydroxy-3-methylglutaryl-coenzyme A reductase HMGCR 3-hydroxy-3-methylglutaryl-coenzyme A reduct...	14	25.6	2.7	1.5	-0.9	0.9	70	4	4
KIF18B_794	Q86Y91	KIF18B Kinesin-like protein KIF18B	3.5	25.6	3.5	11.8	-2.9	-1.8	122	4	8
ACTR1A_222	P61163	ACTR1A Alpha-centractin	-5.9	25.5	-4.8	20.7	-4.7	-4.4	56	4	2
KIAA0101_54	Q15004	KIAA0101 PCNA-associated factor	1	25.5	-6.6	10.9	-4.7	-3.4	28	6	2
ATXN7L2_585	Q5T6C5	ATXN7L2 Ataxin-7-like protein 2	3.4	25.5	1.3	20.6	-2.9	-4	3	2	1
RPS21_56	P63220	RPS21 40S ribosomal protein S21	0.7	25.4	-4.4	16.3	-4.7	-4	16	6	2
TACC1_467	O75410	TACC1 Transforming acidic coiled-coil-containing protein 1 TACC1 Transforming acidic coiled-coil-containing p...	3.1	25.3	-2.6	10.7	-3	-3.4	30	6	8
ITGB7_428	P26010	ITGB7 Integrin beta-7	12.7	25.3	6.5	25.4	-1	-2	84	2	4
HLA-B_349	P30479	HLA-B HLA class I histocompatibility antigen, B-41 alpha chain HLA-B HLA class I histocompatibility antigen, B-41...	-20.4	25.3	-33.1	10.5	-4.7	-3.4	40	4	3
AKAP17A_251	Q02040	AKAP17A A-kinase anchor protein 17A	8.2	25.3	0.4	9.7	-1.6	-3.3	34	2	6
UBAP2_157	Q5T6F2	UBAP2 Ubiquitin-associated protein 2	13.2	25.3	-14.7	24.8	-0.9	-4.6	49	4	3
RBL1_918	P28749	RBL1 Retinoblastoma-like protein 1	6.4	25.1	-11.1	5.4	-2	-2.4	30	4	2
KLHL11_708	Q9NVR0	KLHL11 Kelch-like protein 11	2.6	25.1	4.5	4	-3.3	0.2	16	2	4
CLSTN1_242	O94985	CLSTN1 Calsyntenin-1	-8.2	25	-5.1	21.1	-4.6	-4.4	30	4	5
ZNF165_36	P49910	ZNF165 Zinc finger protein 165	10	25	15	20.4	-1.3	-0.4	8	2	3
TXNIP_120	Q9H3M7	TXNIP Thioredoxin-interacting protein	4.8	25	-9.3	10.2	-2.4	-3.3	61	6	2
KLHL6_551;556	Q8WZ60	KLHL6 Kelch-like protein 6	17	24.9	-1.8	18.6	-0.5	-4.2	27	2	7
NOTCH1_1293;1295	P46531	NOTCH1 Neurogenic locus notch homolog protein 1	13.7	24.8	-0.6	14.3	-0.9	-3.8	25	2	3
LAX1_290;291	Q8IWV1	LAX1 Lymphocyte transmembrane adapter 1	14.1	24.8	-1.7	18.1	-0.8	-4.2	48	2	1
EIF3K_87	Q9UBQ5	EIF3K Eukaryotic translation initiation factor 3 subunit K EIF3K Eukaryotic translation initiation factor 3 s...	19.3	24.8	19.3	32	-0.4	-0.7	34	2	3
MAP2K4_266	P45985	MAP2K4 Dual specificity mitogen-activated protein kinase kinase 4 MAP2K4 Dual specificity mitogen-activated protein ...	-0.2	24.6	5.4	14.4	-4.6	-1.4	16	2	4
FARSB_362	Q9NSD9	FARSB Phenylalanine--tRNA ligase beta subunit	-11.4	24.6	-25.8	11.8	-4.6	-3.6	2	2	7
NRBP1_233	Q9UHY1	NRBP1 Nuclear receptor-binding protein	10.3	24.6	-0.1	-10.5	-1.3	0	28	2	1
KMT2D_2249	O14686	KMT2D Histone-lysine N-methyltransferase 2D	11.1	24.5	-2	20.7	-1.1	-4.4	21	4	11
AHCYL2_373;374	Q96HN2	AHCYL2 Adenosylhomocysteinase 3	-9.9	24.5	-3.9	17.5	-4.6	-4.1	19	4	4
CCT7_326	Q99832	CCT7 T-complex protein 1 subunit eta	9.7	24.5	9.9	6.1	-1.3	0.7	118	2	9
NDUFS5_33	O43920	NDUFS5 NADH dehydrogenase [ubiquinone] iron-sulfur protein 5 [REVIEWED] ENSG00000168653;O43920 NDUFS5 NADH dehydrogenase [ubiquinone] iron-sulfur...	17.2	24.4	39.1	5.3	-0.5	2.9	33	2	2
CD38_82	P28907	CD38 ADP-ribosyl cyclase/cyclic ADP-ribose hydrolase 1 CD38 ADP-ribosyl cyclase/cyclic ADP-ribose hydrola...	-2.2	24.4	-5.1	10.8	-4.6	-3.4	22	4	7
CENPE_2643	Q02224	CENPE Centromere-associated protein E	12.6	24.4	2.5	27.1	-1	-3.4	23	2	11
POMP_37	Q9Y244	POMP Proteasome maturation protein	-4	24.4	0.8	13.5	-4.6	-3.8	13	4	1
AURKA_49	O14965	AURKA Aurora kinase A	10.4	24.3	-1.3	18	-1.2	-4.2	16	6	5
CDC25B_326	P30305	CDC25B M-phase inducer phosphatase 2	-17.6	24.3	-18.3	8.8	-4.6	-3.1	22	2	3
ICAM3_139	P32942	ICAM3 Intercellular adhesion molecule 3	5	24.3	-0.8	18.8	-2.3	-4.2	28	4	4
GFRA1_243;250	P56159	GFRA1 GDNF family receptor alpha-1	19.2	24.3	8.8	17.7	-0.3	-1	10	2	1
WFIKKN1_405;409;417;420	Q96NZ8	WFIKKN1 WAP, Kazal, immunoglobulin, Kunitz and NTR domain-containing protein 1 WFIKKN1 WAP, Kazal, immunoglobulin, Kunitz and NTR...	27.8	24.3	7.1	35.2	0.2	-2.3	1	2	2
EURL_73	Q9NYK6	EURL Protein EURL homolog	1.4	24.3	-1.8	9.5	-4.1	-3.2	10	4	4
ICAM3_190	P32942	ICAM3 Intercellular adhesion molecule 3	9.7	24.2	6.4	21.3	-1.3	-1.7	61	6	4
C4orf46_88	Q504U0	C4orf46 Renal cancer differentiation gene 1 protein C4orf46 Renal cancer differentiation gene 1 protei...	0.1	24.2	-4.6	9	-4.6	-3.2	53	4	1
EAF2_29	Q96CJ1	EAF2 ELL-associated factor 2	14	24.1	2.6	18	-0.8	-2.8	10	4	1
OARD1_122	Q9Y530	OARD1 O-acetyl-ADP-ribose deacetylase 1	6.3	24.1	8.8	29.9	-1.9	-1.8	13	2	3
SPTBN2_627	O15020	SPTBN2 Spectrin beta chain, non-erythrocytic 2	14.9	24	8.7	14	-0.7	-0.7	15	2	9
BUB1_633;641	O43683	BUB1 Mitotic checkpoint serine/threonine-protein kinase BUB1 BUB1 Mitotic checkpoint serine/threonine-protein k...	18.9	24	0.1	17.1	-0.3	-4.1	66	4	8
CD53_170	P19397	CD53 Leukocyte surface antigen CD53	5.3	24	-0.5	9.2	-2.2	-3.2	16	2	1
CRELD2_288;294	Q6UXH1	CRELD2 Cysteine-rich with EGF-like domain protein 2 CRELD2 Cysteine-rich with EGF-like domain protein ...	14.8	24	-9.1	34.7	-0.7	-5.1	15	3	3
MTMR12_152	Q9C0I1	MTMR12 Myotubularin-related protein 12	30.4	24	19.7	24.8	0.3	-0.3	45	5	4
SEMA4A_293	Q9H3S1	SEMA4A Semaphorin-4A	-5.2	24	-13.8	0.7	-4.6	0	39	4	7
SIRT6_18	Q8N6T7	SIRT6 NAD-dependent protein deacetylase sirtuin-6	-17.9	23.9	0.1	21.8	-4.6	-4.4	189	4	1
KIF18B_669	Q86Y91	KIF18B Kinesin-like protein KIF18B	13.1	23.8	1.7	16.1	-0.9	-3.2	14	6	8
POM121_28	Q96HA1	POM121 Nuclear envelope pore membrane protein POM 121 POM121 Nuclear envelope pore membrane protein POM ...	26.4	23.8	12.2	18.2	0.1	-0.6	29	2	4
RSAD1_49	Q9HA92	RSAD1 Radical S-adenosyl methionine domain-containing protein 1, mitochondrial RSAD1 Radical S-adenosyl methionine domain-contain...	22.9	23.8	-5.9	32.1	-0.1	-5	0	1	4
ZNF215_435	Q9UL58	ZNF215 Zinc finger protein 215	3	23.8	-6.8	14	-3	-3.8	27	2	1
ARHGAP11A_451	Q6P4F7	ARHGAP11A Rho GTPase-activating protein 11A	1.2	23.7	12.1	15.7	-4.3	-0.4	26	2	8
ARMC5_894	Q96C12	ARMC5 Armadillo repeat-containing protein 5	12.1	23.7	7.4	15.5	-1	-1.1	27	4	4
HYLS1_281	Q96M11	HYLS1 Hydrolethalus syndrome protein 1	2	23.7	-0.7	12.9	-3.6	-3.7	11	6	2
AFG3L2_313	Q9Y4W6	AFG3L2 AFG3-like protein 2	9.3	23.7	-6.5	21	-1.4	-4.4	11	2	3
NO66_150	Q9H6W3	NO66 Bifunctional lysine-specific demethylase and histidyl-hydroxylase NO66 NO66 Bifunctional lysine-specific demethylase and ...	-5.6	23.6	2.3	45.5	-4.6	-4.3	0	1	1
SMPD4_737	Q9NXE4	SMPD4 Sphingomyelin phosphodiesterase 4	-8.3	23.6	-11	-7.4	-4.6	0	103	2	5
PPP1R3D_60	O95685	PPP1R3D Protein phosphatase 1 regulatory subunit 3D PPP1R3D Protein phosphatase 1 regulatory subunit 3...	10.9	23.5	10.1	21.4	-1.1	-1.1	92	2	5
HERPUD1_68	Q15011	HERPUD1 Homocysteine-responsive endoplasmic reticulum-resident ubiquitin-like domain member 1 protein HERPUD1 Homocysteine-responsive endoplasmic reticu...	-30.9	23.5	-13.5	12.9	-4.6	-3.7	49	6	2
ANKZF1_48	Q9H8Y5	ANKZF1 Ankyrin repeat and zinc finger domain-containing protein 1 ANKZF1 Ankyrin repeat and zinc finger domain-conta...	9	23.5	8.5	18.9	-1.4	-1.2	7	4	2
GPAM_813	Q9HCL2	GPAM Glycerol-3-phosphate acyltransferase 1, mitochondrial GPAM Glycerol-3-phosphate acyltransferase 1, mitoc...	-0.2	23.5	-38.6	-4.7	-4.6	0	75	2	1
GTPBP6_305	H0Y2S1	GTPBP6 Putative GTP-binding protein 6	8.7	23.4	6.5	35.9	-1.4	-2.5	0	1	4
TAF6L_122	Q9Y6J9	TAF6L TAF6-like RNA polymerase II p300/CBP-associated factor-associated factor 65 kDa subunit 6L TAF6L TAF6-like RNA polymerase II p300/CBP-associa...	19.1	23.4	6.4	10.2	-0.3	-0.7	41	4	2
KIAA0922_752	A2VDJ0	KIAA0922 Transmembrane protein 131-like	15.7	23.3	8.6	23.4	-0.6	-1.4	19	5	17
KIAA0922_950	A2VDJ0	KIAA0922 Transmembrane protein 131-like	8.2	23.3	5.8	11.1	-1.5	-0.9	34	4	17
protein_83	F5H5T6	protein	-10.2	23.3	-11.8	4.1	-4.5	-2	35	4	1
GON4L_1345	Q3T8J9	GON4L GON-4-like protein	6.2	23.3	0.5	38.3	-1.9	-5.3	12	2	7
BZW1_96	Q7L1Q6	BZW1 Basic leucine zipper and W2 domain-containing protein 1 BZW1 Basic leucine zipper and W2 domain-containing...	13.1	23.3	1.2	16	-0.8	-3.8	61	2	2
CD37_217	P11049	CD37 Leukocyte antigen CD37	-2.4	23.2	-0.1	15.7	-4.5	-4	24	6	2
NR1D1_389	P20393	NR1D1 Nuclear receptor subfamily 1 group D member 1 NR1D1 Nuclear receptor subfamily 1 group D member ...	15.1	23.2	-10.2	5.3	-0.6	-2.4	7	2	1
COL9A2_664;669	Q14055	COL9A2 Collagen alpha-2(IX) chain	2.6	23	-9.7	25	-3.1	-4.6	0	1	1
NKIRAS2_122	Q9NYR9	NKIRAS2 NF-kappa-B inhibitor-interacting Ras-like protein 2 NKIRAS2 NF-kappa-B inhibitor-interacting Ras-like ...	-2.9	23	-4.6	12.4	-4.5	-3.6	0	2	1
CTSA_281	P10619	CTSA Lysosomal protective protein	5.8	22.9	-18.8	25.7	-2	-4.7	0	1	1
TTC21B_792	Q7Z4L5	TTC21B Tetratricopeptide repeat protein 21B	-3.8	22.9	0.3	11.6	-4.5	-3.5	59	4	1
INCENP_801	Q9NQS7	INCENP Inner centromere protein	14.9	22.9	5.7	19.6	-0.6	-1.8	5	2	5
PER2_607	O15055	PER2 Period circadian protein homolog 2	-17.8	22.8	-12.2	8.3	-4.5	-3.1	23	4	6
CCNE2_109	O96020	CCNE2 G1/S-specific cyclin-E2	1.6	22.8	0.8	14.5	-3.9	-3.9	13	4	1
MCM7_566	P33993	MCM7 DNA replication licensing factor MCM7	1.8	22.8	-4.2	13.8	-3.6	-3.8	4	2	2
LPIN1_843	Q14693	LPIN1 Phosphatidate phosphatase LPIN1	3.5	22.8	-7.4	11.7	-2.7	-3.5	12	6	5
protein_-2;-5	A0A087WUV0	protein	1.2	22.7	4.7	9.4	-4.2	-1	61	2	2
ZBTB24_324;327	O43167	ZBTB24 Zinc finger and BTB domain-containing protein 24 ZBTB24 Zinc finger and BTB domain-containing prote...	1.2	22.7	4.7	9.4	-4.2	-1	61	2	2
ZSCAN12_332;335	O43309	ZSCAN12 Zinc finger and SCAN domain-containing protein 12 ZSCAN12 Zinc finger and SCAN domain-containing pro...	1.2	22.7	4.7	9.4	-4.2	-1	61	2	4
ZNF354A_412;415	O60765	ZNF354A Zinc finger protein 354A	1.2	22.7	4.7	9.4	-4.2	-1	61	2	3
MS4A1_167	P11836	MS4A1 B-lymphocyte antigen CD20	13.4	22.7	-9.5	17.5	-0.8	-4.1	44	4	2
ZNF250_257;260	P15622	ZNF250 Zinc finger protein 250	1.2	22.7	4.7	9.4	-4.2	-1	61	2	2
ZNF28_273;276	P17035	ZNF28 Zinc finger protein 28	1.2	22.7	4.7	9.4	-4.2	-1	61	2	4
CASP2_343	P42575	CASP2 Caspase-2	19.1	22.7	29.5	20.7	-0.2	0.5	35	2	5
ZNF134_262;265	P52741	ZNF134 Zinc finger protein 134	1.2	22.7	4.7	9.4	-4.2	-1	61	2	2
ZNF616_187;190	Q08AN1	ZNF616 Zinc finger protein 616	1.2	22.7	4.7	9.4	-4.2	-1	61	2	3
ZNF816_287;290	Q0VGE8	ZNF816 Zinc finger protein 816	1.2	22.7	4.7	9.4	-4.2	-1	61	2	3
ZNF273_348;351	Q14593	ZNF273 Zinc finger protein 273	1.2	22.7	4.7	9.4	-4.2	-1	61	2	4
ZNF79_195;198	Q15937	ZNF79 Zinc finger protein 79	1.2	22.7	4.7	9.4	-4.2	-1	61	2	2
ZNF766_273;276	Q5HY98	ZNF766 Zinc finger protein 766	1.2	22.7	4.7	9.4	-4.2	-1	61	2	2
ZNF813_273;276	Q6ZN06	ZNF813 Zinc finger protein 813	1.2	22.7	4.7	9.4	-4.2	-1	61	2	4
ZNF836_248;251	Q6ZNA1	ZNF836 Zinc finger protein 836	1.2	22.7	4.7	9.4	-4.2	-1	61	2	3
ZNF600_220;223	Q6ZNG1	ZNF600 Zinc finger protein 600	1.2	22.7	4.7	9.4	-4.2	-1	61	2	5
ZNF765_273;276	Q7L2R6	ZNF765 Zinc finger protein 765	1.2	22.7	4.7	9.4	-4.2	-1	61	2	3
KIF18B_329	Q86Y91	KIF18B Kinesin-like protein KIF18B	6.1	22.7	-31.2	18.5	-1.9	-4.2	6	2	8
ZNF808_317;320	Q8N4W9	ZNF808 Zinc finger protein 808	1.2	22.7	4.7	9.4	-4.2	-1	61	2	5
ZNF525_47;50	Q8N782	ZNF525 Zinc finger protein 525	1.2	22.7	4.7	9.4	-4.2	-1	61	2	2
ZNF611_317;320	Q8N823	ZNF611 Zinc finger protein 611	1.2	22.7	4.7	9.4	-4.2	-1	61	2	5
ZFP62_842;845	Q8NB50	ZFP62 Zinc finger protein 62 homolog	1.2	22.7	4.7	9.4	-4.2	-1	61	2	3
ZNF397_371;374	Q8NF99	ZNF397 Zinc finger protein 397	1.2	22.7	4.7	9.4	-4.2	-1	61	2	2
NEIL3_367	Q8TAT5	NEIL3 Endonuclease 8-like 3	3.3	22.7	-3.9	3.8	-2.8	-1.9	20	6	4
ZNF721_102;99	Q8TF20	ZNF721 Zinc finger protein 721	1.2	22.7	4.7	9.4	-4.2	-1	61	2	5
ZNF473_322;325	Q8WTR7	ZNF473 Zinc finger protein 473	1.2	22.7	4.7	9.4	-4.2	-1	61	2	2
ZNF480_289;292	Q8WV37	ZNF480 Zinc finger protein 480	1.2	22.7	4.7	9.4	-4.2	-1	61	2	2
RAD50_102	Q92878	RAD50 DNA repair protein RAD50	4.9	22.7	4.5	24.3	-2.2	-2.4	42	2	9
ZNF845_329;332	Q96IR2	ZNF845 Zinc finger protein 845	1.2	22.7	4.7	9.4	-4.2	-1	61	2	3
ZNF184_224;227	Q99676	ZNF184 Zinc finger protein 184	1.2	22.7	4.7	9.4	-4.2	-1	61	2	2
ZNF160_259;262	Q9HCG1	ZNF160 Zinc finger protein 160	1.2	22.7	4.7	9.4	-4.2	-1	61	2	3
ZNF226_505;508	Q9NYT6	ZNF226 Zinc finger protein 226	1.2	22.7	4.7	9.4	-4.2	-1	61	2	3
RBAK_165;168	Q9NYW8	RBAK RB-associated KRAB zinc finger protein	1.2	22.7	4.7	9.4	-4.2	-1	61	2	1
protein_1052	H0Y858	protein	5.4	22.6	-6.7	17.1	-2.1	-4.1	19	2	6
TGFB1_285	P01137	TGFB1 Transforming growth factor beta-1	22.4	22.6	23.5	31.3	0	-0.4	9	2	1
SORL1_1211	Q92673	SORL1 Sortilin-related receptor	-2.9	22.6	2.6	16.1	-4.5	-2.6	4	2	10
TRMT61A_165	Q96FX7	TRMT61A tRNA (adenine(58)-N(1))-methyltransferase catalytic subunit TRMT61A TRMT61A tRNA (adenine(58)-N(1))-methyltransferase ...	4.5	22.6	-0.5	5.7	-2.3	-2.5	15	2	3
ICE1_1254	Q9Y2F5	ICE1 Little elongation complex subunit 1	13.1	22.6	-1.4	50.9	-0.8	-5.7	0	1	13
PRDX6_47	P30041	PRDX6 Peroxiredoxin-6	1.8	22.5	-12.6	15.8	-3.6	-4	105	6	2
RRM2_202	P31350	RRM2 Ribonucleoside-diphosphate reductase subunit M2 RRM2 Ribonucleoside-diphosphate reductase subunit ...	-5	22.5	-21	10.6	-4.5	-3.4	17	6	2
TEP1_2105	Q99973	TEP1 Telomerase protein component 1	2.7	22.5	5.6	17.6	-3.1	-1.7	62	2	10
TMEM30A_91	Q9NV96	TMEM30A Cell cycle control protein 50A	14.4	22.5	6	30.6	-0.6	-2.4	28	2	2
LY75_1089	O60449	LY75 Lymphocyte antigen 75	19.8	22.4	8.2	21.5	-0.2	-1.4	17	2	2
APPBP2_54;61	Q92624	APPBP2 Amyloid protein-binding protein 2	-4.8	22.4	-15.1	19.5	-4.5	-4.3	48	2	1
LRRC59_277	Q96AG4	LRRC59 Leucine-rich repeat-containing protein 59	10.4	22.4	0.9	16.6	-1.1	-4	35	2	4
CDC6_191	Q99741	CDC6 Cell division control protein 6 homolog	2.9	22.4	-2.6	13.2	-3	-3.7	14	2	9
UBL5_18	Q9BZL1	UBL5 Ubiquitin-like protein 5	-7.9	22.4	2.6	0.9	-4.5	1.4	13	2	1
GPATCH2L_408	Q9NWQ4	GPATCH2L G patch domain-containing protein 2-like	16	22.4	3.1	11.3	-0.5	-1.9	8	2	1
SRPRB_73	Q9Y5M8	SRPRB Signal recognition particle receptor subunit beta SRPRB Signal recognition particle receptor subunit...	-9	22.4	-19.7	25.8	-4.5	-4.7	0	1	4
PER2_449	O15055	PER2 Period circadian protein homolog 2	-5	22.3	-11.1	29.9	-4.5	-4.9	53	3	6
KLF10_241	Q13118	KLF10 Krueppel-like factor 10	3.9	22.3	-0.2	24.8	-2.5	-4.6	0	1	2
ATAD2_484	Q6PL18	ATAD2 ATPase family AAA domain-containing protein 2 ATAD2 ATPase family AAA domain-containing protein ...	8.8	22.3	2.2	13.6	-1.3	-2.6	13	4	11
DHX37_903	Q8IY37	DHX37 Probable ATP-dependent RNA helicase DHX37	5.9	22.3	-13.2	21.8	-1.9	-4.4	62	2	6
ANKRD50_639	Q9ULJ7	ANKRD50 Ankyrin repeat domain-containing protein 50 ANKRD50 Ankyrin repeat domain-containing protein 5...	7.9	22.3	-8	10.8	-1.5	-3.4	43	2	2
LY86_112	O95711	LY86 Lymphocyte antigen 86	16	22.2	14.8	13.6	-0.5	0.1	31	2	1
HMGCR_883	P04035	HMGCR 3-hydroxy-3-methylglutaryl-coenzyme A reductase HMGCR 3-hydroxy-3-methylglutaryl-coenzyme A reduct...	9.6	22.2	-10.3	-4.1	-1.2	0	41	6	4
HLA-B_125	P30481	HLA-B HLA class I histocompatibility antigen, B-44 alpha chain HLA-B HLA class I histocompatibility antigen, B-44...	-5.3	22.2	0.8	26.1	-4.5	-4.7	34	2	3
SIK3_63	Q9Y2K2	SIK3 Serine/threonine-protein kinase SIK3	-5.1	22.2	-3.7	6.4	-4.5	-2.7	67	2	4
ARPC4-TTLL3_21	A0A0A6YYG9	ARPC4-TTLL3 Protein ARPC4-TTLL3	-4.1	22.1	-19.9	11.6	-4.5	-3.5	61	6	1
protein_1180	H0Y858	protein	13.3	22.1	-0.1	6.5	-0.7	-2.7	39	4	6
HAUS5_533	O94927	HAUS5 HAUS augmin-like complex subunit 5	21.6	22.1	-3.4	13.5	0	-3.8	39	2	3
PNPLA6_1199	Q8IY17	PNPLA6 Neuropathy target esterase	26.2	22.1	29.2	28.3	0.2	0	66	4	5
ZNF619_386;389;395	Q8N2I2	ZNF619 Zinc finger protein 619	-30.9	22.1	-38.8	27.1	-4.5	-4.8	0	1	3
SORL1_1376;1381	Q92673	SORL1 Sortilin-related receptor	23.3	22.1	10.1	25	0.1	-1.3	7	2	10
RDH14_97	Q9HBH5	RDH14 Retinol dehydrogenase 14	-2.7	22.1	-26.4	40.8	-4.5	-5.4	0	1	4
NLRP7_614	A0A0G2JNK3	NLRP7 NACHT, LRR and PYD domains-containing protein 7 NLRP7 NACHT, LRR and PYD domains-containing protei...	13.9	22	2.8	9.4	-0.7	-1.7	18	2	10
ZBTB11_262	O95625	ZBTB11 Zinc finger and BTB domain-containing protein 11 ZBTB11 Zinc finger and BTB domain-containing prote...	-4.6	22	-6.8	35.7	-4.5	-5.2	0	1	4
ANGEL1_27	Q9UNK9	ANGEL1 Protein angel homolog 1	4.6	22	4.1	11.8	-2.3	-1.5	38	6	2
RPS6_83	P62753	RPS6 40S ribosomal protein S6	1	21.9	5.6	10.3	-4.4	-0.9	25	4	3
PTRHD1_52	Q6GMV3	PTRHD1 Putative peptidyl-tRNA hydrolase PTRHD1	11.4	21.9	17.1	21.5	-0.9	-0.3	82	2	1
CCDC168_1541	Q8NDH2	CCDC168 Coiled-coil domain-containing protein 168	-8.6	21.9	-53.6	2.3	-4.5	-1.2	2	2	1
ZNF224_554	Q9NZL3	ZNF224 Zinc finger protein 224	10	21.9	-5.4	16.3	-1.1	-4	16	2	2
TRANK1_1947	O15050	TRANK1 TPR and ankyrin repeat-containing protein 1 TRANK1 TPR and ankyrin repeat-containing protein 1...	6.3	21.8	-13.2	15.6	-1.8	-4	117	2	24
CEP152_101	O94986	CEP152 Centrosomal protein of 152 kDa	-1.1	21.8	8.4	11	-4.4	-0.4	29	4	10
GLA_223	P06280	GLA Alpha-galactosidase A	10.9	21.8	-1.3	21.3	-1	-4.4	21	2	1
FLYWCH1_173	Q4VC44	FLYWCH1 FLYWCH-type zinc finger-containing protein 1 FLYWCH1 FLYWCH-type zinc finger-containing protein...	-2.7	21.8	-3.3	12.5	-4.4	-3.6	44	4	3
TJAP1_350	Q5JTD0	TJAP1 Tight junction-associated protein 1	6.9	21.8	16	20.5	-1.7	-0.4	48	2	3
ATF7IP_608;612	Q6VMQ6	ATF7IP Activating transcription factor 7-interacting protein 1 ATF7IP Activating transcription factor 7-interacti...	-0.5	21.8	-5.4	8.2	-4.4	-3	38	6	5
ZNF280C_650	Q8ND82	ZNF280C Zinc finger protein 280C	9.9	21.8	-26.7	9.2	-1.1	-3.2	28	2	6
NDOR1_507	Q9UHB4	NDOR1 NADPH-dependent diflavin oxidoreductase 1	-21.6	21.8	-28.4	10.8	-4.4	-3.4	18	2	2
CASP8AP2_433	A0A087WTW5	CASP8AP2 CASP8-associated protein 2	14.1	21.7	12.1	16.1	-0.6	-0.4	32	4	6
HMGCR_600	P04035	HMGCR 3-hydroxy-3-methylglutaryl-coenzyme A reductase HMGCR 3-hydroxy-3-methylglutaryl-coenzyme A reduct...	10.8	21.7	-8.2	-8.9	-1	0	28	4	4
RPL30_92	P62888	RPL30 60S ribosomal protein L30	0.1	21.7	-10.9	18.1	-4.4	-4.2	30	6	3
BORA_526	Q6PGQ7	BORA Protein aurora borealis	10.2	21.7	-3.8	18.9	-1.1	-4.2	27	2	3
SBDS_210;216	Q9Y3A5	SBDS Ribosome maturation protein SBDS	15.8	21.7	-0.6	26	-0.5	-4.7	0	2	3
protein_409	H0Y858	protein	8.9	21.6	2.4	6.7	-1.3	-1.5	48	4	6
TMEM131_1612	Q92545	TMEM131 Transmembrane protein 131	3.6	21.6	-12.6	7.8	-2.6	-3	31	6	2
PAFAH2_72;84	Q99487	PAFAH2 Platelet-activating factor acetylhydrolase 2, cytoplasmic PAFAH2 Platelet-activating factor acetylhydrolase ...	8.5	21.6	-9.9	23.6	-1.3	-4.6	0	1	2
BUB1_184	O43683	BUB1 Mitotic checkpoint serine/threonine-protein kinase BUB1 BUB1 Mitotic checkpoint serine/threonine-protein k...	14.6	21.5	-5.3	12.9	-0.6	-3.7	34	2	8
ZMYM1_982;989	Q5SVZ6	ZMYM1 Zinc finger MYM-type protein 1	13.5	21.5	-6.6	4.9	-0.7	-2.3	33	2	2
SCML4_324	Q8N228	SCML4 Sex comb on midleg-like protein 4	13.3	21.5	9.5	27.2	-0.7	-1.5	84	2	1
NEIL3_211	Q8TAT5	NEIL3 Endonuclease 8-like 3	17.2	21.5	7	17.3	-0.3	-1.3	12	2	4
CKAP2_430;438	Q8WWK9	CKAP2 Cytoskeleton-associated protein 2	33	21.5	5.8	41.1	0.6	-2.8	16	2	6
SOST_105;109;94	Q9BQB4	SOST Sclerostin	17.2	21.5	-12.7	8.9	-0.3	-3.1	27	2	1
NDOR1_486	Q9UHB4	NDOR1 NADPH-dependent diflavin oxidoreductase 1	-2.6	21.5	6.8	18.8	-4.4	-1.5	105	6	2
NFS1_158;163	Q9Y697	NFS1 Cysteine desulfurase, mitochondrial	7.3	21.5	-14	8.6	-1.6	-3.1	11	6	2
KIAA0922_352	A2VDJ0	KIAA0922 Transmembrane protein 131-like	12.1	21.4	-1.3	17	-0.8	-4.1	54	6	17
CLSTN1_133	O94985	CLSTN1 Calsyntenin-1	10	21.4	5.2	19.8	-1.1	-1.9	16	2	5
GM2A_136;138	P17900	GM2A Ganglioside GM2 activator	6.5	21.4	2.4	21.2	-1.7	-3.1	28	4	1
COPB1_102	P53618	COPB1 Coatomer subunit beta	-3.5	21.4	2.5	6.2	-4.4	-1.3	89	2	11
MAMDC4_140	Q6UXC1	MAMDC4 Apical endosomal glycoprotein	4.5	21.4	0.3	16.1	-2.3	-4	42	2	1
SCAPER_245	Q9BY12	SCAPER S phase cyclin A-associated protein in the endoplasmic reticulum SCAPER S phase cyclin A-associated protein in the ...	26.2	21.4	-21.8	-10.5	0.3	0	4	2	2
JCHAIN_35	P01591	JCHAIN Immunoglobulin J chain	3.7	21.3	-0.5	25.6	-2.5	-4.7	28	5	5
ICAM1_48;52	P05362	ICAM1 Intercellular adhesion molecule 1	14.5	21.3	2.5	14.6	-0.6	-2.6	45	2	3
ITPRIP_228	Q8IWB1	ITPRIP Inositol 1,4,5-trisphosphate receptor-interacting protein ITPRIP Inositol 1,4,5-trisphosphate receptor-inter...	28.9	21.3	-3.8	8.5	0.4	-3.1	28	3	1
LRR1_114	Q96L50	LRR1 Leucine-rich repeat protein 1	-3.7	21.3	-5.2	11.1	-4.4	-3.5	24	6	6
RPS12_92	P25398	RPS12 40S ribosomal protein S12	0.5	21.2	-9.6	9.4	-4.4	-3.2	64	6	4
NCOA4_55	Q13772	NCOA4 Nuclear receptor coactivator 4	7.9	21.2	1	5.1	-1.4	-2.3	23	4	6
LPIN1_573	Q14693	LPIN1 Phosphatidate phosphatase LPIN1	-6	21.2	-15.3	9.7	-4.4	-3.3	31	6	5
RFWD2_120	Q8NHY2	RFWD2 E3 ubiquitin-protein ligase RFWD2	-19.4	21.2	-9.7	2.6	-4.4	-1.4	129	2	3
HELQ_629	Q8TDG4	HELQ Helicase POLQ-like	27	21.2	6	21.4	0.3	-1.8	28	5	1
AGPS_190	O00116	AGPS Alkyldihydroxyacetonephosphate synthase, peroxisomal AGPS Alkyldihydroxyacetonephosphate synthase, pero...	-3.6	21.1	-3.6	7.8	-4.4	-3	51	6	8
KIF20A_762;763	O95235	KIF20A Kinesin-like protein KIF20A	12.9	21.1	-3.3	23.1	-0.7	-4.5	55	4	5
JAK1_657	P23458	JAK1 Tyrosine-protein kinase JAK1	13.3	21.1	2.9	16.9	-0.7	-2.5	35	2	12
KLHL6_508	Q8WZ60	KLHL6 Kelch-like protein 6	17.1	21.1	7.4	21.9	-0.3	-1.6	10	2	7
KIAA0922_980	A2VDJ0	KIAA0922 Transmembrane protein 131-like	8.8	21	-2.3	8.1	-1.3	-3	38	6	17
KANK2_88	Q63ZY3	KANK2 KN motif and ankyrin repeat domain-containing protein 2 KANK2 KN motif and ankyrin repeat domain-containin...	-0.8	21	-8.9	8.3	-4.4	-3	74	4	4
PHLPP2_189	Q6ZVD8	PHLPP2 PH domain leucine-rich repeat-containing protein phosphatase 2 PHLPP2 PH domain leucine-rich repeat-containing pr...	25	21	23.1	18.9	0.2	0.3	64	2	5
TPRKB_167	Q9Y3C4	TPRKB EKC/KEOPS complex subunit TPRKB	-2.7	21	-13.5	11.2	-4.4	-3.5	66	6	1
FAM65B_35	Q9Y4F9	FAM65B Protein FAM65B	10.6	21	-2.3	13.9	-1	-3.8	84	4	3
AHSG_132	P02765	AHSG Alpha-2-HS-glycoprotein	21.4	20.9	11.4	27.4	0	-1.3	33	4	3
TNFAIP3_624;627	P21580	TNFAIP3 Tumor necrosis factor alpha-induced protein 3 TNFAIP3 Tumor necrosis factor alpha-induced protei...	-11.2	20.9	-9.3	-10.5	-4.4	0	167	2	8
USP33_194;206;216	Q8TEY7	USP33 Ubiquitin carboxyl-terminal hydrolase 33	18.5	20.9	2	19	-0.2	-3.2	50	2	1
YAE1D1_143	Q9NRH1	YAE1D1 Yae1 domain-containing protein 1	5.3	20.9	4	3.2	-2	0.3	43	2	3
MCM5_397	P33992	MCM5 DNA replication licensing factor MCM5	0.5	20.8	-10.9	6.8	-4.4	-2.8	28	6	8
CUL1_291	Q13616	CUL1 Cullin-1	11.7	20.8	-6.2	13.6	-0.8	-3.8	17	2	8
ITPR3_1638	Q14573	ITPR3 Inositol 1,4,5-trisphosphate receptor type 3 ITPR3 Inositol 1,4,5-trisphosphate receptor type 3...	10.5	20.8	1.9	7.6	-1	-2	11	2	5
KIF20A_809	O95235	KIF20A Kinesin-like protein KIF20A	9	20.7	-8.8	15.8	-1.2	-4	17	6	5
CENPF_853	P49454	CENPF Centromere protein F	16.1	20.7	5.4	18.8	-0.4	-1.8	38	2	25
SHCBP1_93	Q8NEM2	SHCBP1 SHC SH2 domain-binding protein 1	-12.2	20.7	-21.4	14.4	-4.4	-3.8	3	4	6
GSTP1_48	P09211	GSTP1 Glutathione S-transferase P	15.6	20.6	29.8	26.9	-0.4	0.1	8	6	1
KIF18A_377	Q8NI77	KIF18A Kinesin-like protein KIF18A	8.4	20.6	-8.6	14.9	-1.3	-3.9	6	2	8
ANLN_61	Q9NQW6	ANLN Actin-binding protein anillin	6.3	20.6	14.7	15.8	-1.7	-0.1	13	2	18
NDUFA10_253	E7ESZ7	NDUFA10 NADH dehydrogenase [ubiquinone] 1 alpha subcomplex subunit 10, mitochondrial [NOT_REVIEWED] ENSG00000130414;ENSG00000281434;E7ESZ7 NDUFA10 NADH dehydrogenase [ubiquinone] 1 alpha su...	14.9	20.5	5.9	10.9	-0.5	-0.9	5	2	3
EED_409	O75530	EED Polycomb protein EED	18.1	20.5	3.8	-1.6	-0.2	1.9	163	2	5
JCHAIN_156	P01591	JCHAIN Immunoglobulin J chain	11	20.5	-1	23.9	-0.9	-4.6	28	5	5
CDC20_364	Q12834	CDC20 Cell division cycle protein 20 homolog	-8.9	20.5	-22.3	12.4	-4.4	-3.6	69	6	2
IBA57_259	Q5T440	IBA57 Putative transferase CAF17, mitochondrial	11.5	20.5	2.2	18.5	-0.8	-3.1	24	6	2
CUL7_1569	Q14999	CUL7 Cullin-7	19.6	20.4	6.7	24.1	-0.1	-1.8	48	5	3
RNF213_2412;2424	Q63HN8	RNF213 E3 ubiquitin-protein ligase RNF213	8	20.4	12.9	29.3	-1.3	-1.2	6	2	14
NELL1_309;314;327;328	Q92832	NELL1 Protein kinase C-binding protein NELL1	2.5	20.4	-13.2	-9	-3	0	31	2	1
BTBD10_419	Q9BSF8	BTBD10 BTB/POZ domain-containing protein 10	-1.3	20.4	8.8	24.9	-4.4	-1.5	68	2	3
SLC25A5_57	P05141	SLC25A5 ADP/ATP translocase 2	-13.8	20.3	-11.5	4.2	-4.3	-2.1	32	6	3
SLC25A4_57	P12235	SLC25A4 ADP/ATP translocase 1	-13.8	20.3	-11.5	4.2	-4.3	-2.1	32	6	4
ITGB7_216	P26010	ITGB7 Integrin beta-7	2.3	20.3	2.4	8.6	-3.2	-1.8	77	6	4
C9orf91_322;324;336;337	Q5VZI3	C9orf91 Transmembrane protein C9orf91	24.4	20.3	-3.5	22.8	0.3	-4.5	56	4	1
CEP95_351	Q96GE4	CEP95 Centrosomal protein of 95 kDa	19	20.3	8.3	12.8	-0.1	-0.6	15	2	3
POLR1A_880	O95602	POLR1A DNA-directed RNA polymerase I subunit RPA1	-1.9	20.2	-0.2	-2.7	-4.3	0	22	4	13
SEL1L3_240	Q68CR1	SEL1L3 Protein sel-1 homolog 3	20.8	20.2	7.6	32	0	-2.1	87	4	3
ZDHHC24_242	Q6UX98	ZDHHC24 Probable palmitoyltransferase ZDHHC24	6	20.2	-9	5.6	-1.7	-2.5	207	4	1
ANKRD44_615	Q8N8A2	ANKRD44 Serine/threonine-protein phosphatase 6 regulatory ankyrin repeat subunit B ANKRD44 Serine/threonine-protein phosphatase 6 reg...	2	20.2	-4.1	5.1	-3.3	-2.3	94	4	6
ASB2_552	Q96Q27	ASB2 Ankyrin repeat and SOCS box protein 2	34.8	20.2	16.3	19.5	0.8	-0.3	25	2	1
SUV39H2_333	Q9H5I1	SUV39H2 Histone-lysine N-methyltransferase SUV39H2 SUV39H2 Histone-lysine N-methyltransferase SUV39H2...	-14.8	20.2	-15.8	4.6	-4.3	-2.2	81	2	3
KIAA0922_1082	A2VDJ0	KIAA0922 Transmembrane protein 131-like	12.6	20.1	6.3	14.3	-0.7	-1.2	71	2	17
MAN2A1_1077	Q16706	MAN2A1 Alpha-mannosidase 2	-4.9	20.1	12.5	16.2	-4.3	-0.4	26	2	1
ARHGAP11A_895	Q6P4F7	ARHGAP11A Rho GTPase-activating protein 11A	15.9	20.1	-2.3	4.4	-0.3	-2.1	13	4	8
PLEKHO2_388	Q8TD55	PLEKHO2 Pleckstrin homology domain-containing family O member 2 PLEKHO2 Pleckstrin homology domain-containing fami...	-22.2	20.1	-3.1	14.9	-4.3	-3.9	24	4	1
GAK_520;524;526	O14976	GAK Cyclin-G-associated kinase	38.3	20	1.4	-16.4	0.9	0.5	49	2	10
DUSP11_325	O75319	DUSP11 RNA/RNP complex-1-interacting phosphatase	8.4	20	-0.9	11.1	-1.2	-3.5	7	4	2
ASPM_10	Q8IZT6	ASPM Abnormal spindle-like microcephaly-associated protein ASPM Abnormal spindle-like microcephaly-associated...	-3.6	20	1.6	4.8	-4.3	-1.6	17	4	25
IGLC2_87	A0A075B6K9	IGLC2 Ig lambda-2 chain C regions	12	19.9	-2.2	17.3	-0.7	-4.1	55	6	2
EURL_276;281	Q9NYK6	EURL Protein EURL homolog	-9.7	19.9	-3.4	2.3	-4.3	-1.2	38	6	4
GTSE1_478	Q9NYZ3	GTSE1 G2 and S phase-expressed protein 1	0.3	19.9	-6.2	14.8	-4.3	-3.9	18	4	7
ZMPSTE24_324	O75844	ZMPSTE24 CAAX prenyl protease 1 homolog	0.4	19.8	8.3	20.6	-4.3	-1.3	0	1	1
TTK_465	P33981	TTK Dual specificity protein kinase TTK	-17.9	19.8	-16.4	6	-4.3	-2.6	91	4	5
MIEN1_30;33	Q9BRT3	MIEN1 Migration and invasion enhancer 1	17.5	19.8	7.7	28.6	-0.2	-1.9	7	3	1
SPECC1L-ADORA2A_79	F8WAN1	SPECC1L-ADORA2A Protein SPECC1L-ADORA2A	6.6	19.7	8	19.2	-1.6	-1.3	46	6	3
ZC3H3_603	Q8IXZ2	ZC3H3 Zinc finger CCCH domain-containing protein 3 ZC3H3 Zinc finger CCCH domain-containing protein 3...	2.2	19.7	0.9	13.9	-3.2	-3.8	19	4	6
NUP133_1037	Q8WUM0	NUP133 Nuclear pore complex protein Nup133	8.1	19.7	-18	2.8	-1.3	-1.5	33	6	4
MARCH6_52;55	O60337	MARCH6 E3 ubiquitin-protein ligase MARCH6	2.1	19.6	-6.8	7.2	-3.2	-2.9	53	6	2
CLSTN1_314	O94985	CLSTN1 Calsyntenin-1	-5.1	19.6	-11.3	18.1	-4.3	-4.2	41	2	5
PTPRC_398	P08575	PTPRC Receptor-type tyrosine-protein phosphatase C PTPRC Receptor-type tyrosine-protein phosphatase C...	18.4	19.6	2.4	18.1	-0.1	-2.9	39	6	13
CKAP2_667;674	Q8WWK9	CKAP2 Cytoskeleton-associated protein 2	7.5	19.6	-0.2	18.3	-1.4	-4.2	18	6	6
CASK_698	O14936	CASK Peripheral plasma membrane protein CASK	20.1	19.5	-0.9	13.7	0	-3.8	7	2	2
HIRA_745;749;752	P54198	HIRA Protein HIRA	20.3	19.5	9.6	17.1	0.1	-0.8	11	2	5
CIT_343	O14578	CIT Citron Rho-interacting kinase	7.7	19.4	-13.8	38.1	-1.3	-5.3	0	1	10
GRN_481;482;488	P28799	GRN Granulins	-1.4	19.4	-2.2	-3.5	-4.3	0	21	2	4
COPB2_351	P35606	COPB2 Coatomer subunit beta'	15.7	19.4	-5.7	25.4	-0.3	-4.7	42	2	5
MCM10_455	Q7L590	MCM10 Protein MCM10 homolog	-3	19.4	-12.2	15	-4.3	-3.9	26	2	5
RNF144B_33;35	Q7Z419	RNF144B E3 ubiquitin-protein ligase RNF144B	10.1	19.4	-11.6	9.4	-0.9	-3.2	14	2	4
ISCA1_121;123	Q9BUE6	ISCA1 Iron-sulfur cluster assembly 1 homolog, mitochondrial ISCA1 Iron-sulfur cluster assembly 1 homolog, mito...	18.5	19.4	7.1	18.9	-0.1	-1.4	20	4	2
ACTN4_60	O43707	ACTN4 Alpha-actinin-4	-1.9	19.3	-4.8	19.1	-4.3	-4.3	117	4	5
CD37_230	P11049	CD37 Leukocyte antigen CD37	7	19.3	-4.5	14.4	-1.5	-3.8	24	2	2
HSPG2_4389	P98160	HSPG2 Basement membrane-specific heparan sulfate proteoglycan core protein HSPG2 Basement membrane-specific heparan sulfate p...	11.9	19.3	-0.8	29.4	-0.7	-4.9	7	2	7
CCDC93_282	Q567U6	CCDC93 Coiled-coil domain-containing protein 93	-30.7	19.3	-45.7	7.7	-4.3	-2.9	17	2	1
STK11IP_149	Q8N1F8	STK11IP Serine/threonine-protein kinase 11-interacting protein STK11IP Serine/threonine-protein kinase 11-interac...	-1	19.3	-16.6	-4.1	-4.3	0	14	4	5
PER2_960;962	O15055	PER2 Period circadian protein homolog 2	6.9	19.2	-2.9	9.9	-1.5	-3.3	9	4	6
BUB1_1080	O43683	BUB1 Mitotic checkpoint serine/threonine-protein kinase BUB1 BUB1 Mitotic checkpoint serine/threonine-protein k...	7.7	19.2	-7.7	11.1	-1.3	-3.5	43	6	8
CCT7_29	Q99832	CCT7 T-complex protein 1 subunit eta	-1.5	19.2	-22.6	14.9	-4.3	-3.9	67	6	9
PCDHGC3_792	Q9UN70	PCDHGC3 Protocadherin gamma-C3	6.9	19.2	-3.8	11.9	-1.5	-3.6	25	6	1
MELK_168;169	Q14680	MELK Maternal embryonic leucine zipper kinase	3.9	19.1	-3.1	11.8	-2.3	-3.6	64	6	4
CPEB3_430	Q8NE35	CPEB3 Cytoplasmic polyadenylation element-binding protein 3 CPEB3 Cytoplasmic polyadenylation element-binding ...	3.3	19.1	5	10.6	-2.5	-1.1	68	2	1
PYURF_60	Q96I23	PYURF Protein preY, mitochondrial	7.2	19.1	-21.6	9.9	-1.4	-3.3	100	2	1
TACC1_114	O75410	TACC1 Transforming acidic coiled-coil-containing protein 1 TACC1 Transforming acidic coiled-coil-containing p...	5.6	19	1.4	8.2	-1.8	-2.6	63	4	8
ECE1_428	P42892	ECE1 Endothelin-converting enzyme 1	3.3	19	1.1	21.4	-2.5	-4.3	7	2	1
NOM1_715	Q5C9Z4	NOM1 Nucleolar MIF4G domain-containing protein 1	7.7	19	-1	17.5	-1.3	-4.1	82	4	4
CWF19L1_11	Q69YN2	CWF19L1 CWF19-like protein 1	16.9	19	22.9	12.8	-0.2	0.8	45	2	6
ATAD2_643;649	Q6PL18	ATAD2 ATPase family AAA domain-containing protein 2 ATAD2 ATPase family AAA domain-containing protein ...	-0.2	19	-25.5	29.8	-4.2	-4.9	0	1	11
NEU1_287;289	Q99519	NEU1 Sialidase-1	13.3	19	6.7	10.3	-0.5	-0.6	152	4	2
RASSF1_341	Q9NS23	RASSF1 Ras association domain-containing protein 1 RASSF1 Ras association domain-containing protein 1...	-7.7	19	-23.4	1.3	-4.2	-0.4	17	6	2
SPATA2_41	Q9UM82	SPATA2 Spermatogenesis-associated protein 2	7.3	19	-0.1	12.4	-1.4	-3.6	16	4	2
BUB1_427	O43683	BUB1 Mitotic checkpoint serine/threonine-protein kinase BUB1 BUB1 Mitotic checkpoint serine/threonine-protein k...	5.3	18.9	-3.5	9.2	-1.8	-3.2	7	4	8
CHKA_22;6	P35790	CHKA Choline kinase alpha	-5.4	18.9	-13.8	24.1	-4.2	-4.6	38	5	1
POLR2I_42;52	P36954	POLR2I DNA-directed RNA polymerase II subunit RPB9 POLR2I DNA-directed RNA polymerase II subunit RPB9...	-7.2	18.9	12.2	17.5	-4.2	-0.5	42	4	3
CENPE_256	Q02224	CENPE Centromere-associated protein E	12.1	18.9	-8.2	16.4	-0.6	-4	71	4	11
RRP12_799	Q5JTH9	RRP12 RRP12-like protein	-2.5	18.9	-27.9	33	-4.2	-5	0	1	14
MCM10_246	Q7L590	MCM10 Protein MCM10 homolog	-5.8	18.9	-22.4	13.1	-4.2	-3.7	33	4	5
SLC25A43_82	Q8WUT9	SLC25A43 Solute carrier family 25 member 43	22.8	18.9	12.1	4.4	0.3	1.5	53	2	1
GTSE1_198	Q9NYZ3	GTSE1 G2 and S phase-expressed protein 1	1.5	18.9	-5.4	16.7	-3.7	-4.1	60	4	7
PER2_517	O15055	PER2 Period circadian protein homolog 2	-15.5	18.8	-9.5	0.1	-4.2	0	4	4	6
BLK_319	P51451	BLK Tyrosine-protein kinase Blk	-2.3	18.8	-3.9	10.2	-4.2	-3.3	42	6	4
ABCF1_515	Q8NE71	ABCF1 ATP-binding cassette sub-family F member 1	18	18.8	-30.4	24	-0.1	-4.6	0	1	4
KIF18A_761;773	Q8NI77	KIF18A Kinesin-like protein KIF18A	13.1	18.8	9.7	20.5	-0.5	-1.1	4	2	8
MMS19_599	Q96T76	MMS19 MMS19 nucleotide excision repair protein homolog MMS19 MMS19 nucleotide excision repair protein hom...	9.2	18.8	-4.8	34.2	-1	-5.1	0	1	8
ETAA1_26	Q9NY74	ETAA1 Ewing's tumor-associated antigen 1	16.1	18.8	-36.3	-4.9	-0.2	0	35	2	6
PFKFB2_105	O60825	PFKFB2 6-phosphofructo-2-kinase/fructose-2,6-bisphosphatase 2 PFKFB2 6-phosphofructo-2-kinase/fructose-2,6-bisph...	-6.9	18.7	-13.9	22.7	-4.2	-4.5	27	3	7
CDC6_336	Q99741	CDC6 Cell division control protein 6 homolog	-10.9	18.7	-12.9	-8.6	-4.2	0	33	2	9
API5_345	Q9BZZ5	API5 Apoptosis inhibitor 5	17.5	18.7	3.5	15.5	-0.1	-2.1	84	2	2
MED23_225;238	Q9ULK4	MED23 Mediator of RNA polymerase II transcription subunit 23 MED23 Mediator of RNA polymerase II transcription ...	3.1	18.7	-18.2	9.2	-2.6	-3.2	31	2	5
ECI1_150;155;161	P42126	ECI1 Enoyl-CoA delta isomerase 1, mitochondrial	2.9	18.6	0.6	29.5	-2.7	-4.9	0	1	3
VDAC2_210;227	P45880	VDAC2 Voltage-dependent anion-selective channel protein 2 VDAC2 Voltage-dependent anion-selective channel pr...	54.6	18.6	10.1	21.4	1.6	-1.1	11	5	5
ATAD3B_634;641	Q5T9A4	ATAD3B ATPase family AAA domain-containing protein 3B ATAD3B ATPase family AAA domain-containing protein...	16.8	18.6	9.8	23	-0.1	-1.2	10	5	4
AMIGO3_34	Q86WK7	AMIGO3 Amphoterin-induced protein 3	-110.5	18.6	-35.6	0.4	-4.2	0	24	2	1
HSPBP1_328;344	Q9NZL4	HSPBP1 Hsp70-binding protein 1	7.8	18.6	-10.2	24.9	-1.3	-4.6	42	2	4
BRAT1_510;513	Q6PJG6	BRAT1 BRCA1-associated ATM activator 1	12	18.5	8.1	11.4	-0.6	-0.5	25	6	11
WDR41_99	Q9HAD4	WDR41 WD repeat-containing protein 41	-2.7	18.5	-26	30.3	-4.2	-4.9	0	1	4
SYNGR2_68	O43760	SYNGR2 Synaptogyrin-2	7.5	18.4	-7.2	17.5	-1.3	-4.1	46	2	1
EIF1_94	P41567	EIF1 Eukaryotic translation initiation factor 1	-15.2	18.4	-27.6	3.3	-4.2	-1.7	29	6	2
RNF144B_153;155;156	Q7Z419	RNF144B E3 ubiquitin-protein ligase RNF144B	15.2	18.4	5.9	17.2	-0.3	-1.5	51	4	4
ASXL1_387	Q8IXJ9	ASXL1 Putative Polycomb group protein ASXL1	15.1	18.4	9.8	18.8	-0.3	-0.9	26	2	5
BRF2_245	Q9HAW0	BRF2 Transcription factor IIIB 50 kDa subunit	-3.6	18.4	-18	21.7	-4.2	-4.4	78	2	2
ZNF611_583	Q8N823	ZNF611 Zinc finger protein 611	-7.8	18.3	-17.3	15.7	-4.2	-4	50	2	5
AP1G1_539	O43747	AP1G1 AP-1 complex subunit gamma-1	5.5	18.2	17.4	8.2	-1.7	1.1	41	6	4
GLI4_113;136	P10075	GLI4 Zinc finger protein GLI4	8.5	18.2	17.1	27.9	-1.1	-0.7	49	2	1
ICAM3_407	P32942	ICAM3 Intercellular adhesion molecule 3	4.8	18.2	-0.1	15.9	-1.9	-4	47	6	4
NAMPT_401	P43490	NAMPT Nicotinamide phosphoribosyltransferase	6.5	18.2	2.7	18.3	-1.5	-2.8	33	3	4
ZFP36L2_206	P47974	ZFP36L2 Zinc finger protein 36, C3H1 type-like 2	-4.8	18.2	-22.4	20.8	-4.2	-4.4	0	1	2
KLHL6_590	Q8WZ60	KLHL6 Kelch-like protein 6	-19.6	18.2	-1.9	25	-4.2	-4.6	0	1	7
C17orf80_592	Q9BSJ5	C17orf80 Uncharacterized protein C17orf80	3.8	18.2	-3.1	16.5	-2.3	-4	48	4	4
BRIP1_465	Q9BX63	BRIP1 Fanconi anemia group J protein	7.5	18.2	-13.5	-8.7	-1.3	0	27	2	13
HLA-DRB1_108	Q9GIY3	HLA-DRB1 HLA class II histocompatibility antigen, DRB1-14 beta chain HLA-DRB1 HLA class II histocompatibility antigen, ...	5.9	18.2	2.9	18.2	-1.6	-2.7	23	2	1
TUBB1_12	Q9H4B7	TUBB1 Tubulin beta-1 chain	-28.5	18.2	-17.8	19.7	-4.2	-4.3	0	1	2
BCL2L12_155;162	Q9HB09	BCL2L12 Bcl-2-like protein 12	13.2	18.2	0.6	23.1	-0.5	-4.5	44	2	2
TLR7_445	Q9NYK1	TLR7 Toll-like receptor 7	11.9	18.2	10.1	13.6	-0.6	-0.4	170	4	1
GNPAT_54	O15228	GNPAT Dihydroxyacetone phosphate acyltransferase	17.1	18.1	-0.4	10	-0.1	-3.3	54	4	6
JCHAIN_131	P01591	JCHAIN Immunoglobulin J chain	3.6	18.1	-5.6	10.3	-2.3	-3.4	55	6	5
MS4A1_220	P11836	MS4A1 B-lymphocyte antigen CD20	8.9	18.1	13.8	23.5	-1	-0.8	32	2	2
CCNA2_327	P20248	CCNA2 Cyclin-A2	10.7	18.1	7	0.5	-0.8	2.8	21	4	1
CASP2_30	P42575	CASP2 Caspase-2	10.7	18.1	0	12	-0.8	-3.6	13	2	5
MIDN_352	Q504T8	MIDN Midnolin	10.6	18.1	20	28.5	-0.8	-0.5	51	2	2
VIPAS39_170	Q9H9C1	VIPAS39 Spermatogenesis-defective protein 39 homolog VIPAS39 Spermatogenesis-defective protein 39 homol...	-1.7	18.1	-3.5	8.1	-4.2	-3	57	2	1
CD38_119	P28907	CD38 ADP-ribosyl cyclase/cyclic ADP-ribose hydrolase 1 CD38 ADP-ribosyl cyclase/cyclic ADP-ribose hydrola...	9.3	18	-6.6	14.4	-1	-3.8	36	6	7
RPS6_100	P62753	RPS6 40S ribosomal protein S6	-1.6	18	-7.6	9.6	-4.2	-3.3	37	6	3
TROAP_718;724	Q12815	TROAP Tastin	6.9	18	11.3	26.4	-1.4	-1.2	68	2	5
ZNF77_307	Q15935	ZNF77 Zinc finger protein 77	6	18	-16.8	6.5	-1.6	-2.7	190	4	4
ASPM_2805	Q8IZT6	ASPM Abnormal spindle-like microcephaly-associated protein ASPM Abnormal spindle-like microcephaly-associated...	14.8	18	7.5	19.4	-0.3	-1.4	37	2	25
NSD1_814;815	Q96L73	NSD1 Histone-lysine N-methyltransferase, H3 lysine-36 and H4 lysine-20 specific NSD1 Histone-lysine N-methyltransferase, H3 lysine...	22	18	32.7	32.9	0.3	0	37	2	13
ADPGK_40	Q9BRR6	ADPGK ADP-dependent glucokinase	3.1	18	-2.8	-20.8	-2.6	0	20	2	1
TIPIN_139	Q9BVW5	TIPIN TIMELESS-interacting protein	13	18	1.2	-4	-0.5	0.3	84	4	1
C1orf112_559	Q9NSG2	C1orf112 Uncharacterized protein C1orf112	5.3	18	6.7	32.7	-1.8	-2.3	56	2	1
TMEM184B_272	Q9Y519	TMEM184B Transmembrane protein 184B	-0.6	18	2.8	4.4	-4.2	-0.7	62	2	1
EIF4EBP2_35	Q13542	EIF4EBP2 Eukaryotic translation initiation factor 4E-binding protein 2 EIF4EBP2 Eukaryotic translation initiation factor ...	7	17.9	-3.7	33.8	-1.4	-5.1	1	3	1
PPRC1_1084	Q5VV67	PPRC1 Peroxisome proliferator-activated receptor gamma coactivator-related protein 1 PPRC1 Peroxisome proliferator-activated receptor g...	11.2	17.9	-9.2	25.5	-0.7	-4.7	25	5	2
CLASP1_453	Q7Z460	CLASP1 CLIP-associating protein 1	6.3	17.9	-6.9	2.5	-1.5	-1.3	62	4	6
DCAF13_190	Q9NV06	DCAF13 DDB1- and CUL4-associated factor 13	-4.7	17.9	-13	18.9	-4.2	-4.2	0	1	5
TOR4A_239	Q9NXH8	TOR4A Torsin-4A	12.5	17.9	2.6	10.7	-0.5	-2	1	2	3
IP6K2_244	Q9UHH9	IP6K2 Inositol hexakisphosphate kinase 2	12.7	17.9	4.6	19.8	-0.5	-2.1	13	2	1
KIF23_447	Q02241	KIF23 Kinesin-like protein KIF23	8	17.8	-2.1	9.9	-1.2	-3.3	16	6	7
GTSE1_45	Q9NYZ3	GTSE1 G2 and S phase-expressed protein 1	1.1	17.8	-15.7	16.9	-4	-4.1	67	6	7
ATP23_161	Q9Y6H3	ATP23 Mitochondrial inner membrane protease ATP23 homolog ATP23 Mitochondrial inner membrane protease ATP23 ...	-2	17.8	-23.9	10.3	-4.2	-3.4	31	2	2
DTYMK_163	P23919	DTYMK Thymidylate kinase	-29.6	17.7	-11.8	6	-4.1	-2.6	46	6	2
KIF5B_301;302	P33176	KIF5B Kinesin-1 heavy chain	24.2	17.7	7.4	27.6	0.5	-1.9	16	2	5
RPL3_336	P39023	RPL3 60S ribosomal protein L3	-11.6	17.6	-8.3	3.9	-4.1	-1.9	64	6	4
DHX34_209	Q14147	DHX34 Probable ATP-dependent RNA helicase DHX34	-6.4	17.6	-11.4	20.8	-4.1	-4.4	0	1	6
TTC17_412	Q96AE7	TTC17 Tetratricopeptide repeat protein 17	7.7	17.6	-8.5	14.8	-1.2	-3.9	30	2	1
MDN1_3195	Q9NU22	MDN1 Midasin	24.1	17.6	7.4	18.6	0.4	-1.3	76	4	30
NARF_99	Q9UHQ1	NARF Nuclear prelamin A recognition factor	2.4	17.6	-9.2	31.1	-2.9	-5	12	5	6
CSDE1_186;191	O75534	CSDE1 Cold shock domain-containing protein E1	0.9	17.5	-8	5.9	-4.1	-2.6	30	2	10
ITGA4_101;114	P13612	ITGA4 Integrin alpha-4	32.5	17.5	7.8	21	0.9	-1.4	11	2	4
ICAM3_423	P32942	ICAM3 Intercellular adhesion molecule 3	11.7	17.5	10.5	14	-0.6	-0.4	73	4	4
EEPD1_28	Q7L9B9	EEPD1 Endonuclease/exonuclease/phosphatase family domain-containing protein 1 EEPD1 Endonuclease/exonuclease/phosphatase family ...	-4.8	17.5	-7.9	9.2	-4.1	-3.2	22	4	1
KIF18B_534	Q86Y91	KIF18B Kinesin-like protein KIF18B	15.7	17.5	0.8	14.1	-0.2	-3.8	18	4	8
ANAPC7_405;409;416	Q9UJX3	ANAPC7 Anaphase-promoting complex subunit 7	0.9	17.5	1.8	10.4	-4.1	-2.5	73	4	6
UBA6_347	A0AVT1	UBA6 Ubiquitin-like modifier-activating enzyme 6	6.1	17.4	-16.7	14.2	-1.5	-3.8	46	6	6
TACC1_78	O75410	TACC1 Transforming acidic coiled-coil-containing protein 1 TACC1 Transforming acidic coiled-coil-containing p...	-2.2	17.4	-12.8	6.2	-4.1	-2.6	98	6	8
CD40_125	P25942	CD40 Tumor necrosis factor receptor superfamily member 5 CD40 Tumor necrosis factor receptor superfamily me...	1.5	17.4	2.8	19.8	-3.5	-2.8	35	5	1
GTF3C1_1363	Q12789	GTF3C1 General transcription factor 3C polypeptide 1 GTF3C1 General transcription factor 3C polypeptide...	20.3	17.4	-20.7	-24.9	0.2	0	21	2	15
COG2_358	Q14746	COG2 Conserved oligomeric Golgi complex subunit 2	-2.4	17.4	-8.5	2.6	-4.1	-1.4	36	4	2
ATAD2_501	Q6PL18	ATAD2 ATPase family AAA domain-containing protein 2 ATAD2 ATPase family AAA domain-containing protein ...	3.5	17.4	-2.1	23.1	-2.3	-4.5	8	2	11
FCRLA_99	Q7L513	FCRLA Fc receptor-like A	-8.9	17.4	-7.8	-0.9	-4.1	0	60	4	2
COG1_318	Q8WTW3	COG1 Conserved oligomeric Golgi complex subunit 1	21.9	17.4	-4.5	9.9	0.3	-3.3	32	5	6
TXNDC16_664	Q9P2K2	TXNDC16 Thioredoxin domain-containing protein 16	-14.4	17.4	-3.6	-0.2	-4.1	0	30	2	3
ATAD2B_475	Q9ULI0	ATAD2B ATPase family AAA domain-containing protein 2B ATAD2B ATPase family AAA domain-containing protein...	3.5	17.4	-2.1	23.1	-2.3	-4.5	8	2	5
CLSTN1_557;561	O94985	CLSTN1 Calsyntenin-1	-6.6	17.3	-14.4	1.2	-4.1	-0.3	29	4	5
IARS_120	P41252	IARS Isoleucine--tRNA ligase, cytoplasmic	-1.5	17.3	0.1	22.5	-4.1	-4.5	44	2	9
PCK2_306	Q16822	PCK2 Phosphoenolpyruvate carboxykinase [GTP], mitochondrial [REVIEWED] ENSG00000100889;Q16822;O43253;Q86U01;Q9BV62 PCK2 Phosphoenolpyruvate carboxykinase [GTP], mito...	-4.9	17.3	-2.4	20	-4.1	-4.3	49	5	6
C7orf60_90	Q1RMZ1	C7orf60 Probable methyltransferase BTM2 homolog	14.3	17.3	6.8	3.9	-0.3	0.8	36	4	1
SGO2_528	Q562F6	SGO2 Shugoshin 2	7.6	17.3	1.1	16.8	-1.2	-3.9	36	4	10
FAM72B_12;17;18	Q86X60	FAM72B Protein FAM72B	6.4	17.3	-6.6	15	-1.4	-3.9	8	2	1
GTPBP3_46	Q969Y2	GTPBP3 tRNA modification GTPase GTPBP3, mitochondrial GTPBP3 tRNA modification GTPase GTPBP3, mitochondr...	16.3	17.3	4.4	9.2	-0.1	-1.1	80	4	2
DNAJC7_317	Q99615	DNAJC7 DnaJ homolog subfamily C member 7	10.3	17.3	9.6	5.1	-0.7	0.9	76	2	6
TXNDC17_43;46	Q9BRA2	TXNDC17 Thioredoxin domain-containing protein 17	16.1	17.3	6.9	24.3	-0.1	-1.8	54	5	1
SYT11_118	Q9BT88	SYT11 Synaptotagmin-11	-30.3	17.3	-24.7	-7.9	-4.1	0	46	6	1
KMT5A_124	Q9NQR1	KMT5A N-lysine methyltransferase KMT5A	2.2	17.3	1.4	10.7	-3	-3	38	4	2
FAM168B_63	A1KXE4	FAM168B Myelin-associated neurite-outgrowth inhibitor FAM168B Myelin-associated neurite-outgrowth inhibi...	-1.7	17.2	-11.2	17.2	-4.1	-4.1	5	4	1
AURKA_290	O14965	AURKA Aurora kinase A	1.7	17.2	-13.1	19.9	-3.3	-4.3	55	5	5
THAP12_230	O43422	THAP12 52 kDa repressor of the inhibitor of the protein kinase THAP12 52 kDa repressor of the inhibitor of the pr...	15.4	17.2	-16.1	0	-0.2	0	91	2	2
ZFP36_249;250;253	P26651	ZFP36 Tristetraprolin	-1.4	17.2	-2.5	11.5	-4.1	-3.5	37	4	2
GTF2H1_246	P32780	GTF2H1 General transcription factor IIH subunit 1	14.7	17.2	10.1	12.7	-0.2	-0.3	26	2	2
CENPE_2602	Q02224	CENPE Centromere-associated protein E	8.7	17.2	-3.8	19	-1	-4.2	84	4	11
PTAR1_381	Q7Z6K3	PTAR1 Protein prenyltransferase alpha subunit repeat-containing protein 1 PTAR1 Protein prenyltransferase alpha subunit repe...	11.6	17.2	9.6	18.4	-0.6	-0.9	42	5	2
ZC3H3_183;192	Q8IXZ2	ZC3H3 Zinc finger CCCH domain-containing protein 3 ZC3H3 Zinc finger CCCH domain-containing protein 3...	-6	17.2	-17.4	15.9	-4.1	-4	0	2	6
DOK1_308	Q99704	DOK1 Docking protein 1	17.5	17.2	13.4	23.3	0	-0.8	37	2	4
CDC6_376	Q99741	CDC6 Cell division control protein 6 homolog	-5.4	17.2	-11.4	10.8	-4.1	-3.4	34	4	9
KMT2B_1306	Q9UMN6	KMT2B Histone-lysine N-methyltransferase 2B	3.9	17.2	10.2	12.9	-2.2	-0.3	39	2	11
DMXL1_2299	Q9Y485	DMXL1 DmX-like protein 1	-4.5	17.2	7.9	11.9	-4.1	-0.6	42	4	11
KIAA0922_1268	A2VDJ0	KIAA0922 Transmembrane protein 131-like	5.3	17.1	-11.9	9.6	-1.7	-3.3	62	6	17
ERF_72	P50548	ERF ETS domain-containing transcription factor ERF ERF ETS domain-containing transcription factor ERF...	6.4	17.1	10.4	13.3	-1.4	-0.3	67	2	4
PAFAH1B2_188	P68402	PAFAH1B2 Platelet-activating factor acetylhydrolase IB subunit beta PAFAH1B2 Platelet-activating factor acetylhydrolas...	9.2	17.1	-29	30.6	-0.9	-4.9	0	1	2
RRP12_865	Q5JTH9	RRP12 RRP12-like protein	13.1	17.1	-7.8	-5.1	-0.4	0	110	2	14
RASGRP3_57	Q8IV61	RASGRP3 Ras guanyl-releasing protein 3	8.2	17.1	8.2	15.6	-1.1	-0.9	48	2	3
FAM111A_290	Q96PZ2	FAM111A Protein FAM111A	8.2	17.1	4.2	11.2	-1	-1.4	49	4	1
ATP13A3_1170;1171;1178	Q9H7F0	ATP13A3 Probable cation-transporting ATPase 13A3	20.2	17.1	-10.3	28.6	0.2	-4.8	47	2	3
SRPRA_17;25	P08240	SRPRA Signal recognition particle receptor subunit alpha SRPRA Signal recognition particle receptor subunit...	5.8	17	-8.7	19	-1.5	-4.2	55	2	4
DNA2_478	P51530	DNA2 DNA replication ATP-dependent helicase/nuclease DNA2 DNA2 DNA replication ATP-dependent helicase/nuclea...	7.1	17	-6.9	17.9	-1.3	-4.2	54	3	8
EFNB1_314	P98172	EFNB1 Ephrin-B1	21.1	17	9.4	26.9	0.3	-1.5	8	2	1
E2F1_248	Q01094	E2F1 Transcription factor E2F1	7.8	17	-0.5	26.8	-1.1	-4.7	12	2	1
ATAD2_1113	Q6PL18	ATAD2 ATPase family AAA domain-containing protein 2 ATAD2 ATPase family AAA domain-containing protein ...	4.8	17	2.7	14.6	-1.8	-2.4	53	4	11
DHX30_673	Q7L2E3	DHX30 Putative ATP-dependent RNA helicase DHX30	-3.4	17	-11.3	-11.2	-4.1	0	53	2	11
RTKN2_86	Q8IZC4	RTKN2 Rhotekin-2	5.2	17	-3	10.2	-1.7	-3.3	39	4	2
USP9X_2238;2239	Q93008	USP9X Probable ubiquitin carboxyl-terminal hydrolase FAF-X USP9X Probable ubiquitin carboxyl-terminal hydrola...	12.2	17	-2.4	2.7	-0.5	-1.4	3	4	10
WDR11_1029	Q9BZH6	WDR11 WD repeat-containing protein 11	-9.4	17	-26.8	9.5	-4.1	-3.3	88	2	10
CASP8AP2_417	A0A087WTW5	CASP8AP2 CASP8-associated protein 2	-3.9	16.9	-1.1	0.7	-4.1	0	22	4	6
BUB1_407	O43683	BUB1 Mitotic checkpoint serine/threonine-protein kinase BUB1 BUB1 Mitotic checkpoint serine/threonine-protein k...	12.4	16.9	-1.7	25.1	-0.5	-4.7	56	2	8
WISP2_100;91	O76076	WISP2 WNT1-inducible-signaling pathway protein 2	1.9	16.9	-14.2	14	-3.1	-3.8	79	2	1
ATP5F1_239	P24539	ATP5F1 ATP synthase F(0) complex subunit B1, mitochondrial ATP5F1 ATP synthase F(0) complex subunit B1, mitoc...	-0.1	16.9	-0.3	24.7	-4.1	-4.6	37	2	1
GAB1_374	Q13480	GAB1 GRB2-associated-binding protein 1	20.1	16.9	11.1	29	0.2	-1.4	58	2	5
FBXO34_128	Q9NWN3	FBXO34 F-box only protein 34	4.6	16.9	9.9	14.8	-1.9	-0.6	29	2	1
UVRAG_239	Q9P2Y5	UVRAG UV radiation resistance-associated gene protein UVRAG UV radiation resistance-associated gene prot...	46.8	16.9	73	21.6	1.5	1.8	3	6	3
PDLIM5_213	Q96HC4	PDLIM5 PDZ and LIM domain protein 5	-35.6	16.8	-37.1	11.8	-4.1	-3.6	170	4	2
DCLRE1C_256	Q96SD1	DCLRE1C Protein artemis	-4.9	16.8	1.5	8.2	-4.1	-2.4	19	2	4
CDC6_394	Q99741	CDC6 Cell division control protein 6 homolog	2.3	16.8	-1.7	9.8	-2.9	-3.3	4	4	9
GPR37_39;44	O15354	GPR37 Prosaposin receptor GPR37	11.2	16.7	-33	-8.9	-0.6	0	86	2	1
COPB2_741	P35606	COPB2 Coatomer subunit beta'	9	16.7	-13.1	-4.8	-0.9	0	72	2	5
GNL2_362	Q13823	GNL2 Nucleolar GTP-binding protein 2	-9.1	16.7	-4.5	28.5	-4.1	-4.8	0	1	3
AQP3_11	Q92482	AQP3 Aquaporin-3	1.7	16.7	14	1.4	-3.3	3.4	64	4	1
GGNBP2_236	Q9H3C7	GGNBP2 Gametogenetin-binding protein 2	-12.6	16.7	-19.1	5.6	-4.1	-2.5	76	4	8
EXOG_76	Q9Y2C4	EXOG Nuclease EXOG, mitochondrial	-1.3	16.7	0.7	25.1	-4.1	-4.7	40	2	1
SOBP_690;693	A7XYQ1	SOBP Sine oculis-binding protein homolog	15.1	16.6	15.8	12.4	-0.1	0.3	16	2	1
SEC14L1_378	Q92503	SEC14L1 SEC14-like protein 1	-4.9	16.6	-20.8	1	-4.1	0	55	4	4
DCPS_307	Q96C86	DCPS m7GpppX diphosphatase	-21.4	16.6	-7	19.5	-4.1	-4.3	0	1	2
RPS4X_41	P62701	RPS4X 40S ribosomal protein S4, X isoform	-0.4	16.5	-8.2	7.7	-4	-2.9	68	6	2
ATAD3B_606;611	Q5T9A4	ATAD3B ATPase family AAA domain-containing protein 3B ATAD3B ATPase family AAA domain-containing protein...	23	16.5	23.1	15.2	0.5	0.6	60	2	4
POMZP3_3	Q6PJE2	POMZP3 POM121 and ZP3 fusion protein	-5.1	16.5	-0.4	19.6	-4	-4.3	65	3	2
ADIPOR2_96	Q86V24	ADIPOR2 Adiponectin receptor protein 2	-39.8	16.5	-13	20.8	-4	-4.4	58	2	1
PSPC1_216	Q8WXF1	PSPC1 Paraspeckle component 1	12.2	16.5	-1.3	4.9	-0.4	-2.3	6	2	1
KAT2A_297;299;305	Q92830	KAT2A Histone acetyltransferase KAT2A	27.5	16.5	-4.5	11.4	0.7	-3.5	72	2	2
TRAIP_408	Q9BWF2	TRAIP E3 ubiquitin-protein ligase TRAIP	9.3	16.5	-5.8	0.4	-0.8	0	33	2	1
protein_-1;-9	K7EQZ3	protein	0.6	16.4	-8.3	10.1	-4	-3.3	96	6	1
NAPSA_274	O96009	NAPSA Napsin-A	11.4	16.4	-7.9	18.6	-0.5	-4.2	76	3	1
NAMPT_397	P43490	NAMPT Nicotinamide phosphoribosyltransferase	-3.4	16.4	-13.6	13.1	-4	-3.7	127	4	4
FNIP1_281	Q8TF40	FNIP1 Folliculin-interacting protein 1	-0.7	16.4	-12.3	-12.8	-4	0	204	2	2
TMEM209_158	Q96SK2	TMEM209 Transmembrane protein 209	-3.7	16.4	-14.8	8.9	-4	-3.2	66	2	5
CD320_67	Q9NPF0	CD320 CD320 antigen	10.1	16.4	-4.9	26.7	-0.7	-4.7	0	1	4
PIM2_142;154	Q9P1W9	PIM2 Serine/threonine-protein kinase pim-2	9.7	16.4	1.7	14.7	-0.8	-3.1	54	6	1
FBXO5_95	Q9UKT4	FBXO5 F-box only protein 5	-1.3	16.4	-4	12.3	-4	-3.6	46	6	8
KIAA0922_1153	A2VDJ0	KIAA0922 Transmembrane protein 131-like	8.4	16.3	-24.2	29	-1	-4.9	0	1	17
AURKA_393	O14965	AURKA Aurora kinase A	1.7	16.3	-16.3	14	-3.2	-3.8	69	6	5
LTN1_1131	O94822	LTN1 E3 ubiquitin-protein ligase listerin	-26.2	16.3	-32.6	2.8	-4	-1.5	76	2	7
CENPE_424	Q02224	CENPE Centromere-associated protein E	7.8	16.3	-11.3	6.8	-1.1	-2.8	94	4	11
TRAP1_261	Q12931	TRAP1 Heat shock protein 75 kDa, mitochondrial	2	16.3	-4	0.7	-3.1	0	43	4	4
ATG2A_11	Q2TAZ0	ATG2A Autophagy-related protein 2 homolog A	1.2	16.3	9	6.8	-3.7	0.4	97	4	3
CAMSAP1_828	Q5T5Y3	CAMSAP1 Calmodulin-regulated spectrin-associated protein 1 CAMSAP1 Calmodulin-regulated spectrin-associated p...	9.5	16.3	10.8	8.2	-0.8	0.4	45	2	6
SEMA4A_269	Q9H3S1	SEMA4A Semaphorin-4A	11.1	16.3	-0.6	18.1	-0.5	-4.2	8	2	7
ZNHIT6_220;223	Q9NWK9	ZNHIT6 Box C/D snoRNA protein 1	-35.3	16.3	17.8	29	-4	-0.7	9	2	5
DTL_141	Q9NZJ0	DTL Denticleless protein homolog	-1.2	16.3	-7.1	13.2	-4	-3.7	24	6	7
GXYLT2_410	A0PJZ3	GXYLT2 Glucoside xylosyltransferase 2	11.1	16.2	2.4	17.5	-0.5	-2.9	11	2	1
ANKRD28_487	O15084	ANKRD28 Serine/threonine-protein phosphatase 6 regulatory ankyrin repeat subunit A ANKRD28 Serine/threonine-protein phosphatase 6 reg...	6.3	16.2	-3.5	10.4	-1.4	-3.4	50	4	6
SPTLC1_255	O15269	SPTLC1 Serine palmitoyltransferase 1	23	16.2	3.6	4.5	0.5	-0.3	4	2	6
ECD_267	O95905	ECD Protein ecdysoneless homolog	5.2	16.2	2.9	14.8	-1.6	-2.4	67	4	3
ATP2A2_635	P16615	ATP2A2 Sarcoplasmic/endoplasmic reticulum calcium ATPase 2 ATP2A2 Sarcoplasmic/endoplasmic reticulum calcium ...	6.4	16.2	-7.6	8.9	-1.3	-3.2	83	4	8
COPA_514	P53621	COPA Coatomer subunit alpha	8.8	16.2	6.8	16.7	-0.9	-1.3	84	4	13
ASPM_2043	Q8IZT6	ASPM Abnormal spindle-like microcephaly-associated protein ASPM Abnormal spindle-like microcephaly-associated...	1.4	16.2	1.6	15	-3.5	-3.2	40	2	25
ATP2A3_636	Q93084	ATP2A3 Sarcoplasmic/endoplasmic reticulum calcium ATPase 3 ATP2A3 Sarcoplasmic/endoplasmic reticulum calcium ...	6.4	16.2	-7.6	8.9	-1.3	-3.2	83	4	9
NAT10_517	Q9H0A0	NAT10 RNA cytidine acetyltransferase	0	16.2	-10.4	12.3	-4	-3.6	65	6	8
SORL1_1471;1478	Q92673	SORL1 Sortilin-related receptor	16.2	16.1	2.5	21.5	0	-3.1	39	5	10
FBXL3_78	Q9UKT7	FBXL3 F-box/LRR-repeat protein 3	2.1	16.1	-14.7	1.2	-3	-0.2	38	4	3
PTPRC_309	P08575	PTPRC Receptor-type tyrosine-protein phosphatase C PTPRC Receptor-type tyrosine-protein phosphatase C...	15.6	16	-7.7	11.9	0	-3.6	85	4	13
TNFAIP3_483;495	P21580	TNFAIP3 Tumor necrosis factor alpha-induced protein 3 TNFAIP3 Tumor necrosis factor alpha-induced protei...	-2.8	16	-17	12.3	-4	-3.6	170	4	8
COPA_380	P53621	COPA Coatomer subunit alpha	3.9	16	-14.2	12.9	-2	-3.7	57	4	13
LTBP1_1103;1105	Q14766	LTBP1 Latent-transforming growth factor beta-binding protein 1 LTBP1 Latent-transforming growth factor beta-bindi...	-3.5	16	0.9	14.4	-4	-3.8	150	2	4
TYSND1_106;110	Q2T9J0	TYSND1 Peroxisomal leader peptide-processing protease TYSND1 Peroxisomal leader peptide-processing prote...	5.5	16	-10.2	11.8	-1.6	-3.6	40	6	6
FLYWCH1_478	Q4VC44	FLYWCH1 FLYWCH-type zinc finger-containing protein 1 FLYWCH1 FLYWCH-type zinc finger-containing protein...	-7.6	16	-12.4	4.2	-4	-2.1	53	4	3
ZC3H12B_278	Q5HYM0	ZC3H12B Probable ribonuclease ZC3H12B	-4.9	16	-14.2	15.9	-4	-4	75	2	1
PWWP2A_322	Q96N64	PWWP2A PWWP domain-containing protein 2A	10.8	16	-14.3	-8.4	-0.6	0	120	2	2
ZFP57_32	Q9NU63	ZFP57 Zinc finger protein 57 homolog	7.6	16	-4.4	17.6	-1.1	-4.1	89	2	1
CNOT2_504	Q9NZN8	CNOT2 CCR4-NOT transcription complex subunit 2	8.9	16	-11.6	-11.5	-0.8	0	87	2	3
TEC_449	P42680	TEC Tyrosine-protein kinase Tec	1.6	15.9	-1.9	0.7	-3.3	0	91	6	2
GFER_188	P55789	GFER FAD-linked sulfhydryl oxidase ALR	15.7	15.9	-3	22.9	0	-4.5	0	1	4
MCL1_286	Q07820	MCL1 Induced myeloid leukemia cell differentiation protein Mcl-1 MCL1 Induced myeloid leukemia cell differentiation...	3.7	15.9	1.8	10.3	-2.1	-2.5	38	2	2
EFTUD2_525	Q15029	EFTUD2 116 kDa U5 small nuclear ribonucleoprotein component EFTUD2 116 kDa U5 small nuclear ribonucleoprotein ...	14.2	15.9	-4.2	15.3	-0.2	-3.9	16	2	6
UVSSA_231;238	Q2YD98	UVSSA UV-stimulated scaffold protein A	9.9	15.9	13.5	13.6	-0.7	0	38	2	2
EIF3M_125	Q7L2H7	EIF3M Eukaryotic translation initiation factor 3 subunit M EIF3M Eukaryotic translation initiation factor 3 s...	-20.5	15.9	-16.2	16.2	-4	-4	0	1	3
GEMIN5_687;697;706	Q8TEQ6	GEMIN5 Gem-associated protein 5	8.5	15.9	-18	21.9	-0.9	-4.5	0	1	15
SPAG5_46;54	Q96R06	SPAG5 Sperm-associated antigen 5	5	15.9	-7	7.5	-1.7	-2.9	28	6	7
SMG9_380	Q9H0W8	SMG9 Protein SMG9	23.4	15.9	-1.6	12	0.6	-3.6	3	5	1
PER2_597	O15055	PER2 Period circadian protein homolog 2	-30.4	15.8	-14.2	11.8	-4	-3.6	15	2	6
TACC1_715	O75410	TACC1 Transforming acidic coiled-coil-containing protein 1 TACC1 Transforming acidic coiled-coil-containing p...	4.5	15.8	-7.7	3.2	-1.8	-1.7	18	2	8
ATP6V1B2_289	P21281	ATP6V1B2 V-type proton ATPase subunit B, brain isoform ATP6V1B2 V-type proton ATPase subunit B, brain iso...	-10	15.8	-30.4	16.9	-4	-4.1	0	1	2
KIAA0101_99	Q15004	KIAA0101 PCNA-associated factor	-5.6	15.8	-16.4	11.3	-4	-3.5	44	6	2
EDC4_54	Q6P2E9	EDC4 Enhancer of mRNA-decapping protein 4	-3	15.8	-25.4	21.9	-4	-4.5	0	1	7
CKAP2L_636	Q8IYA6	CKAP2L Cytoskeleton-associated protein 2-like	6.9	15.8	10.7	17.2	-1.2	-0.7	19	2	6
SPATA5_459	Q8NB90	SPATA5 Spermatogenesis-associated protein 5	8.8	15.8	-10.9	16	-0.8	-4	0	1	8
TRMO_198	Q9BU70	TRMO tRNA (adenine(37)-N6)-methyltransferase	7.6	15.8	0.4	6.9	-1.1	-2.8	9	2	2
DOHH_232	Q9BU89	DOHH Deoxyhypusine hydroxylase	-6.4	15.8	-9.9	14.8	-4	-3.9	21	4	1
MAF1_133	Q9H063	MAF1 Repressor of RNA polymerase III transcription MAF1 homolog MAF1 Repressor of RNA polymerase III transcription...	6.8	15.8	1.3	15.8	-1.2	-3.6	120	2	2
TSPYL1_135	Q9H0U9	TSPYL1 Testis-specific Y-encoded-like protein 1	-5.5	15.8	-0.1	5.8	-4	-2.5	63	4	2
ECT2_796	Q9H8V3	ECT2 Protein ECT2	2.1	15.8	-1.4	11.8	-2.9	-3.6	47	4	6
SUV39H1_402;407	O43463	SUV39H1 Histone-lysine N-methyltransferase SUV39H1 SUV39H1 Histone-lysine N-methyltransferase SUV39H1...	21.1	15.7	7.7	5.2	0.4	0.6	11	3	4
CLSTN1_118	O94985	CLSTN1 Calsyntenin-1	0.4	15.7	-8.3	10.6	-4	-3.4	14	4	5
ADAM17_184	P78536	ADAM17 Disintegrin and metalloproteinase domain-containing protein 17 ADAM17 Disintegrin and metalloproteinase domain-co...	2	15.7	5.3	18.3	-3	-1.8	70	2	3
ARHGAP1_91	Q07960	ARHGAP1 Rho GTPase-activating protein 1	2.5	15.7	0.6	9.9	-2.7	-3.3	92	6	1
CDKN3_70;79	Q16667	CDKN3 Cyclin-dependent kinase inhibitor 3	17.3	15.7	-7.2	33.1	0.1	-5	0	1	2
ASPM_2446	Q8IZT6	ASPM Abnormal spindle-like microcephaly-associated protein ASPM Abnormal spindle-like microcephaly-associated...	11.5	15.7	4.7	4.5	-0.4	0.1	30	4	25
CKAP2_588	Q8WWK9	CKAP2 Cytoskeleton-associated protein 2	0.9	15.7	-0.5	9.5	-4	-3.2	57	4	6
RBBP8_567	Q99708	RBBP8 DNA endonuclease RBBP8	0.4	15.7	-8	0.4	-4	0	28	4	9
WDR11_1071	Q9BZH6	WDR11 WD repeat-containing protein 11	-3.6	15.7	-4.5	31.6	-4	-5	0	1	10
MTG2_175	Q9H4K7	MTG2 Mitochondrial ribosome-associated GTPase 2	2.6	15.7	0.9	16.4	-2.6	-4	62	4	4
PANK4_150	Q9NVE7	PANK4 Pantothenate kinase 4	-12.7	15.7	-22.1	-3.8	-4	0	179	4	4
SMG5_109	Q9UPR3	SMG5 Protein SMG5	6.8	15.7	-3.5	10.2	-1.2	-3.4	51	2	2
NLRP7_704	A0A0G2JNK3	NLRP7 NACHT, LRR and PYD domains-containing protein 7 NLRP7 NACHT, LRR and PYD domains-containing protei...	14.5	15.6	8.8	17.2	-0.1	-1	31	4	10
CBFA2T2_261	O43439	CBFA2T2 Protein CBFA2T2	-4.7	15.6	-7.2	11.6	-4	-3.5	1	2	3
ACSL3_450	O95573	ACSL3 Long-chain-fatty-acid--CoA ligase 3	-1.5	15.6	-22.5	-6.8	-4	0	98	6	7
ATP6V1C1_225	P21283	ATP6V1C1 V-type proton ATPase subunit C 1	-25.7	15.6	-20.5	19.6	-4	-4.3	0	1	2
NCOA4_62	Q13772	NCOA4 Nuclear receptor coactivator 4	1.6	15.6	-2.9	12.3	-3.2	-3.6	52	2	6
SPOPL_379	Q6IQ16	SPOPL Speckle-type POZ protein-like	22.4	15.6	11.6	11.1	0.5	0.1	10	2	1
LCORL_343	Q8N3X6	LCORL Ligand-dependent nuclear receptor corepressor-like protein LCORL Ligand-dependent nuclear receptor corepresso...	23.5	15.6	10.1	9.8	0.6	0	38	3	2
COX11_217;219	Q9Y6N1	COX11 Cytochrome c oxidase assembly protein COX11, mitochondrial COX11 Cytochrome c oxidase assembly protein COX11,...	17.1	15.6	16.8	14.3	0.1	0.2	20	3	1
AURKA_8	O14965	AURKA Aurora kinase A	1.8	15.5	-11.9	18.5	-3.1	-4.2	49	5	5
PFKFB2_397	O60825	PFKFB2 6-phosphofructo-2-kinase/fructose-2,6-bisphosphatase 2 PFKFB2 6-phosphofructo-2-kinase/fructose-2,6-bisph...	16.1	15.5	9.2	6.6	0.1	0.5	20	2	7
ZMYM6_821	O95789	ZMYM6 Zinc finger MYM-type protein 6	18.5	15.5	18.7	20.3	0.3	-0.1	4	2	5
ZNF28_540	P17035	ZNF28 Zinc finger protein 28	-4.3	15.5	-6.1	3.6	-4	-1.9	11	2	4
IRF8_169	Q02556	IRF8 Interferon regulatory factor 8	14.7	15.5	2.1	10.4	-0.1	-2.3	12	4	9
PFKFB3_394	Q16875	PFKFB3 6-phosphofructo-2-kinase/fructose-2,6-bisphosphatase 3 PFKFB3 6-phosphofructo-2-kinase/fructose-2,6-bisph...	16.1	15.5	9.2	6.6	0.1	0.5	20	2	7
PFKFB4_397	Q16877	PFKFB4 6-phosphofructo-2-kinase/fructose-2,6-bisphosphatase 4 PFKFB4 6-phosphofructo-2-kinase/fructose-2,6-bisph...	16.1	15.5	9.2	6.6	0.1	0.5	20	2	5
MCM10_786	Q7L590	MCM10 Protein MCM10 homolog	6.5	15.5	1.8	19.7	-1.3	-3.4	43	2	5
NUP210_767	Q8TEM1	NUP210 Nuclear pore membrane glycoprotein 210	4.2	15.5	-7.9	15.7	-1.9	-4	17	5	4
ADAT3_214;216;228	Q96EY9	ADAT3 Probable inactive tRNA-specific adenosine deaminase-like protein 3 ADAT3 Probable inactive tRNA-specific adenosine de...	25.8	15.5	21.2	17.4	0.7	0.3	29	2	2
LRR1_246	Q96L50	LRR1 Leucine-rich repeat protein 1	-10.7	15.5	-30.6	14.8	-4	-3.9	20	2	6
THAP7_43	Q9BT49	THAP7 THAP domain-containing protein 7	-19.6	15.5	-6.6	-1.2	-4	0	73	4	1
ZNF541_1199	Q9H0D2	ZNF541 Zinc finger protein 541	3.2	15.5	-7.9	20.3	-2.3	-4.3	14	2	1
SMC4_110	Q9NTJ3	SMC4 Structural maintenance of chromosomes protein 4 SMC4 Structural maintenance of chromosomes protein...	-1.6	15.5	-10.4	10.8	-4	-3.4	26	6	3
SH2B2_366	A0A0A0MTI2	SH2B2 Adaptor protein with pleckstrin homology and src homology 2 domains, isoform CRA_a SH2B2 Adaptor protein with pleckstrin homology and...	12.1	15.4	6.6	24.4	-0.4	-1.9	47	2	4
PRC1_236	O43663	PRC1 Protein regulator of cytokinesis 1	10	15.4	-7.1	15.8	-0.6	-4	148	2	4
OFD1_85	O75665	OFD1 Oral-facial-digital syndrome 1 protein	-14.1	15.4	-15.6	5.9	-3.9	-2.6	3	2	4
KIF20A_860;866	O95235	KIF20A Kinesin-like protein KIF20A	11.5	15.4	-7.3	11.8	-0.4	-3.6	49	4	5
HSDL1_265	Q3SXM5	HSDL1 Inactive hydroxysteroid dehydrogenase-like protein 1 HSDL1 Inactive hydroxysteroid dehydrogenase-like p...	15.5	15.4	0.1	8.3	0	-3.1	55	3	1
DCAF4_143	Q8WV16	DCAF4 DDB1- and CUL4-associated factor 4	-14	15.4	-8.1	13.2	-3.9	-3.7	24	2	3
PITX2_152	Q99697	PITX2 Pituitary homeobox 2	4.2	15.4	3.9	10.9	-1.9	-1.5	52	2	2
ZNF532_287	Q9HCE3	ZNF532 Zinc finger protein 532	1.3	15.4	-21.6	19.5	-3.6	-4.3	22	2	2
RAD54B_236	Q9Y620	RAD54B DNA repair and recombination protein RAD54B RAD54B DNA repair and recombination protein RAD54B...	5.6	15.4	5.8	-6.5	-1.4	2.5	64	2	7
IGLC2_105	A0A075B6K9	IGLC2 Ig lambda-2 chain C regions	10.6	15.3	3.2	23	-0.5	-2.9	60	5	2
IREB2_618;620	P48200	IREB2 Iron-responsive element-binding protein 2	7.6	15.3	7	15.7	-1	-1.2	13	4	6
DCTN1_677	Q14203	DCTN1 Dynactin subunit 1	12.3	15.3	-0.5	9.7	-0.3	-3.3	53	2	6
NT5DC1_119	Q5TFE4	NT5DC1 5'-nucleotidase domain-containing protein 1 NT5DC1 5'-nucleotidase domain-containing protein 1...	31.8	15.3	7.6	16.4	1.1	-1.1	2	5	3
ADSSL1_183	Q8N142	ADSSL1 Adenylosuccinate synthetase isozyme 1	0.7	15.3	3.9	12.9	-3.9	-1.7	7	2	1
KPNA3_228	O00505	KPNA3 Importin subunit alpha-4	-7.1	15.2	-30.5	-20.4	-3.9	0	40	2	2
APC_2123	P25054	APC Adenomatous polyposis coli protein	-11.3	15.2	-24.2	19.4	-3.9	-4.3	0	1	6
DNA2_62	P51530	DNA2 DNA replication ATP-dependent helicase/nuclease DNA2 DNA2 DNA replication ATP-dependent helicase/nuclea...	5.8	15.2	3.6	27	-1.4	-2.9	6	2	8
SART3_729	Q15020	SART3 Squamous cell carcinoma antigen recognized by T-cells 3 SART3 Squamous cell carcinoma antigen recognized b...	21.1	15.2	0.8	34.7	0.5	-5.1	32	3	11
NSDHL_86	Q15738	NSDHL Sterol-4-alpha-carboxylate 3-dehydrogenase, decarboxylating NSDHL Sterol-4-alpha-carboxylate 3-dehydrogenase, ...	-1.7	15.2	-6.5	7.9	-3.9	-3	102	6	2
NAT10_194	Q9H0A0	NAT10 RNA cytidine acetyltransferase	3.7	15.2	-17.7	10.2	-2	-3.3	45	4	8
CISD1_72	Q9NZ45	CISD1 CDGSH iron-sulfur domain-containing protein 1 CISD1 CDGSH iron-sulfur domain-containing protein ...	5.7	15.2	-6.4	23.2	-1.4	-4.5	17	3	2
ST14_830	Q9Y5Y6	ST14 Suppressor of tumorigenicity 14 protein	9.5	15.2	-4.9	0.8	-0.7	0	85	4	8
PSMC2_270	P35998	PSMC2 26S protease regulatory subunit 7	-14.7	15.1	-29	-1.4	-3.9	0	84	6	4
BORA_130	Q6PGQ7	BORA Protein aurora borealis	7.1	15.1	-1.9	5.1	-1.1	-2.4	38	4	3
ATAD2_463	Q6PL18	ATAD2 ATPase family AAA domain-containing protein 2 ATAD2 ATPase family AAA domain-containing protein ...	-5.5	15.1	-11.2	2.4	-3.9	-1.2	94	6	11
WDFY4_1963	Q6ZS81	WDFY4 WD repeat- and FYVE domain-containing protein 4 WDFY4 WD repeat- and FYVE domain-containing protei...	22.2	15.1	0.6	25.1	0.6	-4.6	59	5	16
SPATA5_81	Q8NB90	SPATA5 Spermatogenesis-associated protein 5	2.1	15.1	0.3	39.4	-2.9	-5.3	0	1	8
ZUFSP_507;515	Q96AP4	ZUFSP Zinc finger with UFM1-specific peptidase domain protein ZUFSP Zinc finger with UFM1-specific peptidase dom...	-4	15.1	-49.2	16.5	-3.9	-4	0	1	3
TEP1_2275	Q99973	TEP1 Telomerase protein component 1	24.1	15.1	2.1	12.5	0.7	-2.5	8	2	10
NMRAL1_217	Q9HBL8	NMRAL1 NmrA-like family domain-containing protein 1 NMRAL1 NmrA-like family domain-containing protein ...	-12.5	15.1	7.2	15.2	-3.9	-1.1	0	1	2
ATAD2B_437	Q9ULI0	ATAD2B ATPase family AAA domain-containing protein 2B ATAD2B ATPase family AAA domain-containing protein...	-5.5	15.1	-11.2	2.4	-3.9	-1.2	94	6	5
HYOU1_352	Q9Y4L1	HYOU1 Hypoxia up-regulated protein 1	-13.7	15.1	-22.5	26.7	-3.9	-4.7	0	1	2
CEP152_1390;1391	O94986	CEP152 Centrosomal protein of 152 kDa	5.2	15	4.3	6.6	-1.5	-0.6	68	4	10
CENPF_2834	P49454	CENPF Centromere protein F	6.1	15	-14.2	22.6	-1.3	-4.5	39	3	25
FAM53B_195;204	Q14153	FAM53B Protein FAM53B	7.8	15	-3.8	9.7	-0.9	-3.3	28	4	6
SEC14L1_258	Q92503	SEC14L1 SEC14-like protein 1	-11.2	15	-34.3	1.4	-3.9	-0.5	29	4	4
ZC3H12D_64	A2A288	ZC3H12D Probable ribonuclease ZC3H12D	9.3	14.9	5	15.4	-0.7	-1.6	58	4	4
TARBP1_483	Q13395	TARBP1 Probable methyltransferase TARBP1	3.5	14.9	-4.9	4.1	-2.1	-2	39	6	5
ASPM_504	Q8IZT6	ASPM Abnormal spindle-like microcephaly-associated protein ASPM Abnormal spindle-like microcephaly-associated...	6.5	14.9	5.9	7	-1.2	-0.2	42	4	25
DDHD1_39;40	Q8NEL9	DDHD1 Phospholipase DDHD1	22	14.9	-13.2	22.3	0.6	-4.5	0	1	1
NT5C3A_120	Q9H0P0	NT5C3A Cytosolic 5'-nucleotidase 3A	7.5	14.9	2.9	9.6	-1	-1.8	97	2	3
DKK2_231;233;239	Q9UBU2	DKK2 Dickkopf-related protein 2	14	14.9	12.2	-2.5	-0.1	3.6	48	2	1
STK17A_31	Q9UEE5	STK17A Serine/threonine-protein kinase 17A	-5.8	14.9	-0.5	5.5	-3.9	-2.5	119	4	2
MCM8_548	Q9UJA3	MCM8 DNA helicase MCM8	-9.8	14.9	-15.6	14.6	-3.9	-3.9	67	4	4
USP24_153	Q9UPU5	USP24 Ubiquitin carboxyl-terminal hydrolase 24	-3.3	14.9	-18.3	1.6	-3.9	-0.7	19	2	7
CUTA_96	O60888	CUTA Protein CutA	7.6	14.8	-15.8	5.4	-1	-2.4	65	6	1
FARS2_334	O95363	FARS2 Phenylalanine--tRNA ligase, mitochondrial	9.2	14.8	4.2	4	-0.7	0.1	4	2	3
UQCRC2_125	P22695	UQCRC2 Cytochrome b-c1 complex subunit 2, mitochondrial UQCRC2 Cytochrome b-c1 complex subunit 2, mitochon...	7	14.8	-4.3	18.5	-1.1	-4.2	12	2	2
CCT2_395	P78371	CCT2 T-complex protein 1 subunit beta	-9.8	14.8	-15.7	14.3	-3.9	-3.8	73	6	4
TRAF2_156	Q12933	TRAF2 TNF receptor-associated factor 2	7.8	14.8	34.8	6.4	-0.9	2.4	32	2	8
ZMYM1_745;758	Q5SVZ6	ZMYM1 Zinc finger MYM-type protein 1	9.1	14.8	10.7	15.1	-0.7	-0.5	82	2	2
BTLA_63;72	Q7Z6A9	BTLA B- and T-lymphocyte attenuator	-1.6	14.8	-2.7	-2.1	-3.9	0	13	2	2
PSMF1_185	Q92530	PSMF1 Proteasome inhibitor PI31 subunit	16.2	14.8	12	35.8	0.1	-1.6	50	3	1
M6PR_32	P20645	M6PR Cation-dependent mannose-6-phosphate receptor M6PR Cation-dependent mannose-6-phosphate receptor...	5.8	14.7	6.8	23.3	-1.4	-1.8	18	2	1
EXOSC9_9	Q06265	EXOSC9 Exosome complex component RRP45	4.5	14.7	-1.8	14.8	-1.7	-3.9	33	4	4
DHX34_217	Q14147	DHX34 Probable ATP-dependent RNA helicase DHX34	5.4	14.7	-4.9	11.1	-1.4	-3.5	23	2	6
UBE2Q1_65;71	Q7Z7E8	UBE2Q1 Ubiquitin-conjugating enzyme E2 Q1	6.8	14.7	-5.7	8.5	-1.1	-3.1	200	4	1
DTX1_342;349	Q86Y01	DTX1 E3 ubiquitin-protein ligase DTX1	21.5	14.7	1	13.2	0.5	-3.7	7	2	3
ASPM_1557	Q8IZT6	ASPM Abnormal spindle-like microcephaly-associated protein ASPM Abnormal spindle-like microcephaly-associated...	5.4	14.7	1	8.6	-1.5	-3.1	54	4	25
SLC4A1AP_125	Q9BWU0	SLC4A1AP Kanadaptin	25.5	14.7	3.5	27.5	0.8	-3	5	2	5
WHSC1L1_742;745;752;755	Q9BZ95	WHSC1L1 Histone-lysine N-methyltransferase NSD3	21.5	14.7	9.5	14.7	0.5	-0.6	51	2	5
SAP130_951	Q9H0E3	SAP130 Histone deacetylase complex subunit SAP130	13.5	14.7	-4.5	7.8	-0.1	-3	58	4	1
CSE1L_842	P55060	CSE1L Exportin-2	7	14.6	-1.8	15	-1.1	-3.9	14	5	7
KEAP1_297	Q14145	KEAP1 Kelch-like ECH-associated protein 1	17.5	14.6	13.6	11.7	0.3	0.2	7	2	9
ZNF268_203	Q14587	ZNF268 Zinc finger protein 268	5.5	14.6	19.2	14.8	-1.4	0.4	5	2	1
ESCO2_589	Q56NI9	ESCO2 N-acetyltransferase ESCO2	-19.8	14.6	-25.7	-21.2	-3.9	0	87	2	4
TJAP1_172	Q5JTD0	TJAP1 Tight junction-associated protein 1	23.4	14.6	-19.8	25.7	0.7	-4.7	0	1	3
CDCA2_164	Q69YH5	CDCA2 Cell division cycle-associated protein 2	-2.4	14.6	-5.4	28.8	-3.9	-4.8	2	2	16
DIS3L2_797	Q8IYB7	DIS3L2 DIS3-like exonuclease 2	7.1	14.6	7.8	33.4	-1	-2.1	12	2	5
ASPM_1564	Q8IZT6	ASPM Abnormal spindle-like microcephaly-associated protein ASPM Abnormal spindle-like microcephaly-associated...	0.9	14.6	-1.9	5.1	-3.9	-2.4	58	4	25
MYO18A_1080	Q92614	MYO18A Unconventional myosin-XVIIIa	23.6	14.6	15	47	0.7	-1.6	0	1	7
PTPRC_432	P08575	PTPRC Receptor-type tyrosine-protein phosphatase C PTPRC Receptor-type tyrosine-protein phosphatase C...	5.6	14.5	-23.2	6.4	-1.4	-2.7	187	4	13
OSBPL2_266;273	Q9H1P3	OSBPL2 Oxysterol-binding protein-related protein 2 OSBPL2 Oxysterol-binding protein-related protein 2...	-14.9	14.5	-16.8	3.1	-3.9	-1.7	85	2	2
LRWD1_522	Q9UFC0	LRWD1 Leucine-rich repeat and WD repeat-containing protein 1 LRWD1 Leucine-rich repeat and WD repeat-containing...	-20.7	14.5	-1.4	-16.5	-3.9	0	55	4	8
NLRP7_645	A0A0G2JNK3	NLRP7 NACHT, LRR and PYD domains-containing protein 7 NLRP7 NACHT, LRR and PYD domains-containing protei...	14.6	14.4	7.2	3.7	0	1	81	2	10
EIF1B_69	O60739	EIF1B Eukaryotic translation initiation factor 1b	-12.2	14.4	-23.8	4.8	-3.9	-2.3	66	6	2
FBXO21_59	O94952	FBXO21 F-box only protein 21	4.3	14.4	6	17.8	-1.7	-1.6	23	2	1
MCM4_509	P33991	MCM4 DNA replication licensing factor MCM4	-11.7	14.4	-26.6	21.5	-3.8	-4.4	0	1	5
EIF1_69	P41567	EIF1 Eukaryotic translation initiation factor 1	-12.2	14.4	-23.8	4.8	-3.9	-2.3	66	6	2
SMAD2_149	Q15796	SMAD2 Mothers against decapentaplegic homolog 2	-32.5	14.4	-12.6	20.9	-3.9	-4.4	0	1	8
EFCAB6_155;156	Q5THR3	EFCAB6 EF-hand calcium-binding domain-containing protein 6 EFCAB6 EF-hand calcium-binding domain-containing p...	4.2	14.4	-0.2	12.2	-1.8	-3.6	6	2	1
CISD2_110	Q8N5K1	CISD2 CDGSH iron-sulfur domain-containing protein 2 CISD2 CDGSH iron-sulfur domain-containing protein ...	16.1	14.4	-4.9	18.5	0.2	-4.2	27	4	2
ZNF669_345	Q96BR6	ZNF669 Zinc finger protein 669	12.5	14.4	20.4	23.5	-0.2	-0.2	8	2	3
ZNF430_518	Q9H8G1	ZNF430 Zinc finger protein 430	8.9	14.4	0.8	15.4	-0.7	-3.9	0	1	5
protein_246	A0A0C4DFX4	protein	-3.5	14.3	-7.1	15.2	-3.8	-3.9	41	3	8
RIOK3_22;33	O14730	RIOK3 Serine/threonine-protein kinase RIO3	-9.8	14.3	-8.8	3.4	-3.8	-1.8	44	2	3
RNASEH2A_181	O75792	RNASEH2A Ribonuclease H2 subunit A	-2.4	14.3	-5.6	10.8	-3.8	-3.4	158	2	4
IGF2R_2342;2343	P11717	IGF2R Cation-independent mannose-6-phosphate receptor IGF2R Cation-independent mannose-6-phosphate recep...	8.2	14.3	4	5.7	-0.8	-0.5	57	2	2
MAP2K4_246	P45985	MAP2K4 Dual specificity mitogen-activated protein kinase kinase 4 MAP2K4 Dual specificity mitogen-activated protein ...	-13.1	14.3	-25.3	15.6	-3.8	-4	0	1	4
ELL_293	P55199	ELL RNA polymerase II elongation factor ELL	0.2	14.3	-14.8	15	-3.8	-3.9	7	3	6
RAPGEF1_374	Q13905	RAPGEF1 Rap guanine nucleotide exchange factor 1	24.3	14.3	24.8	28	0.8	-0.2	3	2	6
PPARGC1B_316	Q86YN6	PPARGC1B Peroxisome proliferator-activated receptor gamma coactivator 1-beta PPARGC1B Peroxisome proliferator-activated recepto...	11.7	14.3	6.1	-8.3	-0.3	2.6	82	2	2
DDX11_693;696;705	Q96FC9	DDX11 Probable ATP-dependent DNA helicase DDX11	3.8	14.3	9	13.2	-1.9	-0.6	37	4	8
FEM1A_641	Q9BSK4	FEM1A Protein fem-1 homolog A	-9.3	14.3	-16.6	7.3	-3.8	-2.9	34	4	1
KAT8_260;264	Q9H7Z6	KAT8 Histone acetyltransferase KAT8	1.6	14.3	-1.5	6.2	-3.2	-2.6	76	4	3
FANCL_12	Q9NW38	FANCL E3 ubiquitin-protein ligase FANCL	4.3	14.3	-4.1	10.1	-1.7	-3.3	105	6	2
MED13_1756	Q9UHV7	MED13 Mediator of RNA polymerase II transcription subunit 13 MED13 Mediator of RNA polymerase II transcription ...	0.2	14.3	-2	6.8	-3.8	-2.8	34	4	5
PMF1-BGLAP_61	U3KQ54	PMF1-BGLAP Protein PMF1-BGLAP	10	14.3	7.3	12.9	-0.5	-0.8	22	4	2
EIF3F_195	A0A0D9SEZ9	EIF3F Eukaryotic translation initiation factor 3 subunit F EIF3F Eukaryotic translation initiation factor 3 s...	14.3	14.2	-6.7	11.6	0	-3.5	45	5	1
TACC1_219	O75410	TACC1 Transforming acidic coiled-coil-containing protein 1 TACC1 Transforming acidic coiled-coil-containing p...	-4.4	14.2	-13.9	8.3	-3.8	-3.1	10	6	8
MCM7_482	P33993	MCM7 DNA replication licensing factor MCM7	-2.4	14.2	-9.4	7.5	-3.8	-2.9	17	6	2
CASP5_315	P51878	CASP5 Caspase-5	-5.4	14.2	-10.4	9.2	-3.8	-3.2	18	6	1
ATM_1396	Q13315	ATM Serine-protein kinase ATM	6.3	14.2	7.3	22.5	-1.2	-1.6	62	5	17
BIK_63	Q13323	BIK Bcl-2-interacting killer	-14.4	14.2	-26.5	-5.8	-3.8	0	88	4	1
MELK_649	Q14680	MELK Maternal embryonic leucine zipper kinase	-4	14.2	-17.6	14	-3.8	-3.8	69	2	4
PCBP2_301	Q15366	PCBP2 Poly(rC)-binding protein 2	-20.6	14.2	5.9	-4.1	-3.8	2.6	9	2	4
ATG4D_320	Q86TL0	ATG4D Cysteine protease ATG4D	-9	14.2	-22.2	41.2	-3.8	-5.4	0	1	1
CHD6_811	Q8TD26	CHD6 Chromodomain-helicase-DNA-binding protein 6	12.1	14.2	-5	16.4	-0.2	-4	18	5	9
UHRF2_432	Q96PU4	UHRF2 E3 ubiquitin-protein ligase UHRF2	-1	14.2	7	10.3	-3.8	-0.6	96	4	6
UHRF1_403	Q96T88	UHRF1 E3 ubiquitin-protein ligase UHRF1	-1	14.2	7	10.3	-3.8	-0.6	96	4	6
WDR11_390	Q9BZH6	WDR11 WD repeat-containing protein 11	11.5	14.2	13.4	11.4	-0.3	0.2	100	4	10
ECT2_308	Q9H8V3	ECT2 Protein ECT2	9.5	14.2	-31	21	-0.6	-4.4	0	1	6
NCOA5_137	Q9HCD5	NCOA5 Nuclear receptor coactivator 5	-6.2	14.2	3.9	20.2	-3.8	-2.4	42	2	4
CHD8_1161	Q9HCK8	CHD8 Chromodomain-helicase-DNA-binding protein 8	12.1	14.2	-5	16.4	-0.2	-4	18	5	12
CHD7_1318	Q9P2D1	CHD7 Chromodomain-helicase-DNA-binding protein 7	12.1	14.2	-5	16.4	-0.2	-4	18	5	6
NCDN_415	Q9UBB6	NCDN Neurochondrin	-5.3	14.2	-9.9	5.1	-3.8	-2.3	91	4	4
WWC3_920	Q9ULE0	WWC3 Protein WWC3	-1.5	14.2	-2.7	0.3	-3.8	0	9	4	8
IGHD_15	A0A0A0MS09	IGHD Ig delta chain C region	7	14.1	3.5	12	-1	-1.8	44	6	4
PHLPP1_435	O60346	PHLPP1 PH domain leucine-rich repeat-containing protein phosphatase 1 PHLPP1 PH domain leucine-rich repeat-containing pr...	13.3	14.1	8	29.9	-0.1	-1.9	26	2	3
LDLR_839	P01130	LDLR Low-density lipoprotein receptor	-1	14.1	-13.6	5.2	-3.8	-2.4	2	4	6
USP5_335	P45974	USP5 Ubiquitin carboxyl-terminal hydrolase 5	15.8	14.1	-36.3	1.1	0.2	-0.1	198	2	5
ABI3_33	Q9P2A4	ABI3 ABI gene family member 3	2.6	14.1	-16.7	14	-2.4	-3.8	75	4	3
BUB1_339	O43683	BUB1 Mitotic checkpoint serine/threonine-protein kinase BUB1 BUB1 Mitotic checkpoint serine/threonine-protein k...	-0.1	14	-13.4	9.5	-3.8	-3.3	31	6	8
NDUFS5_66	O43920	NDUFS5 NADH dehydrogenase [ubiquinone] iron-sulfur protein 5 [REVIEWED] ENSG00000168653;O43920 NDUFS5 NADH dehydrogenase [ubiquinone] iron-sulfur...	-12.7	14	-39.4	17	-3.8	-4.1	0	1	2
DKK1_237;239;245	O94907	DKK1 Dickkopf-related protein 1	3.3	14	-32.3	33.4	-2.1	-5.1	0	1	1
KIF4A_895	O95239	KIF4A Chromosome-associated kinesin KIF4A	9.5	14	0.6	15.4	-0.6	-3.9	55	4	10
TNFAIP3_54;57	P21580	TNFAIP3 Tumor necrosis factor alpha-induced protein 3 TNFAIP3 Tumor necrosis factor alpha-induced protei...	9.4	14	-1.7	5.8	-0.6	-2.5	57	6	8
CALR_105	P27797	CALR Calreticulin	-2.2	14	-8.6	6.8	-3.8	-2.8	88	6	2
CDC25A_17	P30304	CDC25A M-phase inducer phosphatase 1	-2.4	14	-10	5.5	-3.8	-2.5	100	4	4
LRPPRC_927	P42704	LRPPRC Leucine-rich PPR motif-containing protein, mitochondrial LRPPRC Leucine-rich PPR motif-containing protein, ...	2.4	14	-2.1	13.7	-2.5	-3.8	15	2	11
CENPF_1328	P49454	CENPF Centromere protein F	12	14	5.1	15.6	-0.2	-1.6	73	4	25
RABGGTB_40	P53611	RABGGTB Geranylgeranyl transferase type-2 subunit beta RABGGTB Geranylgeranyl transferase type-2 subunit ...	10.4	14	0.3	16.7	-0.4	-4.1	164	3	1
DSTN_39	P60981	DSTN Destrin	18.2	14	-21.3	10.7	0.4	-3.4	77	2	7
BAHD1_480	Q8TBE0	BAHD1 Bromo adjacent homology domain-containing 1 protein BAHD1 Bromo adjacent homology domain-containing 1 ...	-8.4	14	-2.9	17.9	-3.8	-4.2	10	2	4
DNAJC2_26	Q99543	DNAJC2 DnaJ homolog subfamily C member 2	-10.6	14	9	15.4	-3.8	-0.8	25	3	5
GGNBP2_687	Q9H3C7	GGNBP2 Gametogenetin-binding protein 2	15.1	14	3.8	12.9	0.1	-1.8	35	2	8
UPF2_944	Q9HAU5	UPF2 Regulator of nonsense transcripts 2	-12.7	14	-10.4	-18.2	-3.8	0	60	2	5
DERA_118	Q9Y315	DERA Deoxyribose-phosphate aldolase	-20	14	-23.7	6.7	-3.8	-2.7	31	4	3
USP16_286	Q9Y5T5	USP16 Ubiquitin carboxyl-terminal hydrolase 16	5.8	14	3.5	16.4	-1.3	-2.2	39	2	9
KPNA6_208	O60684	KPNA6 Importin subunit alpha-7	24.6	13.9	-3.2	4.4	0.8	-2.2	16	2	5
NCOR1_943;946	O75376	NCOR1 Nuclear receptor corepressor 1	1.8	13.9	3.7	16.4	-2.9	-2.2	70	3	5
CENPF_1693	P49454	CENPF Centromere protein F	13.6	13.9	13.4	15.4	0	-0.2	60	2	25
RPS26_23;26	P62854	RPS26 40S ribosomal protein S26	12	13.9	-3.5	8.5	-0.2	-3.1	68	6	2
NFXL1_485;486;490;493;497	Q6ZNB6	NFXL1 NF-X1-type zinc finger protein NFXL1	-23.1	13.9	-14.8	17.1	-3.8	-4.1	27	2	5
QSOX2_131	Q6ZRP7	QSOX2 Sulfhydryl oxidase 2	-6.6	13.9	-2.7	12.2	-3.8	-3.6	47	2	2
CKAP2_100	Q8WWK9	CKAP2 Cytoskeleton-associated protein 2	2.9	13.9	3.2	5.4	-2.3	-0.8	36	2	6
INTS2_48	Q9H0H0	INTS2 Integrator complex subunit 2	-22.4	13.9	-12	23.3	-3.8	-4.5	0	1	2
ZNF212_287	Q9UDV6	ZNF212 Zinc finger protein 212	10.2	13.9	-1.9	15.1	-0.5	-3.9	47	2	1
NUP214_186;199	P35658	NUP214 Nuclear pore complex protein Nup214	-15.7	13.8	-26.1	21.4	-3.8	-4.4	0	1	3
ZNF165_275	P49910	ZNF165 Zinc finger protein 165	5.6	13.8	-7.7	35	-1.3	-5.1	23	2	3
ARHGEF7_721	Q14155	ARHGEF7 Rho guanine nucleotide exchange factor 7	12.1	13.8	2	17	-0.2	-3.1	46	2	3
BRAT1_696;706;711	Q6PJG6	BRAT1 BRCA1-associated ATM activator 1	23.9	13.8	3.8	26.3	0.8	-2.8	22	3	11
FNIP1_673	Q8TF40	FNIP1 Folliculin-interacting protein 1	-2.6	13.8	3.9	15.9	-3.8	-2	7	2	2
ZNF592_353	Q92610	ZNF592 Zinc finger protein 592	-15.8	13.8	-4.9	8.6	-3.8	-3.1	57	4	8
ARHGAP9_230;239	Q9BRR9	ARHGAP9 Rho GTPase-activating protein 9	10.7	13.8	-22.5	2.4	-0.4	-1.3	68	2	2
HAUS8_182	Q9BT25	HAUS8 HAUS augmin-like complex subunit 8	5.5	13.8	-7.5	2.2	-1.3	-1.1	48	6	2
EDEM2_408	Q9BV94	EDEM2 ER degradation-enhancing alpha-mannosidase-like protein 2 EDEM2 ER degradation-enhancing alpha-mannosidase-l...	4.6	13.8	0.8	14.7	-1.6	-3.9	9	2	1
CADM1_313	Q9BY67	CADM1 Cell adhesion molecule 1	0.9	13.8	-10.4	16	-3.8	-4	67	2	1
ADAM19_748	Q9H013	ADAM19 Disintegrin and metalloproteinase domain-containing protein 19 ADAM19 Disintegrin and metalloproteinase domain-co...	9.9	13.8	1.4	7.7	-0.5	-2.5	62	6	4
NOL11_286	Q9H8H0	NOL11 Nucleolar protein 11	-8.5	13.8	-4.9	-2.1	-3.8	0	37	4	4
ICE1_904	Q9Y2F5	ICE1 Little elongation complex subunit 1	6.4	13.8	22.1	23.2	-1.1	-0.1	50	2	13
AURKA_33	O14965	AURKA Aurora kinase A	3.8	13.7	-16.4	18.6	-1.9	-4.2	65	5	5
NKRF_206;210	O15226	NKRF NF-kappa-B-repressing factor	7.2	13.7	-0.9	15.3	-0.9	-3.9	41	4	7
CEP152_1683	O94986	CEP152 Centrosomal protein of 152 kDa	-0.9	13.7	-9.6	7.7	-3.8	-2.9	25	6	10
TUBA4A_129	P68366	TUBA4A Tubulin alpha-4A chain	-6.1	13.7	-15.1	31.1	-3.8	-5	0	1	6
TNFAIP2_45	Q03169	TNFAIP2 Tumor necrosis factor alpha-induced protein 2 TNFAIP2 Tumor necrosis factor alpha-induced protei...	-11.4	13.7	-17.2	-0.9	-3.8	0	54	4	1
MCTP2_497	Q6DN12	MCTP2 Multiple C2 and transmembrane domain-containing protein 2 MCTP2 Multiple C2 and transmembrane domain-contain...	7.9	13.7	-14.9	5.4	-0.8	-2.4	50	4	1
ISCA2_144;146	Q86U28	ISCA2 Iron-sulfur cluster assembly 2 homolog, mitochondrial ISCA2 Iron-sulfur cluster assembly 2 homolog, mito...	11.2	13.7	-0.5	22.3	-0.3	-4.5	22	3	3
AEN_12;14	Q8WTP8	AEN Apoptosis-enhancing nuclease	-2.3	13.7	-18.7	12.3	-3.8	-3.6	43	4	2
CKAP2_524	Q8WWK9	CKAP2 Cytoskeleton-associated protein 2	4.4	13.7	-3.6	29.5	-1.7	-4.9	14	3	6
RAB3GAP2_1336	Q9H2M9	RAB3GAP2 Rab3 GTPase-activating protein non-catalytic subunit RAB3GAP2 Rab3 GTPase-activating protein non-cataly...	-15.9	13.7	-10.8	3.2	-3.8	-1.7	109	4	1
BIRC6_2123	Q9NR09	BIRC6 Baculoviral IAP repeat-containing protein 6	1.3	13.7	-16.7	-1.8	-3.4	0	79	2	20
MDN1_2954	Q9NU22	MDN1 Midasin	7.6	13.7	-8.1	4.3	-0.9	-2.1	119	2	30
MDN1_3263	Q9NU22	MDN1 Midasin	-6.3	13.7	-27	8.8	-3.8	-3.1	203	2	30
NFS1_381	Q9Y697	NFS1 Cysteine desulfurase, mitochondrial	11.7	13.7	-19	-9.3	-0.2	0	178	4	2
JCHAIN_91	P01591	JCHAIN Immunoglobulin J chain	-1	13.6	-1.3	12.7	-3.8	-3.7	66	6	5
CD27_87	P26842	CD27 CD27 antigen	10.6	13.6	1.3	17.8	-0.4	-3.7	38	2	2
STIM1_49	Q13586	STIM1 Stromal interaction molecule 1	7.4	13.6	2.3	19	-0.9	-3.1	33	4	1
KEAP1_257	Q14145	KEAP1 Kelch-like ECH-associated protein 1	23	13.6	9.1	0.1	0.8	3.2	24	3	9
PCM1_1325;1328	Q15154	PCM1 Pericentriolar material 1 protein	5	13.6	-4.5	9.6	-1.4	-3.3	11	4	10
PDS5A_327	Q29RF7	PDS5A Sister chromatid cohesion protein PDS5 homolog A PDS5A Sister chromatid cohesion protein PDS5 homol...	15.6	13.6	-7.8	9.9	0.2	-3.3	64	5	15
ARHGAP11A_564	Q6P4F7	ARHGAP11A Rho GTPase-activating protein 11A	5.9	13.6	-12.6	5.2	-1.2	-2.4	118	6	8
SRRD_141;143;152	Q9UH36	SRRD SRR1-like protein	5.7	13.6	5.7	9.5	-1.3	-0.7	3	2	2
RABGAP1_250	Q9Y3P9	RABGAP1 Rab GTPase-activating protein 1	14.9	13.6	9.8	10.1	0.1	0	93	2	8
TM7SF2_184	O76062	TM7SF2 Delta(14)-sterol reductase	17.9	13.5	-4.6	0.7	0.4	0	12	2	1
ALB_58	P02768	ALB Serum albumin	10.5	13.5	-8.3	-1.3	-0.4	0	34	4	2
CCT3_40	P49368	CCT3 T-complex protein 1 subunit gamma	-6.3	13.5	-7.4	10.3	-3.8	-3.4	26	6	7
LIMK1_349	P53667	LIMK1 LIM domain kinase 1	30.1	13.5	1.2	10.5	1.2	-3.2	29	5	7
DKFZp313E1411_20	Q7Z3I0	DKFZp313E1411 Putative uncharacterized protein DKFZp313E1411 DKFZp313E1411 Putative uncharacterized protein DKF...	6.9	13.5	8.7	21.5	-1	-1.3	24	2	3
TMEM57_502	Q8N5G2	TMEM57 Macoilin	3.6	13.5	-0.4	16.9	-1.9	-4.1	25	2	3
DDX28_360	Q9NUL7	DDX28 Probable ATP-dependent RNA helicase DDX28	-0.6	13.5	1.6	12.2	-3.8	-2.9	61	6	2
ATP5SL_194	Q9NW81	ATP5SL ATP synthase subunit s-like protein	-6.6	13.5	4.6	1.6	-3.8	1.5	203	4	3
STK38L_235	Q9Y2H1	STK38L Serine/threonine-protein kinase 38-like	-5.1	13.5	-1	11	-3.8	-3.5	58	6	1
ILVBL_173	A1L0T0	ILVBL Acetolactate synthase-like protein	-7.5	13.4	-15.3	4.7	-3.7	-2.2	156	6	4
GAK_190	O14976	GAK Cyclin-G-associated kinase	9.7	13.4	-2	24.9	-0.5	-4.6	10	2	10
ZNF17_509;528;531	P17021	ZNF17 Zinc finger protein 17	-2.4	13.4	-17.2	21	-3.7	-4.4	0	1	1
RBL1_1047	P28749	RBL1 Retinoblastoma-like protein 1	3.8	13.4	-17.2	4.4	-1.8	-2.1	101	6	2
ZNF776_361	Q68DI1	ZNF776 Zinc finger protein 776	-6.4	13.4	-4.9	-1.4	-3.7	0	46	4	2
ZFAND2B_171	Q8WV99	ZFAND2B AN1-type zinc finger protein 2B	-16.7	13.4	-23.5	8.2	-3.7	-3	173	2	2
ZCCHC14_362	Q8WYQ9	ZCCHC14 Zinc finger CCHC domain-containing protein 14 ZCCHC14 Zinc finger CCHC domain-containing protein...	2.1	13.4	10.2	19.2	-2.7	-0.9	65	2	2
SPEN_1134	Q96T58	SPEN Msx2-interacting protein	7.9	13.4	-4.3	5.6	-0.8	-2.5	32	6	4
LAT2_142	Q9GZY6	LAT2 Linker for activation of T-cells family member 2 LAT2 Linker for activation of T-cells family membe...	0.2	13.4	-19.1	5.1	-3.7	-2.3	151	6	3
TOR4A_62	Q9NXH8	TOR4A Torsin-4A	2.4	13.4	-10.2	9.1	-2.5	-3.2	128	6	3
GTSE1_436	Q9NYZ3	GTSE1 G2 and S phase-expressed protein 1	7.4	13.4	1.7	25.3	-0.9	-3.9	49	2	7
LNPEP_103	Q9UIQ6	LNPEP Leucyl-cystinyl aminopeptidase	17.3	13.4	13.3	13.2	0.4	0	34	3	3
LSM4_59	Q9Y4Z0	LSM4 U6 snRNA-associated Sm-like protein LSm4	27.2	13.4	7.6	27.4	1	-1.9	15	2	2
BCAR3_233	O75815	BCAR3 Breast cancer anti-estrogen resistance protein 3 BCAR3 Breast cancer anti-estrogen resistance prote...	15	13.3	15	23.6	0.2	-0.6	12	2	6
PRPF6_739	O94906	PRPF6 Pre-mRNA-processing factor 6	6.2	13.3	0.3	13.2	-1.1	-3.7	84	2	7
PRPF6_913	O94906	PRPF6 Pre-mRNA-processing factor 6	0.3	13.3	-2.3	5.7	-3.7	-2.5	42	4	7
OAS1_109	P00973	OAS1 2'-5'-oligoadenylate synthase 1	12.7	13.3	8.1	15.7	-0.1	-1	55	2	4
SDHB_101;113;98	P21912	SDHB Succinate dehydrogenase [ubiquinone] iron-sulfur subunit, mitochondrial [REVIEWED] ENSG00000117118;P21912;B2R545;Q0QEY7;Q9NQ12 SDHB Succinate dehydrogenase [ubiquinone] iron-sul...	27	13.3	23.4	22.6	1	0	56	2	2
FECH_196	P22830	FECH Ferrochelatase, mitochondrial	3.8	13.3	-3.9	14.9	-1.8	-3.9	84	3	3
SORL1_716	Q92673	SORL1 Sortilin-related receptor	18.2	13.3	11.1	23.9	0.5	-1.1	35	3	10
AICDA_116	Q9GZX7	AICDA Single-stranded DNA cytosine deaminase	8.9	13.3	-0.8	14.5	-0.6	-3.9	42	5	2
KIAA0922_1105	A2VDJ0	KIAA0922 Transmembrane protein 131-like	7.9	13.2	-6	11.3	-0.7	-3.5	31	4	17
pk_231	D4Q8H0	pk Mitogen-activated protein kinase kinase kinase MLT pk Mitogen-activated protein kinase kinase kinase ...	6	13.2	4.1	12	-1.1	-1.6	100	2	3
SKIL_495	P12757	SKIL Ski-like protein	5.6	13.2	-3.9	11.8	-1.2	-3.6	14	2	3
RPS3_134	P23396	RPS3 40S ribosomal protein S3	1.9	13.2	6.1	-4.6	-2.8	2.6	51	4	3
MCM5_355	P33992	MCM5 DNA replication licensing factor MCM5	-4.1	13.2	-7.8	12.9	-3.7	-3.7	42	6	8
UBA7_599	P41226	UBA7 Ubiquitin-like modifier-activating enzyme 7	14.6	13.2	4.1	22.2	0.1	-2.4	36	5	2
PRRC2A_1023	P48634	PRRC2A Protein PRRC2A	3	13.2	-11.8	3.5	-2.1	-1.8	58	4	5
ZNF165_56	P49910	ZNF165 Zinc finger protein 165	10.7	13.2	-3.6	11.6	-0.3	-3.5	65	2	3
PLK1_67	P53350	PLK1 Serine/threonine-protein kinase PLK1	-4.2	13.2	-11.3	7	-3.7	-2.8	80	6	6
DSTN_46	P60981	DSTN Destrin	-1.4	13.2	-7.6	20.8	-3.7	-4.4	28	3	7
TRIM14_24;36	Q14142	TRIM14 Tripartite motif-containing protein 14	0.9	13.2	6	11.4	-3.7	-0.9	48	2	3
KEAP1_13;14	Q14145	KEAP1 Kelch-like ECH-associated protein 1	7.5	13.2	10.8	10.8	-0.8	0	62	4	9
STARD3_291	Q14849	STARD3 StAR-related lipid transfer protein 3	5.2	13.2	-20.6	28.6	-1.3	-4.8	32	3	1
STK11IP_133	Q8N1F8	STK11IP Serine/threonine-protein kinase 11-interacting protein STK11IP Serine/threonine-protein kinase 11-interac...	-0.3	13.2	-1.2	3.5	-3.7	-1.8	71	4	5
HJURP_646	Q8NCD3	HJURP Holliday junction recognition protein	10	13.2	-6.6	12.6	-0.4	-3.7	69	6	7
ADNP_811;815	Q9H2P0	ADNP Activity-dependent neuroprotector homeobox protein ADNP Activity-dependent neuroprotector homeobox pr...	6.8	13.2	-6.5	-12.9	-0.9	0	67	2	5
CCDC88C_1321	Q9P219	CCDC88C Protein Daple	-0.2	13.2	-6.8	15.7	-3.7	-4	35	4	10
FBXO5_49;53	Q9UKT4	FBXO5 F-box only protein 5	10	13.2	-6.7	7.6	-0.4	-2.9	63	4	8
DERA_107	Q9Y315	DERA Deoxyribose-phosphate aldolase	7.8	13.2	-2.7	2.1	-0.8	-1.1	39	4	3
NDUFB7_80	P17568	NDUFB7 NADH dehydrogenase [ubiquinone] 1 beta subcomplex subunit 7 [REVIEWED] ENSG00000099795;P17568;Q6ICN9;Q9UI16 NDUFB7 NADH dehydrogenase [ubiquinone] 1 beta subc...	-16.2	13.1	-6.5	26.4	-3.7	-4.7	0	1	2
CENPF_1029	P49454	CENPF Centromere protein F	15.1	13.1	0.2	22.1	0.2	-4.5	33	2	25
BDH1_288	Q02338	BDH1 D-beta-hydroxybutyrate dehydrogenase, mitochondrial BDH1 D-beta-hydroxybutyrate dehydrogenase, mitocho...	8.5	13.1	2.8	14.7	-0.6	-2.4	113	4	4
RUNX3_22	Q13761	RUNX3 Runt-related transcription factor 3	-1.4	13.1	-5.9	13.6	-3.7	-3.8	14	5	1
KEAP1_241;249	Q14145	KEAP1 Kelch-like ECH-associated protein 1	5	13.1	-4.2	-0.4	-1.4	0	72	4	9
RRP12_261	Q5JTH9	RRP12 RRP12-like protein	0.6	13.1	-9.5	7.8	-3.7	-3	171	6	14
ARHGAP11A_420	Q6P4F7	ARHGAP11A Rho GTPase-activating protein 11A	6.8	13.1	3.1	11.9	-0.9	-1.9	10	2	8
ZFYVE16_304	Q7Z3T8	ZFYVE16 Zinc finger FYVE domain-containing protein 16 ZFYVE16 Zinc finger FYVE domain-containing protein...	14.4	13.1	12.7	15.4	0.1	-0.3	56	2	4
ASPM_3226	Q8IZT6	ASPM Abnormal spindle-like microcephaly-associated protein ASPM Abnormal spindle-like microcephaly-associated...	7.5	13.1	11.9	2.7	-0.8	2.1	8	2	25
NEK7_247	Q8TDX7	NEK7 Serine/threonine-protein kinase Nek7	-6.5	13.1	-12.1	11.5	-3.7	-3.5	144	4	3
NUP133_457	Q8WUM0	NUP133 Nuclear pore complex protein Nup133	-3.2	13.1	-9.7	4.4	-3.7	-2.1	160	2	4
RAB39B_125	Q96DA2	RAB39B Ras-related protein Rab-39B	-6.4	13.1	4.9	16.8	-3.7	-1.8	22	2	1
YY1AP1_151	Q9H869	YY1AP1 YY1-associated protein 1	8.8	13.1	-1	11.6	-0.6	-3.5	54	4	7
TUFT1_112	Q9NNX1	TUFT1 Tuftelin	-2.6	13.1	3.9	24.7	-3.7	-2.7	16	2	1
ANLN_210	Q9NQW6	ANLN Actin-binding protein anillin	7.3	13.1	-17.7	11.1	-0.8	-3.5	51	6	18
UTP6_370	Q9NYH9	UTP6 U3 small nucleolar RNA-associated protein 6 homolog UTP6 U3 small nucleolar RNA-associated protein 6 h...	5.9	13.1	-5.7	3.1	-1.2	-1.6	22	6	4
ANKFY1_712;716;724	Q9P2R3	ANKFY1 Rabankyrin-5	-39.6	13.1	-26.9	-25.2	-3.7	0	164	2	6
TRIM33_754	Q9UPN9	TRIM33 E3 ubiquitin-protein ligase TRIM33	2	13.1	5.2	8.4	-2.7	-0.7	30	4	13
MMACHC_70	Q9Y4U1	MMACHC Methylmalonic aciduria and homocystinuria type C protein MMACHC Methylmalonic aciduria and homocystinuria t...	3.1	13.1	-0.2	12.5	-2.1	-3.6	55	2	2
SRPRB_246	Q9Y5M8	SRPRB Signal recognition particle receptor subunit beta SRPRB Signal recognition particle receptor subunit...	-33.2	13.1	-61.4	6.9	-3.7	-2.8	78	2	4
RAD17_141	O75943	RAD17 Cell cycle checkpoint protein RAD17	-1.2	13	-1.8	13.2	-3.7	-3.7	71	5	5
TNKS_895	O95271	TNKS Tankyrase-1	-2.6	13	-6.8	12.2	-3.7	-3.6	35	6	1
TROAP_204	Q12815	TROAP Tastin	17.4	13	5.2	13.9	0.4	-1.4	21	3	5
TRIM26_353	Q12899	TRIM26 Tripartite motif-containing protein 26	-3.4	13	-7.3	8.6	-3.7	-3.1	141	6	2
DENND4C_809	Q5VZ89	DENND4C DENN domain-containing protein 4C	2.4	13	1.6	7	-2.4	-2.2	35	4	4
MAP4K3_720	Q8IVH8	MAP4K3 Mitogen-activated protein kinase kinase kinase kinase 3 MAP4K3 Mitogen-activated protein kinase kinase kin...	-7.8	13	-15.9	4.2	-3.7	-2.1	93	2	2
MIB2_323	Q96AX9	MIB2 E3 ubiquitin-protein ligase MIB2	-0.6	13	5.1	16.5	-3.7	-1.7	0	1	2
TMEM39A_29	Q9NV64	TMEM39A Transmembrane protein 39A	-9.4	13	-31	4.8	-3.7	-2.3	14	2	1
GNL3L_230	Q9NVN8	GNL3L Guanine nucleotide-binding protein-like 3-like protein GNL3L Guanine nucleotide-binding protein-like 3-li...	0.3	13	-0.9	13.3	-3.7	-3.7	46	2	10
ADAM10_435	O14672	ADAM10 Disintegrin and metalloproteinase domain-containing protein 10 ADAM10 Disintegrin and metalloproteinase domain-co...	-2.4	12.9	3	20.6	-3.7	-2.8	11	3	4
KIF4A_443	O95239	KIF4A Chromosome-associated kinesin KIF4A	9.3	12.9	-2.7	6.1	-0.5	-2.6	26	4	10
CD1C_120	P29017	CD1C T-cell surface glycoprotein CD1c	12.5	12.9	8	20.8	0	-1.4	40	2	1
CDR2_331	Q01850	CDR2 Cerebellar degeneration-related protein 2	1.8	12.9	3.2	6.7	-2.9	-1.1	140	6	3
PFKFB3_193;206	Q16875	PFKFB3 6-phosphofructo-2-kinase/fructose-2,6-bisphosphatase 3 PFKFB3 6-phosphofructo-2-kinase/fructose-2,6-bisph...	7.5	12.9	-9.7	22	-0.8	-4.5	170	5	7
AMMECR1L_18;19	Q6DCA0	AMMECR1L AMMECR1-like protein	8.9	12.9	-2.5	7.1	-0.5	-2.8	30	2	3
SASS6_525	Q6UVJ0	SASS6 Spindle assembly abnormal protein 6 homolog	8.2	12.9	-6.6	9.1	-0.7	-3.2	34	6	3
ADCK2_624	Q7Z695	ADCK2 Uncharacterized aarF domain-containing protein kinase 2 ADCK2 Uncharacterized aarF domain-containing prote...	15.7	12.9	11	19.9	0.3	-0.9	10	2	2
DTWD2_252	Q8NBA8	DTWD2 DTW domain-containing protein 2	6.8	12.9	11.6	22.6	-0.9	-1	75	2	3
ZCCHC14_159	Q8WYQ9	ZCCHC14 Zinc finger CCHC domain-containing protein 14 ZCCHC14 Zinc finger CCHC domain-containing protein...	-28.5	12.9	-19.6	19.2	-3.7	-4.3	0	1	2
NLN_451;458	Q9BYT8	NLN Neurolysin, mitochondrial	-8.4	12.9	-4.8	14.5	-3.7	-3.9	44	3	3
SEMA4A_379	Q9H3S1	SEMA4A Semaphorin-4A	9.4	12.9	-1.7	17.9	-0.5	-4.2	22	3	7
DAXX_699	Q9UER7	DAXX Death domain-associated protein 6	21.8	12.9	9.7	1.6	0.8	2.6	55	2	6
TNRC6B_557	Q9UPQ9	TNRC6B Trinucleotide repeat-containing gene 6B protein TNRC6B Trinucleotide repeat-containing gene 6B pro...	-2.7	12.9	4	13.6	-3.7	-1.8	48	4	4
APOL3_399	O95236	APOL3 Apolipoprotein L3	10.9	12.8	32.8	1.1	-0.2	5	25	2	1
LDLR_338;340	P01130	LDLR Low-density lipoprotein receptor	-15.3	12.8	-21	2.6	-3.7	-1.4	84	2	6
GPX4_93	P36969	GPX4 Phospholipid hydroperoxide glutathione peroxidase, mitochondrial GPX4 Phospholipid hydroperoxide glutathione peroxi...	21.8	12.8	21.1	27.2	0.8	-0.4	7	4	3
DNA2_492;502	P51530	DNA2 DNA replication ATP-dependent helicase/nuclease DNA2 DNA2 DNA replication ATP-dependent helicase/nuclea...	12.7	12.8	0.7	13.5	0	-3.8	111	5	8
RPS26_74;77	P62854	RPS26 40S ribosomal protein S26	-2.6	12.8	-9.3	1.9	-3.7	-1	40	6	2
CUL4B_292;297	Q13620	CUL4B Cullin-4B	5.6	12.8	1.3	-5.5	-1.2	0.4	15	2	5
GEN1_796	Q17RS7	GEN1 Flap endonuclease GEN homolog 1	2.6	12.8	-1.3	2.9	-2.3	-1.5	83	2	5
SGO2_681	Q562F6	SGO2 Shugoshin 2	-3.8	12.8	-9.5	0.9	-3.7	0	61	4	10
DNAJC14_52	Q6Y2X3	DNAJC14 DnaJ homolog subfamily C member 14	2.9	12.8	7.3	5	-2.1	0.5	31	2	2
USP32_1320	Q8NFA0	USP32 Ubiquitin carboxyl-terminal hydrolase 32	5.5	12.8	7.1	14.9	-1.2	-1.1	38	2	2
KIFC1_95	Q9BW19	KIFC1 Kinesin-like protein KIFC1	4.9	12.8	-3.9	12.2	-1.4	-3.6	33	6	7
KDM5C_714;721;724;730;738	P41229	KDM5C Lysine-specific demethylase 5C	17.8	12.7	1.2	27.3	0.5	-4.5	87	2	6
RPS15A_30	P62244	RPS15A 40S ribosomal protein S15a	-1.7	12.7	-13	2.5	-3.7	-1.3	73	6	2
RPS11_60	P62280	RPS11 40S ribosomal protein S11	2.8	12.7	-7.1	3.2	-2.2	-1.7	105	6	3
SEL1L3_494	Q68CR1	SEL1L3 Protein sel-1 homolog 3	16.8	12.7	9.8	17.9	0.4	-0.9	9	4	3
CEP97_34	Q8IW35	CEP97 Centrosomal protein of 97 kDa	24.1	12.7	-13.4	12.5	0.9	-3.6	68	2	5
TXLNB_432	Q8N3L3	TXLNB Beta-taxilin	3.7	12.7	8.5	16.4	-1.8	-0.9	109	2	3
RNF214_139	Q8ND24	RNF214 RING finger protein 214	14.6	12.7	8.3	12.9	0.2	-0.6	0	1	3
ZNF721_60	Q8TF20	ZNF721 Zinc finger protein 721	-1.5	12.7	8.1	8.2	-3.7	0	45	2	5
BTN2A2_471	Q8WVV5	BTN2A2 Butyrophilin subfamily 2 member A2	4.6	12.7	5.6	18.6	-1.5	-1.7	19	2	1
OCIAD1_38	Q9NX40	OCIAD1 OCIA domain-containing protein 1	-14.1	12.7	-30.9	6.7	-3.7	-2.8	25	2	1
DAPP1_227;229	Q9UN19	DAPP1 Dual adapter for phosphotyrosine and 3-phosphotyrosine and 3-phosphoinositide DAPP1 Dual adapter for phosphotyrosine and 3-phosp...	-12.2	12.7	-7.8	1.8	-3.7	-0.8	49	6	3
KIAA0922_1241	A2VDJ0	KIAA0922 Transmembrane protein 131-like	6	12.6	-4.1	10.4	-1.1	-3.4	95	6	17
MATR3_552	A8MXP9	MATR3 Matrin-3	9.7	12.6	0.3	28.8	-0.4	-4.8	3	2	6
MAST3_541	O60307	MAST3 Microtubule-associated serine/threonine-protein kinase 3 MAST3 Microtubule-associated serine/threonine-prot...	7.6	12.6	-6.9	26	-0.7	-4.7	0	1	2
PRPF6_901	O94906	PRPF6 Pre-mRNA-processing factor 6	8.9	12.6	-3	9.2	-0.5	-3.2	111	2	7
SREBF1_932	P36956	SREBF1 Sterol regulatory element-binding protein 1 SREBF1 Sterol regulatory element-binding protein 1...	-40	12.6	-40.8	-30.1	-3.6	0	98	2	3
DYNC1H1_3089	Q14204	DYNC1H1 Cytoplasmic dynein 1 heavy chain 1	6.9	12.6	-10.8	11.4	-0.9	-3.5	55	4	22
DGKD_1035	Q16760	DGKD Diacylglycerol kinase delta	18.9	12.6	7.3	19.8	0.6	-1.4	26	2	9
ZNF518A_516	Q6AHZ1	ZNF518A Zinc finger protein 518A	7.4	12.6	-2.9	19.9	-0.8	-4.3	0	1	1
MCM10_515;528	Q7L590	MCM10 Protein MCM10 homolog	11.3	12.6	4.2	9.1	-0.2	-1.1	109	2	5
PAPD5_474	Q8NDF8	PAPD5 Non-canonical poly(A) RNA polymerase PAPD5	6.6	12.6	14.8	20.9	-0.9	-0.5	49	2	2
DCUN1D4_51;56	Q92564	DCUN1D4 DCN1-like protein 4	8.5	12.6	1.2	14.5	-0.6	-3.6	36	2	3
KAT5_192	Q92993	KAT5 Histone acetyltransferase KAT5	1.3	12.6	-27.6	21.6	-3.3	-4.4	16	3	1
ADAMTS9_1549	Q9P2N4	ADAMTS9 A disintegrin and metalloproteinase with thrombospondin motifs 9 ADAMTS9 A disintegrin and metalloproteinase with t...	-0.8	12.6	-4	6.7	-3.7	-2.7	56	2	1
BAZ2A_1658;1660	Q9UIF9	BAZ2A Bromodomain adjacent to zinc finger domain protein 2A BAZ2A Bromodomain adjacent to zinc finger domain p...	15.3	12.6	7.9	21.9	0.3	-1.5	48	2	6
MYO5A_1768;1771	Q9Y4I1	MYO5A Unconventional myosin-Va	-3.9	12.6	12.9	0.2	-3.7	3.7	83	2	4
POLE2_403	P56282	POLE2 DNA polymerase epsilon subunit 2	6.1	12.5	-5.4	8.3	-1	-3.1	101	4	1
SMURF2_716	Q9HAU4	SMURF2 E3 ubiquitin-protein ligase SMURF2	-1.2	12.5	-0.7	3.2	-3.6	-1.7	58	4	4
KIDINS220_1050	Q9ULH0	KIDINS220 Kinase D-interacting substrate of 220 kDa KIDINS220 Kinase D-interacting substrate of 220 kD...	11.6	12.5	1.6	16.3	-0.1	-3.3	18	4	6
CEP152_1417	O94986	CEP152 Centrosomal protein of 152 kDa	-3.2	12.4	-6.1	7	-3.6	-2.8	69	4	10
PCNT_2185	O95613	PCNT Pericentrin	6.2	12.4	2.9	10.2	-1	-1.8	106	2	14
ST6GAL1_364	P15907	ST6GAL1 Beta-galactoside alpha-2,6-sialyltransferase 1 ST6GAL1 Beta-galactoside alpha-2,6-sialyltransfera...	-16	12.4	-14.4	-19.1	-3.6	0	52	2	3
CD38_180	P28907	CD38 ADP-ribosyl cyclase/cyclic ADP-ribose hydrolase 1 CD38 ADP-ribosyl cyclase/cyclic ADP-ribose hydrola...	-4.1	12.4	-10.2	-7.3	-3.6	0	106	4	7
TTK_229	P33981	TTK Dual specificity protein kinase TTK	7	12.4	-3.2	5.7	-0.8	-2.5	38	4	5
CASP7_290	P55210	CASP7 Caspase-7	-3.5	12.4	-8.1	8	-3.6	-3	144	4	3
NXPH1_239	P58417	NXPH1 Neurexophilin-1	13.2	12.4	-15.7	-1.8	0.1	0	180	2	1
INTS1_1445	Q8N201	INTS1 Integrator complex subunit 1	14.2	12.4	12.6	8.3	0.2	0.6	70	3	9
SORL1_1549	Q92673	SORL1 Sortilin-related receptor	16.7	12.4	4.2	21	0.4	-2.3	12	2	10
TRMT61A_204;209	Q96FX7	TRMT61A tRNA (adenine(58)-N(1))-methyltransferase catalytic subunit TRMT61A TRMT61A tRNA (adenine(58)-N(1))-methyltransferase ...	22	12.4	-1.8	13.5	0.8	-3.8	27	5	3
LRR1_266	Q96L50	LRR1 Leucine-rich repeat protein 1	-2.2	12.4	-14	6.1	-3.6	-2.6	76	6	6
SDF2L1_100	Q9HCN8	SDF2L1 Stromal cell-derived factor 2-like protein 1 SDF2L1 Stromal cell-derived factor 2-like protein ...	17.4	12.4	2.4	34	0.5	-3.8	60	2	1
HELLS_346	Q9NRZ9	HELLS Lymphoid-specific helicase	4.1	12.4	-9.1	-3.6	-1.6	0	44	4	4
RBM28_378	Q9NW13	RBM28 RNA-binding protein 28	-7.9	12.4	-22.4	-8.1	-3.6	0	148	4	5
STIM2_679	Q9P246	STIM2 Stromal interaction molecule 2	0.4	12.4	-3.4	10.5	-3.6	-3.4	32	6	8
CNP_158	P09543	CNP 2',3'-cyclic-nucleotide 3'-phosphodiesterase	-10.5	12.3	-3	15.6	-3.6	-4	86	5	5
HK1_823	P19367	HK1 Hexokinase-1	8.8	12.3	8.7	2.9	-0.5	1.6	42	2	5
AFF3_261	P51826	AFF3 AF4/FMR2 family member 3	-7.6	12.3	-9.7	16.8	-3.6	-4.1	20	4	8
STIL_970	Q15468	STIL SCL-interrupting locus protein	-0.9	12.3	-3.1	10.7	-3.6	-3.4	20	4	4
GCN1_1527	Q92616	GCN1 eIF-2-alpha kinase activator GCN1	4.5	12.3	-7.2	0.3	-1.4	0	112	4	20
SMARCD1_460	Q96GM5	SMARCD1 SWI/SNF-related matrix-associated actin-dependent regulator of chromatin subfamily D member 1 SMARCD1 SWI/SNF-related matrix-associated actin-de...	0.9	12.3	6.3	6.3	-3.6	0	69	4	3
DOK1_115	Q99704	DOK1 Docking protein 1	-1.5	12.3	-4.8	19.2	-3.6	-4.3	94	3	4
ANLN_381	Q9NQW6	ANLN Actin-binding protein anillin	-0.4	12.3	-3.3	5.8	-3.6	-2.5	57	6	18
ST7_305	Q9NRC1	ST7 Suppressor of tumorigenicity 7 protein	4.4	12.3	-10.6	10.7	-1.5	-3.4	74	2	1
APEX2_368	Q9UBZ4	APEX2 DNA-(apurinic or apyrimidinic site) lyase 2	-2	12.3	-7	8.3	-3.6	-3.1	50	6	3
ZNF107_54	Q9UII5	ZNF107 Zinc finger protein 107	-3.5	12.3	6.5	4.1	-3.6	0.7	53	4	7
CASP8AP2_978	A0A087WTW5	CASP8AP2 CASP8-associated protein 2	-6	12.2	-7.6	11.5	-3.6	-3.5	83	4	6
CENPE_2297	Q02224	CENPE Centromere-associated protein E	-3.1	12.2	-4.9	16.3	-3.6	-4	74	5	11
PRDM2_1450;1457;1460	Q13029	PRDM2 PR domain zinc finger protein 2	7.7	12.2	-8.5	15.9	-0.7	-4	52	2	9
PSME4_637;638	Q14997	PSME4 Proteasome activator complex subunit 4	-4	12.2	-5	6.6	-3.6	-2.7	82	2	4
MORF4L2_165	Q15014	MORF4L2 Mortality factor 4-like protein 2	-9.1	12.2	-21.9	11	-3.6	-3.5	31	6	1
TRAPPC11_590	Q7Z392	TRAPPC11 Trafficking protein particle complex subunit 11 TRAPPC11 Trafficking protein particle complex subu...	44.6	12.2	4.7	13.1	1.9	-1.5	5	2	4
CAMKMT_56	Q7Z624	CAMKMT Calmodulin-lysine N-methyltransferase	21.8	12.2	-0.8	7.7	0.8	-2.9	25	3	3
FILIP1_65	Q7Z7B0	FILIP1 Filamin-A-interacting protein 1	9.6	12.2	10.8	19.4	-0.3	-0.8	113	2	1
ZC3H3_338	Q8IXZ2	ZC3H3 Zinc finger CCCH domain-containing protein 3 ZC3H3 Zinc finger CCCH domain-containing protein 3...	7.7	12.2	-0.3	8.9	-0.7	-3.2	11	2	6
MTCH1_385	Q9NZJ7	MTCH1 Mitochondrial carrier homolog 1	7.4	12.2	-2.3	10.1	-0.7	-3.3	24	6	1
PTPRC_365	P08575	PTPRC Receptor-type tyrosine-protein phosphatase C PTPRC Receptor-type tyrosine-protein phosphatase C...	8.8	12.1	-24	7.3	-0.5	-2.9	43	4	13
ACTR1B_34	P42025	ACTR1B Beta-centractin	2.4	12.1	3	10.2	-2.4	-1.8	1	2	2
SARS_300	P49591	SARS Serine--tRNA ligase, cytoplasmic	-5.9	12.1	-8.2	2	-3.6	-1	62	6	4
AP1AR_188	Q63HQ0	AP1AR AP-1 complex-associated regulatory protein	12.4	12.1	-10.9	21.5	0	-4.4	14	4	1
KIF18B_702	Q86Y91	KIF18B Kinesin-like protein KIF18B	5.7	12.1	-3.6	8.7	-1.1	-3.1	43	6	8
DNAJB14_178	Q8TBM8	DNAJB14 DnaJ homolog subfamily B member 14	18.6	12.1	2.5	27.2	0.6	-3.5	28	2	3
SEC62_32	Q99442	SEC62 Translocation protein SEC62	-3.6	12.1	-6.2	1.2	-3.6	-0.2	40	4	3
C16orf70_222	Q9BSU1	C16orf70 UPF0183 protein C16orf70	-2.7	12.1	-19.5	14	-3.6	-3.8	14	3	1
CDC14A_267;278	Q9UNH5	CDC14A Dual specificity protein phosphatase CDC14A CDC14A Dual specificity protein phosphatase CDC14A...	29.7	12.1	9.4	12.3	1.3	-0.4	22	2	2
EXO1_810	Q9UQ84	EXO1 Exonuclease 1	6	12.1	7.5	9.1	-1	-0.3	85	2	3
NLRP7_696	A0A0G2JNK3	NLRP7 NACHT, LRR and PYD domains-containing protein 7 NLRP7 NACHT, LRR and PYD domains-containing protei...	13.8	12	4.9	15.4	0.2	-1.6	62	2	10
RPS8_71;72	P62241	RPS8 40S ribosomal protein S8	-0.6	12	-12.1	9.2	-3.6	-3.2	35	6	3
FOXK1_254	P85037	FOXK1 Forkhead box protein K1	-3	12	-6.4	6	-3.6	-2.6	121	6	4
DST_5922	Q03001	DST Dystonin	11.5	12	1.3	17.6	-0.1	-3.8	48	2	4
AASDH_13	Q4L235	AASDH Acyl-CoA synthetase family member 4	-1.9	12	-11	5.5	-3.6	-2.5	79	2	3
UBR4_137;140	Q5T4S7	UBR4 E3 ubiquitin-protein ligase UBR4	-0.8	12	1.6	-6	-3.6	0.6	127	4	26
HYLS1_170	Q96M11	HYLS1 Hydrolethalus syndrome protein 1	-20	12	-21.6	16.8	-3.6	-4.1	0	1	2
FAM193B_873	Q96PV7	FAM193B Protein FAM193B	0.5	12	1.3	17.4	-3.6	-3.8	3	2	3
PSMD1_141	Q99460	PSMD1 26S proteasome non-ATPase regulatory subunit 1 PSMD1 26S proteasome non-ATPase regulatory subunit...	-7.8	12	-4.8	-1.7	-3.6	0	5	2	6
VPS33B_82	Q9H267	VPS33B Vacuolar protein sorting-associated protein 33B VPS33B Vacuolar protein sorting-associated protein...	-13	12	-7.5	8.8	-3.6	-3.1	33	2	2
GGNBP2_243	Q9H3C7	GGNBP2 Gametogenetin-binding protein 2	-10.5	12	-13.8	10	-3.6	-3.3	65	6	8
RRBP1_1216	Q9P2E9	RRBP1 Ribosome-binding protein 1	5.1	12	0.4	10.2	-1.2	-3.3	20	4	6
USP21_221;229	Q9UK80	USP21 Ubiquitin carboxyl-terminal hydrolase 21	8.5	12	10.2	11.2	-0.5	-0.1	112	2	1
PAPSS1_53	O43252	PAPSS1 Bifunctional 3'-phosphoadenosine 5'-phosphosulfate synthase 1 PAPSS1 Bifunctional 3'-phosphoadenosine 5'-phospho...	-12.1	11.9	-6.1	1.4	-3.6	-0.5	49	4	6
ZBTB11_943	O95625	ZBTB11 Zinc finger and BTB domain-containing protein 11 ZBTB11 Zinc finger and BTB domain-containing prote...	7.5	11.9	4	13.4	-0.7	-1.7	49	4	4
MAST2_930	Q6P0Q8	MAST2 Microtubule-associated serine/threonine-protein kinase 2 MAST2 Microtubule-associated serine/threonine-prot...	9.4	11.9	7.7	15.8	-0.3	-1	34	2	4
CEP85_527	Q6P2H3	CEP85 Centrosomal protein of 85 kDa	-5.6	11.9	-29.4	6.2	-3.6	-2.6	81	4	3
OGFOD3_103	Q6PK18	OGFOD3 2-oxoglutarate and iron-dependent oxygenase domain-containing protein 3 OGFOD3 2-oxoglutarate and iron-dependent oxygenase...	3.7	11.9	0.3	1.7	-1.7	-0.7	7	2	1
NAPRT_533	Q6XQN6	NAPRT Nicotinate phosphoribosyltransferase	-6.8	11.9	-6.6	6.3	-3.6	-2.7	118	6	6
PPTC7_124	Q8NI37	PPTC7 Protein phosphatase PTC7 homolog	2.2	11.9	-3.5	38.1	-2.4	-5.3	0	1	3
SPATA5L1_509	Q9BVQ7	SPATA5L1 Spermatogenesis-associated protein 5-like protein 1 SPATA5L1 Spermatogenesis-associated protein 5-like...	-11.7	11.9	-9.2	2.3	-3.6	-1.2	74	6	5
GREB1L_247	Q9C091	GREB1L GREB1-like protein	22.2	11.9	7.6	29	0.9	-1.9	29	2	1
AICDA_55	Q9GZX7	AICDA Single-stranded DNA cytosine deaminase	8.7	11.9	-3.4	10.8	-0.4	-3.4	54	6	2
ANLN_437	Q9NQW6	ANLN Actin-binding protein anillin	9.3	11.9	8.2	21.2	-0.4	-1.4	26	2	18
BLOC1S6_95	Q9UL45	BLOC1S6 Biogenesis of lysosome-related organelles complex 1 subunit 6 BLOC1S6 Biogenesis of lysosome-related organelles ...	-5.1	11.9	-7	5.3	-3.6	-2.4	54	4	1
KIAA0922_357	A2VDJ0	KIAA0922 Transmembrane protein 131-like	12	11.8	0.7	22.1	0	-4.5	8	2	17
CCNT2_26;36	O60583	CCNT2 Cyclin-T2	15	11.8	-15.2	7.3	0.4	-2.9	77	2	2
MT-ND3_39	P03897	MT-ND3 NADH-ubiquinone oxidoreductase chain 3	13.8	11.8	-11.2	-0.4	0.2	0	151	3	1
TNFAIP3_727	P21580	TNFAIP3 Tumor necrosis factor alpha-induced protein 3 TNFAIP3 Tumor necrosis factor alpha-induced protei...	14.4	11.8	15.4	19.9	0.3	-0.4	41	2	8
RPA1_323	P27694	RPA1 Replication protein A 70 kDa DNA-binding subunit RPA1 Replication protein A 70 kDa DNA-binding subu...	-4.2	11.8	-0.3	20.9	-3.6	-4.4	55	3	3
ACTR1B_222	P42025	ACTR1B Beta-centractin	14.6	11.8	6.3	30	0.3	-2.3	20	2	2
CENPF_383	P49454	CENPF Centromere protein F	4.6	11.8	0.8	10.3	-1.3	-3.4	27	4	25
PCYT1A_37	P49585	PCYT1A Choline-phosphate cytidylyltransferase A	-0.6	11.8	12.2	3	-3.6	2	66	2	4
CLK1_200	P49759	CLK1 Dual specificity protein kinase CLK1	10.7	11.8	-8.4	4.5	-0.1	-2.2	21	4	2
RPS3A_111	P61247	RPS3A 40S ribosomal protein S3a	-1.2	11.8	-5.7	11.2	-3.6	-3.5	54	4	4
TMEM201_626	Q5SNT2	TMEM201 Transmembrane protein 201	6.6	11.8	0.6	9.5	-0.8	-3.3	50	4	5
PRR14L_1875	Q5THK1	PRR14L Protein PRR14L	-6.9	11.8	-41.7	-7	-3.6	0	325	2	21
SORL1_1125;1131	Q92673	SORL1 Sortilin-related receptor	10.6	11.8	-11.5	7.2	-0.2	-2.9	111	6	10
SORL1_1484	Q92673	SORL1 Sortilin-related receptor	15.5	11.8	8	13.4	0.4	-0.8	33	3	10
RNF34_65	Q969K3	RNF34 E3 ubiquitin-protein ligase RNF34	3.3	11.8	-3.6	12.8	-1.9	-3.7	30	3	3
DDX11_267	Q96FC9	DDX11 Probable ATP-dependent DNA helicase DDX11	20.4	11.8	7.2	19.2	0.8	-1.4	16	2	8
SIRT7_266	Q9NRC8	SIRT7 NAD-dependent protein deacetylase sirtuin-7	-21.4	11.8	-18.8	-11.1	-3.6	0	79	2	2
ZNF28_338	P17035	ZNF28 Zinc finger protein 28	-13.3	11.7	-12.4	2.3	-3.6	-1.2	19	2	4
SEC61B_39	P60468	SEC61B Protein transport protein Sec61 subunit beta SEC61B Protein transport protein Sec61 subunit bet...	0.9	11.7	-1.5	12.4	-3.5	-3.6	30	5	1
BTG2_120;132;137	P78543	BTG2 Protein BTG2	27.9	11.7	0.5	50	1.2	-5.6	0	1	2
E2F4_88	Q16254	E2F4 Transcription factor E2F4	5.6	11.7	-10.9	-0.7	-1.1	0	85	6	1
EDRF1_1019	Q3B7T1	EDRF1 Erythroid differentiation-related factor 1	8.2	11.7	-9.9	4.4	-0.5	-2.2	90	4	5
ZCCHC11_204	Q5TAX3	ZCCHC11 Terminal uridylyltransferase 4	4.3	11.7	5.2	3.9	-1.4	0.4	16	2	8
ZNF318_140	Q5VUA4	ZNF318 Zinc finger protein 318	0.5	11.7	3.3	16.3	-3.5	-2.3	45	2	12
ANKLE1_517	Q8NAG6	ANKLE1 Ankyrin repeat and LEM domain-containing protein 1 ANKLE1 Ankyrin repeat and LEM domain-containing pr...	7.3	11.7	-0.7	8.4	-0.7	-3.1	98	4	4
TXNDC5_217;220	Q8NBS9	TXNDC5 Thioredoxin domain-containing protein 5	2.6	11.7	0.2	6.8	-2.2	-2.8	33	6	5
FAM81A_139	Q8TBF8	FAM81A Protein FAM81A	2.6	11.7	4.2	9.6	-2.2	-1.2	5	2	1
SMARCD1_339	Q96GM5	SMARCD1 SWI/SNF-related matrix-associated actin-dependent regulator of chromatin subfamily D member 1 SMARCD1 SWI/SNF-related matrix-associated actin-de...	-8.4	11.7	-2.7	11.5	-3.5	-3.5	188	2	3
FYCO1_1203;1206;1207	Q9BQS8	FYCO1 FYVE and coiled-coil domain-containing protein 1 FYCO1 FYVE and coiled-coil domain-containing prote...	-21.8	11.7	-20	1.8	-3.5	-0.8	180	2	3
ADAM19_632;638;643	Q9H013	ADAM19 Disintegrin and metalloproteinase domain-containing protein 19 ADAM19 Disintegrin and metalloproteinase domain-co...	10.9	11.7	-4.5	11	-0.1	-3.5	95	2	4
RNPEP_123;130	Q9H4A4	RNPEP Aminopeptidase B	10.4	11.7	-8.7	17.5	-0.2	-4.1	49	2	5
DDX20_181	Q9UHI6	DDX20 Probable ATP-dependent RNA helicase DDX20	4.1	11.7	12.8	11.8	-1.5	0.1	43	2	6
NUFIP1_473	Q9UHK0	NUFIP1 Nuclear fragile X mental retardation-interacting protein 1 NUFIP1 Nuclear fragile X mental retardation-intera...	2.6	11.7	-10.3	13.4	-2.2	-3.7	89	2	1
INO80_963;965	Q9ULG1	INO80 DNA helicase INO80	-12.9	11.7	-13	10.1	-3.5	-3.3	6	2	6
MCL1_16	Q07820	MCL1 Induced myeloid leukemia cell differentiation protein Mcl-1 MCL1 Induced myeloid leukemia cell differentiation...	-0.9	11.6	-4.2	13.8	-3.5	-3.8	71	4	2
PRDX4_51	Q13162	PRDX4 Peroxiredoxin-4	15.8	11.6	9.3	21.8	0.5	-1.2	17	5	2
GSE1_777	Q14687	GSE1 Genetic suppressor element 1	1.3	11.6	5.1	9.1	-3.2	-0.8	9	2	4
LPIN1_118	Q14693	LPIN1 Phosphatidate phosphatase LPIN1	4.8	11.6	-1.8	17.6	-1.3	-4.1	17	2	5
RAB3GAP1_783	Q15042	RAB3GAP1 Rab3 GTPase-activating protein catalytic subunit RAB3GAP1 Rab3 GTPase-activating protein catalytic ...	14.3	11.6	-1.2	-4.6	0.3	0	5	3	9
EPC2_446	Q52LR7	EPC2 Enhancer of polycomb homolog 2	-4	11.6	-12.9	15	-3.5	-3.9	32	2	6
CKAP2L_107	Q8IYA6	CKAP2L Cytoskeleton-associated protein 2-like	-6.5	11.6	-16.5	10.1	-3.5	-3.3	50	6	6
ORAOV1_65;70	Q8WV07	ORAOV1 Oral cancer-overexpressed protein 1	13.8	11.6	6.6	12.4	0.3	-0.9	0	2	1
MIB2_924	Q96AX9	MIB2 E3 ubiquitin-protein ligase MIB2	5.6	11.6	6.7	13.1	-1	-1	104	2	2
B3GALT6_271	Q96L58	B3GALT6 Beta-1,3-galactosyltransferase 6	-5.4	11.6	-13.6	14.4	-3.5	-3.8	156	2	1
TMEM74_231;237;248	Q96NL1	TMEM74 Transmembrane protein 74	8.9	11.6	22.8	24.7	-0.4	-0.1	15	2	1
ZNF341_756	Q9BYN7	ZNF341 Zinc finger protein 341	2.8	11.6	5.1	13.2	-2.1	-1.4	7	2	1
PDGFD_272	Q9GZP0	PDGFD Platelet-derived growth factor D	-6.5	11.6	6.6	-3.1	-3.5	2.7	116	2	1
EPB41L2_488	O43491	EPB41L2 Band 4.1-like protein 2	-5.2	11.5	-47.5	-1.6	-3.5	0	50	2	4
PTPRC_1070	P08575	PTPRC Receptor-type tyrosine-protein phosphatase C PTPRC Receptor-type tyrosine-protein phosphatase C...	4.8	11.5	-2.3	12.1	-1.3	-3.6	32	5	13
LAMP1_338	P11279	LAMP1 Lysosome-associated membrane glycoprotein 1	-10.7	11.5	-8.4	9.3	-3.5	-3.2	2	2	1
RIPK1_256	Q13546	RIPK1 Receptor-interacting serine/threonine-protein kinase 1 RIPK1 Receptor-interacting serine/threonine-protei...	-2.5	11.5	-15	19.5	-3.5	-4.3	25	3	3
PTK2B_650	Q14289	PTK2B Protein-tyrosine kinase 2-beta	-9.5	11.5	-9.3	20.1	-3.5	-4.3	44	3	11
FAM98C_36	Q17RN3	FAM98C Protein FAM98C	3.4	11.5	0.9	9.1	-1.8	-3.2	125	4	3
SGO2_1041	Q562F6	SGO2 Shugoshin 2	18.5	11.5	8.7	25.2	0.7	-1.5	29	2	10
LRRC16A_790	Q5VZK9	LRRC16A F-actin-uncapping protein LRRC16A	24.8	11.5	15.7	24.6	1.1	-0.7	24	2	9
SETX_2451	Q7Z333	SETX Probable helicase senataxin	16.8	11.5	18.9	16.1	0.6	0.2	18	2	23
ASPM_1500	Q8IZT6	ASPM Abnormal spindle-like microcephaly-associated protein ASPM Abnormal spindle-like microcephaly-associated...	-2.4	11.5	-1.7	19.3	-3.5	-4.3	26	2	25
PEO1_226	Q96RR1	PEO1 Twinkle protein, mitochondrial	-2.6	11.5	-2	17	-3.5	-4.1	0	1	4
KIFC1_144	Q9BW19	KIFC1 Kinesin-like protein KIFC1	3.9	11.5	-8	13	-1.6	-3.7	83	5	7
SYNRG_1194	Q9UMZ2	SYNRG Synergin gamma	28.3	11.5	11	17.8	1.3	-0.7	9	2	3
ANKRD26_1040	Q9UPS8	ANKRD26 Ankyrin repeat domain-containing protein 26 ANKRD26 Ankyrin repeat domain-containing protein 2...	4.9	11.5	0.3	12.9	-1.2	-3.7	28	2	1
FAM96B_158	Q9Y3D0	FAM96B Mitotic spindle-associated MMXD complex subunit MIP18 FAM96B Mitotic spindle-associated MMXD complex sub...	2.3	11.5	-23.1	20	-2.3	-4.3	0	1	2
IGLV6-57_143	A0A075B6I2	IGLV6-57 Protein IGLV6-57	1.7	11.4	-18.8	19.8	-2.8	-4.3	0	1	1
PRC1_72	O43663	PRC1 Protein regulator of cytokinesis 1	6.4	11.4	-11.5	9.1	-0.8	-3.2	154	2	4
ST6GAL1_353	P15907	ST6GAL1 Beta-galactoside alpha-2,6-sialyltransferase 1 ST6GAL1 Beta-galactoside alpha-2,6-sialyltransfera...	-1.8	11.4	-11.6	3.4	-3.5	-1.8	47	4	3
GPX2_55	P18283	GPX2 Glutathione peroxidase 2	12.2	11.4	11.9	31.6	0.1	-1.4	8	2	1
CSNK1D_255	P48730	CSNK1D Casein kinase I isoform delta	-23.2	11.4	-37.3	11.5	-3.5	-3.5	0	1	2
ZCCHC6_1005;1008	Q5VYS8	ZCCHC6 Terminal uridylyltransferase 7	15.9	11.4	13.7	12.7	0.5	0.1	206	2	12
RAP1GAP2_228	Q684P5	RAP1GAP2 Rap1 GTPase-activating protein 2	1.8	11.4	-7.2	21.6	-2.7	-4.4	0	1	3
MEX3B_438	Q6ZN04	MEX3B RNA-binding protein MEX3B	-10.5	11.4	-8.5	1.5	-3.5	-0.6	5	2	1
PELI1_139;143	Q96FA3	PELI1 E3 ubiquitin-protein ligase pellino homolog 1 PELI1 E3 ubiquitin-protein ligase pellino homolog ...	12.5	11.4	2.7	11.2	0.1	-2	54	2	1
PRIMPOL_69	Q96LW4	PRIMPOL DNA-directed primase/polymerase protein	5.8	11.4	3.3	9.4	-1	-1.5	115	4	1
ATF6B_340	Q99941	ATF6B Cyclic AMP-dependent transcription factor ATF-6 beta ATF6B Cyclic AMP-dependent transcription factor AT...	-1.6	11.4	-2	10.8	-3.5	-3.4	51	4	3
MTG2_145	Q9H4K7	MTG2 Mitochondrial ribosome-associated GTPase 2	11.1	11.4	-2.5	16.4	0	-4	8	2	4
UBA6_924	A0AVT1	UBA6 Ubiquitin-like modifier-activating enzyme 6	7.8	11.3	9.2	14.8	-0.5	-0.7	117	2	6
AGRN_395;399;405	O00468	AGRN Agrin	10.7	11.3	2.1	21.3	-0.1	-3.4	4	2	1
REV3L_1509	O60673	REV3L DNA polymerase zeta catalytic subunit	0.4	11.3	6.9	13.8	-3.5	-1	12	2	4
LRBA_2655	P50851	LRBA Lipopolysaccharide-responsive and beige-like anchor protein LRBA Lipopolysaccharide-responsive and beige-like ...	3.6	11.3	-0.6	4.1	-1.6	-2	85	2	15
ACTR1A_34	P61163	ACTR1A Alpha-centractin	-3.8	11.3	-4.6	1.6	-3.5	-0.7	17	6	2
CENPE_2626	Q02224	CENPE Centromere-associated protein E	7.2	11.3	-0.6	15.8	-0.7	-4	15	2	11
DYNC1H1_4644	Q14204	DYNC1H1 Cytoplasmic dynein 1 heavy chain 1	0.8	11.3	-21.8	9.2	-3.5	-3.2	37	6	22
SGO2_582	Q562F6	SGO2 Shugoshin 2	-13.2	11.3	-20	9.6	-3.5	-3.3	110	4	10
CDCA5_195	Q96FF9	CDCA5 Sororin	-2.2	11.3	-7.8	7.8	-3.5	-3	97	4	2
VCPIP1_816	Q96JH7	VCPIP1 Deubiquitinating protein VCIP135	-3.1	11.3	3.8	2.5	-3.5	0.6	198	4	5
RANBP9_719	Q96S59	RANBP9 Ran-binding protein 9	8.9	11.3	-6.6	10	-0.3	-3.3	115	2	4
SENP2_54	Q9HC62	SENP2 Sentrin-specific protease 2	5.8	11.3	-7	0.1	-1	0	61	6	3
NCOA5_301	Q9HCD5	NCOA5 Nuclear receptor coactivator 5	3.5	11.3	-3.2	5.6	-1.7	-2.5	19	2	4
ANLN_469	Q9NQW6	ANLN Actin-binding protein anillin	8.1	11.3	-5.4	18.5	-0.5	-4.2	33	5	18
ERAP1_498	Q9NZ08	ERAP1 Endoplasmic reticulum aminopeptidase 1	6.7	11.3	10.6	7	-0.8	0.6	104	4	3
HEATR5B_870	Q9P2D3	HEATR5B HEAT repeat-containing protein 5B	3.7	11.3	-5.2	10.4	-1.6	-3.4	95	4	8
FNDC3A_1022;1026	Q9Y2H6	FNDC3A Fibronectin type-III domain-containing protein 3A FNDC3A Fibronectin type-III domain-containing prot...	-1.4	11.3	-31	36.3	-3.5	-5.2	0	1	9
MRPS12_132	O15235	MRPS12 28S ribosomal protein S12, mitochondrial	-3.4	11.2	-1.4	5.3	-3.5	-2.4	19	6	3
EIF3H_327	O15372	EIF3H Eukaryotic translation initiation factor 3 subunit H EIF3H Eukaryotic translation initiation factor 3 s...	3.4	11.2	-9.1	10.8	-1.7	-3.4	76	6	2
BUB1B_900	O60566	BUB1B Mitotic checkpoint serine/threonine-protein kinase BUB1 beta BUB1B Mitotic checkpoint serine/threonine-protein ...	1.5	11.2	-4.1	8.5	-2.9	-3.1	31	6	8
GNAI3_351	P08754	GNAI3 Guanine nucleotide-binding protein G(k) subunit alpha GNAI3 Guanine nucleotide-binding protein G(k) subu...	1.6	11.2	8.1	22.7	-2.8	-1.5	25	2	5
HLA-A_188	P16188	HLA-A HLA class I histocompatibility antigen, A-30 alpha chain HLA-A HLA class I histocompatibility antigen, A-30...	-17.6	11.2	-9.6	0.8	-3.5	0	78	4	3
HLA-B_188	P30479	HLA-B HLA class I histocompatibility antigen, B-41 alpha chain HLA-B HLA class I histocompatibility antigen, B-41...	-17.6	11.2	-9.6	0.8	-3.5	0	78	4	3
HLA-C_188	P30510	HLA-C HLA class I histocompatibility antigen, Cw-14 alpha chain HLA-C HLA class I histocompatibility antigen, Cw-1...	-17.6	11.2	-9.6	0.8	-3.5	0	78	4	3
KPNA1_240	P52294	KPNA1 Importin subunit alpha-5	5.2	11.2	-2.8	5.8	-1.1	-2.5	51	4	1
COPB1_189	P53618	COPB1 Coatomer subunit beta	1.9	11.2	-11.6	9.9	-2.6	-3.3	58	2	11
PPIG_549	Q13427	PPIG Peptidyl-prolyl cis-trans isomerase G	-8.2	11.2	-3.8	9.8	-3.5	-3.3	107	6	5
KEAP1_622;624	Q14145	KEAP1 Kelch-like ECH-associated protein 1	7.3	11.2	-0.8	2.6	-0.6	-1.4	33	4	9
FAM102A_119;120	Q5T9C2	FAM102A Protein FAM102A	14.7	11.2	2.2	14	0.4	-2.7	106	2	3
CDCA2_824	Q69YH5	CDCA2 Cell division cycle-associated protein 2	4	11.2	-0.2	11.1	-1.5	-3.5	13	4	16
ARHGAP11A_751	Q6P4F7	ARHGAP11A Rho GTPase-activating protein 11A	10.1	11.2	5.1	13.7	-0.2	-1.4	54	4	8
ADGRD1_137	Q6QNK2	ADGRD1 Adhesion G-protein coupled receptor D1	0.7	11.2	-2.3	-4.8	-3.5	0	17	2	1
C14orf80_87	Q86SX3	C14orf80 Uncharacterized protein C14orf80	1.6	11.2	9.1	10	-2.8	-0.1	63	2	4
PDCD6IP_122;127	Q8WUM4	PDCD6IP Programmed cell death 6-interacting protein PDCD6IP Programmed cell death 6-interacting protei...	4.2	11.2	-23.6	11.3	-1.4	-3.5	0	1	8
MRPL47_87	Q9HD33	MRPL47 39S ribosomal protein L47, mitochondrial	-4.9	11.2	4.3	10.2	-3.5	-1.2	70	2	1
NFKBIL1_213	Q9UBC1	NFKBIL1 NF-kappa-B inhibitor-like protein 1	12.5	11.2	21.5	20.1	0.1	0.1	25	2	2
ZMYND8_271;274	Q9ULU4	ZMYND8 Protein kinase C-binding protein 1	3.6	11.2	-7.3	5.4	-1.7	-2.4	299	2	5
TUBGCP5_309	A0A0G2JSA7	TUBGCP5 Gamma-tubulin complex component	9.3	11.1	3.6	2.1	-0.3	0.7	189	2	3
E2F8_378	A0AVK6	E2F8 Transcription factor E2F8	10.2	11.1	4.2	15.2	-0.1	-1.8	29	4	3
PROSC_261	O94903	PROSC Proline synthase co-transcribed bacterial homolog protein PROSC Proline synthase co-transcribed bacterial ho...	26.9	11.1	1.1	15.3	1.3	-3.7	56	5	3
[truncated: 17,114 more rows]

## Sheet: exp 3 - liganded
exp 3 - liganded - List of proteins liganded by bicyclopyrrolidine stereoprobes as determined by protein-directed ABPP (experiment 3; competitor probes: FWG-33A/33B) (Fig. 3f in manuscript) Ramos cells treated with DMSO or FWG-33A/33B (5 μM, 3h), followed by stereomatched alkyne FWG-49A/49B (2 μM, 1h), and protein-directed ABPP analysis. Proteins are defined as liganded if they fulfill the criter…
[truncated: 5 more rows]

[truncated: 12 more sheets: exp 3 - quantified (a) , exp 3 - quantified (b), exp 4 - RNF14 peptides, exp 4 - quantified, exp 5 - RNF14 peptides, exp 5 - quantified, exp 6 - quantified, exp 7 - quantified, exp 8 - quantified, exp 8 - peptides, exp 9 - peptides, exp 10 - peptides]
