# Supplementary material for: Complexoform-restricted covalent TRMT112 ligands that allosterically agonize METTL5
Source: Nat Chem Biol. 2026 Jan 8;22(5):770–82. doi: 10.1038/s41589-025-02099-5 (PMC13128453; doi:10.1038/s41589-025-02099-5)
Supplement: Supplementary file 4 — Statistical source data. [file 41589_2025_2099_MOESM4_ESM.xlsx]

## Sheet: Fig. 1c
Protein	Enantioselectivity	Diastereoselectivity	Point size	Category
AAAS	-0.0211905	0.703209	< 25	gray
AACS	0.429644	0.844237	< 25	gray		This data can be generated from Supplementary Dataset 1 (Tab: exp 1 - quantified)
AAED1	1.54222	0.414249	25-50	gray
AARS2	-0.522761	1.27372	< 25	gray
AARSD1	-0.98941	0.566003	< 25	gray
AASDHPPT	-0.331155	-0.108345	< 25	gray
ABAT	-0.714445	1.02836	< 25	gray
ABCB7	-0.407965	0.924892	< 25	gray
ABCD3	-0.419406	0.849532	< 25	gray
ABCE1	-0.218908	0.579052	< 25	gray
ABCF2	-0.367572	0.737648	< 25	gray
ABCF3	-0.96567	1.19343	< 25	gray
ABHD12	-0.0752702	0.522056	< 25	gray
ABHD16A	-0.565251	1.70008	25-50	gray
ABHD3	-0.635889	0.555053	< 25	gray
ABI3	-0.0536719	0.374146	< 25	gray
ABR	-0.420149	0.72395	< 25	gray
ACAA2	0.264271	1.433	< 25	gray
ACACA	0.2594	0.132738	< 25	gray
ACACB	0.150116	0.149008	< 25	gray
ACAD8	-0.341557	0.727712	< 25	gray
ACAD9	-0.597756	0.755011	< 25	gray
ACADM	-0.372538	-0.337254	< 25	gray
ACADVL	-2.46514	2.7543	25-50	FWG-3A
ACAP1	-0.388646	0.749038	< 25	gray
ACAP2	-0.168062	0.105508	< 25	gray
ACAT1	0.135706	0.662651	< 25	gray
ACAT2	-0.515465	0.918864	< 25	gray
ACBD6	0.900413	1.27502	< 25	gray
ACD	-0.0957085	1.56272	< 25	gray
ACLY	-0.267508	0.24786	< 25	gray
ACOT7	-1.43059	1.8768	< 25	FWG-3A
ACOT8	-0.130729	0.645764	< 25	gray
ACP1	-0.0653452	0.314109	< 25	gray
ACSF3	-0.351723	0.700474	< 25	gray
ACSL3	-0.183873	0.879221	< 25	gray
ACSL4	-0.352496	0.96479	< 25	gray
ACSL5	0.904486	0.862673	< 25	gray
ACTB	-0.273331	0.297749	< 25	gray
ACTR5	-0.238048	0.451712	< 25	gray
ADAR	-0.587077	0.995298	< 25	gray
ADCK3	-0.234647	0.806324	< 25	gray
ADD1	-0.178457	0.339186	< 25	gray
ADD3	-1.0941	0.842927	< 25	gray
ADH5	-0.58432	-0.0799211	< 25	gray
ADK	-1.35069	3.03386	< 25	FWG-3A
ADO	-0.69926	0.798049	< 25	gray
ADPGK	-0.461241	1.55593	< 25	gray
ADRBK1	-0.18131	0.658974	< 25	gray
ADRM1	-1.16229	1.87493	< 25	FWG-3A
ADSL	-0.423265	0.646591	< 25	gray
ADSS	-0.201253	0.449025	< 25	gray
AFTPH	0.0603072	0.305884	< 25	gray
AGK	-0.246832	0.434765	< 25	gray
AGL	-0.329791	-0.265437	< 25	gray
AGPAT3	0.771051	0.943794	< 25	gray
AGPAT5	-1.46187	1.64142	< 25	FWG-3A
AGPS	-0.379379	0.274791	< 25	gray
AGTPBP1	-0.155544	0.860569	< 25	gray
AHCTF1	-0.0941472	0.387878	< 25	gray
AHCY	0.559448	1.14663	< 25	gray
AHDC1	-0.242614	0.849244	< 25	gray
AICDA	-0.406684	0.861126	< 25	gray
AIFM1	-0.401745	0.808486	< 25	gray
AIM1	-0.669578	1.05898	< 25	gray
AIMP2	-0.134126	1.12868	< 25	gray
AIP	-0.250117	0.684671	< 25	gray
AK2	-0.0169881	-0.401122	< 25	gray
AKAP1	-0.284127	0.869272	< 25	gray
AKAP11	-0.133613	0.646397	< 25	gray
AKAP13	-0.298246	1.13148	< 25	gray
AKAP17A	-0.281094	0.739104	< 25	gray
AKAP2	-0.212472	0.589703	< 25	gray
AKAP8	-0.31693	0.651155	< 25	gray
AKAP8L	-0.49855	1.01711	< 25	gray
AKAP9	-0.343473	0.690434	< 25	gray
AKR1A1	-0.933827	0.729281	< 25	gray
AKR1B1	-0.727967	0.651487	< 25	gray
ALDH16A1	0.480704	0.461968	< 25	gray
ALDH18A1	1.99433	2.08356	< 25	FWG-3B
ALDH2	-1.18723	1.63362	> 50	FWG-3A
ALDH5A1	-0.288173	0.740611	< 25	gray
ALDH6A1	0.529525	0.341236	< 25	gray
ALDOA	-0.400916	-0.0151399	25-50	gray
ALG1	-0.341608	1.19355	> 50	gray
ALG11	-0.178492	0.872346	> 50	gray
ALG14	-0.0291597	0.581031	> 50	gray
ALG3	0.706154	0.937634	< 25	gray
ALOX5	-0.907882	-0.0669255	< 25	gray
ALOX5AP	-0.0733167	1.00978	< 25	gray
AMFR	-0.162874	1.47401	< 25	gray
AMMECR1	-0.0930949	0.299309	< 25	gray
AMPD2	-0.162878	0.483876	< 25	gray
ANAPC1	-0.296632	0.971952	< 25	gray
ANAPC2	-0.0561266	0.696679	< 25	gray
ANAPC5	-0.847139	1.17196	< 25	gray
ANAPC7	-0.0030416	0.407373	< 25	gray
ANGEL1	0.210707	0.914373	< 25	gray
ANGEL2	-0.274382	0.798582	< 25	gray
ANKHD1	-0.528915	1.01157	< 25	gray
ANKRD13A	-0.167608	0.561152	< 25	gray
ANKRD17	-0.0825316	0.413858	< 25	gray
ANKRD44	-0.344613	0.998264	< 25	gray
ANKRD54	0.0173299	0.563059	< 25	gray
ANLN	-0.112894	0.637085	< 25	gray
AP1G1	0.0329997	0.242721	< 25	gray
AP1S1	-2.99277	3.09902	< 25	FWG-3A
AP1S2	-4.11088	2.84649	25-50	FWG-3A
AP2M1	-0.128321	-0.465971	< 25	gray
AP2S1	-3.80017	3.06614	25-50	FWG-3A
AP3B1	-0.213632	0.724624	< 25	gray
AP4E1	0.573662	1.40154	< 25	gray
AP5Z1	-0.545161	0.934905	< 25	gray
APAF1	-0.507741	-0.143909	< 25	gray
APBB1IP	-0.493678	0.884909	< 25	gray
APEH	-0.29524	0.692424	< 25	gray
APIP	-0.42586	0.821633	< 25	gray
APOBEC3C	-0.178518	0.267152	< 25	gray
APOL2	-0.308904	0.493762	< 25	gray
APOL3	-0.459341	1.2165	< 25	gray
APOOL	0.184546	1.04695	< 25	gray
AQR	0.634141	1.27494	< 25	gray
ARF4	-0.0520133	0.923329	< 25	gray
ARFGEF2	-1.18701	1.56127	< 25	FWG-3A
ARFIP1	-0.825644	0.796214	< 25	gray
ARFIP2	0.442627	0.474819	< 25	gray
ARHGAP1	0.0641822	-0.0317342	< 25	gray
ARHGAP11A	-0.134872	0.744137	< 25	gray
ARHGAP15	-0.315883	0.710952	< 25	gray
ARHGAP17	-4.78768	-2.7817	< 25	FWG-4A
ARHGAP30	-0.378913	0.734343	< 25	gray
ARHGDIA	-0.427616	-0.445336	25-50	gray
ARHGEF1	-0.0200831	0.676099	< 25	gray
ARHGEF6	0.0249123	0.690661	< 25	gray
ARHGEF7	0.197294	0.778235	< 25	gray
ARID1A	-0.36257	0.7633	< 25	gray
ARID2	-0.264273	0.714439	< 25	gray
ARIH1	0.13592	0.662511	< 25	gray
ARL1	0.544885	0.489751	< 25	gray
ARL3	-0.110538	0.388299	25-50	gray
ARL6IP4	-0.222888	0.384038	< 25	gray
ARMC1	-0.435009	0.713423	< 25	gray
ARMC6	-0.429405	0.893099	< 25	gray
ARMT1	-1.30505	0.935758	< 25	gray
ASCC3	-0.238895	0.433658	< 25	gray
ASF1B	-0.243167	0.672203	< 25	gray
ASNA1	-0.09385	0.738481	< 25	gray
ASNS	-0.888796	-0.817288	< 25	gray
ASPM	-0.135835	0.850848	< 25	gray
ATAD1	-1.03833	1.23324	< 25	FWG-3A
ATAD2	-0.108754	0.403879	< 25	gray
ATAD3B	-0.459706	0.874351	< 25	gray
ATAD5	-0.217517	0.39861	< 25	gray
ATF6B	-0.11623	2.13685	< 25	gray
ATF7IP	1.92399	2.33478	> 50	FWG-3B
ATG13	-0.330886	0.856555	< 25	gray
ATG3	-0.0640804	0.507365	< 25	gray
ATG4B	-0.213155	0.408522	< 25	gray
ATM	-0.0936048	0.373417	< 25	gray
ATP1A1	-0.745955	1.09335	< 25	gray
ATP23	0.053064	0.633121	< 25	gray
ATP2A2	-0.22377	1.19227	25-50	gray
ATP5J2-PTCD1	-0.430212	0.580119	< 25	gray
ATP6V0A2	-1.13187	2.16509	< 25	FWG-3A
ATP6V1G1	-1.0372	0.577767	< 25	gray
ATP6V1H	-0.235378	0.786778	< 25	gray
ATR	-0.401491	0.463126	< 25	gray
ATRIP	-0.876503	0.915802	< 25	gray
ATXN10	-0.590524	1.31518	< 25	gray
ATXN2	-0.43614	1.02558	< 25	gray
ATXN2L	-0.42854	0.602847	< 25	gray
ATXN7L3B	-0.133332	0.763702	< 25	gray
AUP1	1.66452	-0.418009	< 25	gray
AURKA	-0.570703	0.975497	< 25	gray
AURKB	-0.440507	0.851227	< 25	gray
BABAM1	-0.507347	1.17453	< 25	gray
BACH1	-0.238114	0.585135	< 25	gray
BACH2	-0.259371	0.981839	< 25	gray
BAG2	-0.705643	0.60432	< 25	gray
BAG4	-0.165433	0.598652	< 25	gray
BAG5	0.313352	1.59442	< 25	gray
BAG6	-0.629063	1.11106	< 25	gray
BAHD1	-0.162353	0.802208	< 25	gray
BARD1	-0.069709	0.453348	< 25	gray
BAZ1A	0.262137	1.01353	< 25	gray
BAZ1B	-0.241245	0.642495	< 25	gray
BCAR3	-0.891211	1.5222	< 25	gray
BCAS2	-0.304704	0.522746	< 25	gray
BCAT1	-0.247465	0.522526	< 25	gray
BCAT2	0.456402	-0.441223	< 25	gray
BCCIP	1.23385	0.965151	< 25	gray
BCKDHB	-0.466478	0.262632	< 25	gray
BCL11A	-0.214125	0.710493	< 25	gray
BCL6	-0.450043	0.96074	< 25	gray
BCLAF1	0.0223721	0.194922	< 25	gray
BCR	-0.422053	0.78836	< 25	gray
BDH1	-1.23101	1.65981	< 25	FWG-3A
BEND3	-0.393758	0.944451	< 25	gray
BEND4	-0.348777	0.96904	< 25	gray
BICD2	-0.646877	0.732702	< 25	gray
BID	-0.369079	1.1209	< 25	gray
BIRC3	0.601315	-0.503075	< 25	gray
BIRC6	-0.088699	0.882715	< 25	gray
BLK	1.033	1.84607	< 25	FWG-3B
BLOC1S4	-1.19959	-0.42958	< 25	gray
BLVRB	-0.110864	0.50237	< 25	gray
BMS1	-0.28614	0.762844	< 25	gray
BOLA2B	-0.1731	0.699424	< 25	gray
BORA	-0.0011214	0.602727	< 25	gray
BPNT1	-0.333253	0.67036	< 25	gray
BRAT1	-0.302731	0.932196	< 25	gray
BRCA1	-0.375167	1.27321	< 25	gray
BRD7	-0.606441	0.962812	< 25	gray
BRI3BP	-0.118791	0.736535	25-50	gray
BRIP1	-0.0840038	0.703276	< 25	gray
BRIX1	-0.514512	0.566101	< 25	gray
BST2	-0.418675	0.538476	< 25	gray
BTBD1	0.0733825	0.913983	< 25	gray
BTF3	-0.0311783	0.294823	< 25	gray
BTK	1.60103	1.38672	< 25	FWG-3B
BUB1	-0.196629	0.263926	< 25	gray
BZW1	-1.15264	1.74167	< 25	FWG-3A
BZW2	0.0241553	0.256733	< 25	gray
C10orf12	-0.256966	0.236919	< 25	gray
C14orf80	-0.921085	1.36348	< 25	gray
C15orf39	-0.174796	0.66306	< 25	gray
C16orf58	-0.503533	0.938147	< 25	gray
C17orf62	-0.106276	0.531951	< 25	gray
C17orf75	-0.464228	0.759556	< 25	gray
C17orf80	-0.82228	1.9482	< 25	gray
C18orf32	-0.0747872	0.598001	25-50	gray
C19orf43	-0.133946	0.12133	< 25	gray
C19orf52	-0.198788	1.3443	< 25	gray
C1orf122	0.00210152	0.592067	< 25	gray
C1orf174	-0.478614	0.870967	< 25	gray
C1QBP	0.00559836	0.256122	< 25	gray
C20orf27	-2.12656	-0.743503	< 25	gray
C2CD5	-0.234986	1.67207	< 25	gray
C2orf47	-0.0145269	1.01544	< 25	gray
C3orf38	-1.01536	1.36086	< 25	FWG-3A
C5orf24	-0.0083514	0.744096	< 25	gray
C5orf45	-0.0993882	0.883967	< 25	gray
C5orf51	-0.268817	0.589297	< 25	gray
C7orf43	0.0897188	0.626393	< 25	gray
C8orf33	-0.199733	0.847823	< 25	gray
C9orf91	-0.436733	1.20545	< 25	gray
CAAP1	-0.163047	0.792953	< 25	gray
CABIN1	-0.107573	0.903888	< 25	gray
CACYBP	-0.147769	-0.373575	25-50	gray
CAD	-0.250386	0.780014	< 25	gray
CALR	-0.536762	-0.0612627	25-50	gray
CAMK1D	-0.143167	0.497096	< 25	gray
CAMK2D	-1.08959	1.5858	< 25	FWG-3A
CAMK4	0.239123	0.95142	< 25	gray
CAMLG	-0.252239	0.737119	< 25	gray
CAPN7	0.0564728	1.06514	< 25	gray
CAPZA1	-1.66705	-0.430846	< 25	gray
CAPZA2	-1.17167	0.765894	< 25	gray
CARD11	-0.0343667	0.0183543	< 25	gray
CARHSP1	0.18765	0.568101	< 25	gray
CARM1	-0.545712	0.577125	< 25	gray
CARMIL2	-0.44335	0.976052	< 25	gray
CARS	-0.752314	1.36189	< 25	gray
CARS2	-0.512038	0.670752	< 25	gray
CASP2	-0.159549	0.793898	< 25	gray
CASP7	2.01474	3.10847	< 25	FWG-3B
CASP9	-1.09339	1.51239	< 25	FWG-3A
CAST	-0.252876	0.332264	< 25	gray
CAT	-1.8291	2.09582	25-50	FWG-3A
CBL	-0.151866	0.229184	< 25	gray
CBLL1	-1.02741	0.807574	< 25	gray
CBS	-0.212956	0.408305	< 25	gray
CBX3	-0.0077462	0.241057	< 25	gray
CBX5	-1.80245	-0.911413	< 25	gray
CC2D1A	0.10801	1.10897	< 25	gray
CCAR1	-0.650551	0.911071	< 25	gray
CCDC71L	-0.658261	1.31856	< 25	gray
CCM2	-0.263141	0.297109	< 25	gray
CCNB1	-0.495862	0.757349	< 25	gray
CCNB2	-0.318442	0.72923	< 25	gray
CCND3	-0.368832	1.64901	< 25	gray
CCNK	-0.331443	1.21822	25-50	gray
CCNT1	-0.680431	1.03871	< 25	gray
CCT4	-0.481739	0.73784	< 25	gray
CCT8	-0.331143	0.360377	< 25	gray
CCZ1B	-0.560981	0.399803	< 25	gray
CD22	-0.241616	0.319934	< 25	gray
CD27	-0.132517	0.780687	< 25	gray
CD2AP	-0.418492	0.676755	< 25	gray
CD2BP2	-0.0661627	0.340567	< 25	gray
CD37	-1.68482	-0.949938	25-50	gray
CD38	0.0545515	0.760436	< 25	gray
CD3EAP	-0.0022666	0.510212	< 25	gray
CD70	-0.17808	1.11661	< 25	gray
CD74	-0.0898461	0.575882	< 25	gray
CD79A	-0.374927	0.875609	< 25	gray
CD81	0.151322	0.819892	< 25	gray
CDC123	-0.141626	0.777112	< 25	gray
CDC23	-0.374592	0.748504	< 25	gray
CDC25B	-0.67872	1.16467	< 25	gray
CDC27	-0.424795	0.900099	< 25	gray
CDC37L1	-0.291517	1.09972	< 25	gray
CDC6	-0.179171	0.856576	< 25	gray
CDC7	-0.834399	1.03162	< 25	gray
CDCA2	-0.362535	0.821037	< 25	gray
CDCA5	-0.266213	0.8616	< 25	gray
CDCA7L	-0.553784	0.929738	< 25	gray
CDCA8	1.5674	1.45949	< 25	FWG-3B
CDK13	-0.065743	0.52953	< 25	gray
CDK2	-0.424838	1.02258	< 25	gray
CDK4	1.96126	-0.755949	< 25	gray
CDK5	-0.0331308	0.793932	< 25	gray
CDK5RAP1	-0.291919	0.620654	< 25	gray
CDK5RAP2	-0.44125	0.954241	< 25	gray
CDK6	-0.0903582	0.938176	< 25	gray
CDK9	-0.51667	-1.19242	< 25	gray
CDKAL1	-0.198281	0.776358	> 50	gray
CDKN2AIP	-0.660763	1.21425	< 25	gray
CDS2	-0.688733	0.802193	< 25	gray
CEBPB	-0.0901978	0.686842	< 25	gray
CEBPZ	-0.286809	1.04365	< 25	gray
CECR5	-0.233889	1.02367	< 25	gray
CELF1	-0.0570735	0.475238	< 25	gray
CEND1	-0.46228	1.15325	25-50	gray
CENPH	0.651225	1.01628	< 25	gray
CENPM	-0.0939754	0.511943	< 25	gray
CENPO	0.277534	1.01239	< 25	gray
CENPU	0.110412	0.787371	< 25	gray
CEP152	-0.349393	0.442228	< 25	gray
CEP192	-0.235823	0.482134	< 25	gray
CEP350	0.496685	2.00885	25-50	gray
CEP41	-1.05445	1.48386	< 25	FWG-3A
CEP44	-0.368288	1.48951	< 25	gray
CEP85	-0.0242475	0.635003	< 25	gray
CEPT1	-0.138585	1.06264	25-50	gray
CERS2	-0.3747	0.855969	< 25	gray
CHAMP1	0.0277553	0.407788	< 25	gray
CHCHD3	0.00744411	0.954359	< 25	gray
CHCHD4	-1.15024	2.68055	25-50	FWG-3A
CHD8	-0.738001	1.35075	< 25	gray
CHEK1	-0.784409	0.88885	< 25	gray
CHERP	-0.487838	0.884611	< 25	gray
CHORDC1	-0.151601	0.392507	< 25	gray
CHRAC1	-0.455805	-0.846501	< 25	gray
CIAPIN1	-0.0857341	0.657911	< 25	gray
CISD1	0.148205	0.856567	< 25	gray
CISD2	-0.0570744	0.695165	< 25	gray
CIT	-0.565619	1.01465	< 25	gray
CIZ1	-0.276518	1.06871	< 25	gray
CKAP2	-0.371939	0.609384	< 25	gray
CKAP2L	-0.0830956	0.548813	< 25	gray
CKAP4	-0.22614	1.08238	< 25	gray
CKAP5	-0.461972	0.346888	< 25	gray
CLASP1	0.0236975	0.467077	< 25	gray
CLASP2	-0.0709137	0.610881	< 25	gray
CLIC1	0.281173	-0.150502	< 25	gray
CLK3	-0.23043	0.823475	< 25	gray
CLPTM1L	-0.262519	0.96351	< 25	gray
CLTC	-0.2563	-0.167196	< 25	gray
CLUH	-0.329138	0.668671	25-50	gray
CMAS	-0.22293	0.50951	< 25	gray
CMSS1	-0.0437545	0.566761	< 25	gray
CNN2	-0.17974	0.664811	< 25	gray
CNOT1	-0.488269	1.12714	< 25	gray
CNOT10	-0.078519	0.717646	< 25	gray
CNOT4	1.66036	1.63726	< 25	FWG-3B
COG1	0.0981092	1.26329	< 25	gray
COG2	-0.236496	0.75946	< 25	gray
COG3	-0.656699	0.924043	< 25	gray
COL4A3BP	0.359445	0.816063	< 25	gray
COMT	-0.748255	1.31527	< 25	gray
COMTD1	-0.329327	1.32824	< 25	gray
COPA	0.184912	0.568951	< 25	gray
COPB1	-0.0711382	0.580164	< 25	gray
COPB2	-0.416017	0.446368	< 25	gray
COPRS	-0.5012	1.24962	< 25	gray
COPS2	-0.200121	0.549899	< 25	gray
COPS4	-0.157322	0.504353	< 25	gray
COPS5	-0.212917	1.22986	< 25	gray
COPS6	-0.367573	0.734955	< 25	gray
CORO1A	0.0712917	-0.110011	< 25	gray
CORO1C	0.00131569	0.29248	< 25	gray
CORO7-PAM16	-0.730505	1.25138	< 25	gray
COTL1	-0.303057	0.281498	< 25	gray
COX17	0.173552	0.396528	< 25	gray
COX20	-0.50331	-0.0832136	< 25	gray
CPNE1	-0.3591	0.731258	< 25	gray
CPNE3	-0.0707214	0.462428	< 25	gray
CPPED1	-1.06389	-0.532152	< 25	gray
CPSF1	-0.270767	0.513389	< 25	gray
CPSF3	-0.834546	1.51319	< 25	gray
CPSF3L	-0.358211	0.881688	< 25	gray
CPSF6	0.00494036	0.698567	< 25	gray
CPSF7	0.0900384	1.13545	< 25	gray
CPT1A	0.128567	0.882158	< 25	gray
CPT2	0.416092	0.478395	< 25	gray
CRACR2A	-0.0922484	0.594414	< 25	gray
CRBN	-0.0766612	0.403373	< 25	gray
CREB1	0.260075	0.887032	< 25	gray
CRKL	-0.184169	0.583953	< 25	gray
CRLF3	-0.364073	0.341913	< 25	gray
CRYZ	0.252619	0.164712	< 25	gray
CRYZL1	0.0466882	1.27678	< 25	gray
CS	-0.0294764	0.309272	< 25	gray
CSDE1	0.177874	0.413836	< 25	gray
CSK	-0.722042	0.942081	< 25	gray
CSNK1A1	-0.180121	0.797231	< 25	gray
CSRP1	0.325195	0.350573	< 25	gray
CSTF1	-1.9684	-0.575406	< 25	gray
CSTF2	-0.775152	1.18041	< 25	gray
CSTF2T	-0.299109	0.984418	< 25	gray
CTBP1	-0.0315849	0.265715	< 25	gray
CTCF	0.228508	0.566769	< 25	gray
CTH	-0.155304	0.452813	< 25	gray
CTNNBL1	-0.327193	0.46172	< 25	gray
CTPS1	-0.375747	0.69622	< 25	gray
CTPS2	-0.275233	0.839867	< 25	gray
CTSS	0.373253	-1.29823	< 25	gray
CTU1	-0.0052813	0.598921	< 25	gray
CTU2	-0.26346	0.97095	< 25	gray
CUL1	-0.714185	-0.176757	25-50	gray
CUL3	-0.487112	-0.0884864	< 25	gray
CUTA	-0.0044551	2.83613	< 25	gray
CUX1	-0.359121	0.795782	< 25	gray
CWF19L1	0.0273201	1.01614	< 25	gray
CXorf38	-0.114479	0.615318	< 25	gray
CXorf57	1.80241	2.52271	< 25	FWG-3B
CXXC1	-0.207286	0.478609	< 25	gray
CYB5B	-0.590195	1.15077	25-50	gray
CYB5R3	-0.600331	1.43535	25-50	gray
CYC1	-0.15244	0.489547	< 25	gray
CYFIP2	-0.176056	0.545638	< 25	gray
CYP27B1	-0.241457	0.535905	< 25	gray
CYP51A1	-1.14946	1.63218	25-50	FWG-3A
DAD1	-0.128311	0.962615	< 25	gray
DAGLB	-0.577925	0.79714	< 25	gray
DAP3	-0.202371	0.902876	< 25	gray
DARS2	-0.193009	0.810285	< 25	gray
DAXX	0.331796	1.38456	< 25	gray
DAZAP1	0.0659469	0.414507	< 25	gray
DCAF12	-0.200458	0.841169	< 25	gray
DCAF13	-0.406862	0.906788	< 25	gray
DCAF16	-0.213118	0.907904	< 25	gray
DCAF4	-0.361774	0.73292	< 25	gray
DCK	-2.44126	2.51108	25-50	FWG-3A
DCP1A	0.282915	0.327267	< 25	gray
DCPS	-0.540214	-0.0169808	< 25	gray
DCTN1	-0.10197	0.38362	< 25	gray
DCTN2	-0.762775	1.12466	< 25	gray
DCTN4	0.93244	0.178895	< 25	gray
DCXR	-0.355304	-0.107055	25-50	gray
DDA1	-1.10332	0.611006	< 25	gray
DDX11	-1.21194	-0.386027	< 25	gray
DDX17	-0.383099	0.746905	< 25	gray
DDX18	0.0710146	0.302179	< 25	gray
DDX20	-0.512806	0.943415	< 25	gray
DDX24	0.291937	1.14784	< 25	gray
DDX27	-0.343332	0.613572	< 25	gray
DDX39A	-0.216146	0.856842	< 25	gray
DDX39B	-0.374101	0.646786	< 25	gray
DDX3X	-0.0335344	0.488494	< 25	gray
DDX49	-0.940124	-0.546198	< 25	gray
DDX50	0.105772	0.610417	< 25	gray
DDX51	-0.319188	0.887225	< 25	gray
DDX52	-0.216258	0.796763	< 25	gray
DDX54	-0.286903	0.511227	< 25	gray
DDX56	-0.491009	0.563006	< 25	gray
DDX6	-0.167177	0.725407	< 25	gray
DECR1	-0.30786	0.786185	< 25	gray
DENND1C	-0.0235294	0.610361	< 25	gray
DENND2D	-1.20163	-0.306149	< 25	gray
DENND4A	-0.242686	0.7104	< 25	gray
DENND4B	-0.218413	0.419219	< 25	gray
DENND4C	-0.691291	0.248613	< 25	gray
DENND6A	0.0122499	0.706969	< 25	gray
DEPTOR	-0.278307	0.719837	< 25	gray
DFFA	-0.153048	0.807062	< 25	gray
DFFB	-0.0002605	0.241172	< 25	gray
DGKD	-0.171755	0.672425	< 25	gray
DGKZ	-0.428709	0.687018	< 25	gray
DHCR24	-0.822296	1.28149	< 25	gray
DHCR7	-0.211504	0.583347	< 25	gray
DHRS13	-0.172002	0.59108	< 25	gray
DHRS7	-0.137838	1.04821	< 25	gray
DHX15	-0.252103	0.483152	< 25	gray
DHX30	-0.461808	0.969892	< 25	gray
DHX36	-0.318321	0.463517	< 25	gray
DHX37	-0.190412	0.798774	< 25	gray
DHX40	-0.202331	0.752242	< 25	gray
DIABLO	-0.466498	1.1509	< 25	gray
DIAPH1	-0.370838	0.532766	< 25	gray
DICER1	0.38031	0.457187	< 25	gray
DIDO1	-0.125531	0.789482	< 25	gray
DIS3	-0.524664	1.00051	< 25	gray
DKC1	0.0973236	0.207715	< 25	gray
DLAT	-0.125433	0.494034	< 25	gray
DLD	-0.778504	0.846243	< 25	gray
DLGAP5	-0.487289	0.774779	< 25	gray
DNA2	-0.296481	0.925511	< 25	gray
DNAAF5	-0.243008	0.827546	< 25	gray
DNAJA1	-0.430354	0.252285	< 25	gray
DNAJA3	-0.578051	0.936472	< 25	gray
DNAJB1	-0.0565392	0.36741	< 25	gray
DNAJC10	-0.622633	1.58927	< 25	gray
DNAJC11	-0.308621	0.855603	< 25	gray
DNAJC2	-0.321928	0.640306	< 25	gray
DNAJC3	0.0507181	0.347611	25-50	gray
DNAJC7	-0.246262	0.693581	< 25	gray
DNAJC9	-0.316959	1.22175	< 25	gray
DNM1L	-0.234905	0.703851	< 25	gray
DNMBP	-0.0174787	0.840931	< 25	gray
DNMT1	-0.257728	0.716603	< 25	gray
DNPEP	-0.463019	0.815958	< 25	gray
DOCK2	-0.391002	0.969957	< 25	gray
DOCK8	-0.43562	0.871938	< 25	gray
DOCK9	-0.5943	0.494765	< 25	gray
DOK3	-0.260262	1.03369	< 25	gray
DPF2	-0.0365259	0.384554	< 25	gray
DPH2	-0.261566	1.29722	< 25	gray
DPP3	-0.413322	0.33006	< 25	gray
DPP9	-0.0261584	0.694853	< 25	gray
DR1	-0.215827	0.523277	< 25	gray
DROSHA	-0.132212	0.466711	< 25	gray
DSN1	-0.477787	0.96131	< 25	gray
DTL	-0.380687	0.872096	< 25	gray
DTX1	-0.214366	0.7193	< 25	gray
DUS1L	-2.79701	-0.545294	< 25	gray
DUS3L	-0.326799	1.07692	< 25	gray
DUSP11	-0.305588	0.442882	< 25	gray
DUT	-0.256497	-0.214931	< 25	gray
DYNC1H1	0.320866	0.726321	< 25	gray
DYNC1I2	-1.05687	-0.230951	< 25	gray
DYNC1LI1	-0.317692	0.537917	< 25	gray
DYNLL1	-0.944944	1.36658	< 25	gray
EARS2	-0.328246	0.50419	< 25	gray
ECE2	-0.573085	0.842005	< 25	gray
ECHS1	-0.0754603	0.244354	< 25	gray
ECI1	-0.111421	2.06912	< 25	gray
ECSIT	-0.876101	-0.0839338	< 25	gray
ECT2	-0.310754	1.49547	< 25	gray
EDC3	-0.362663	0.466728	< 25	gray
EDC4	-0.282829	0.871419	< 25	gray
EDRF1	-0.419922	0.971122	< 25	gray
EEF1B2	-0.413793	-0.309156	25-50	gray
EEF1G	-0.211137	-0.146247	< 25	gray
EEF2	-0.118622	0.64585	< 25	gray
EFHD2	-0.331355	-0.605784	< 25	gray
EGLN1	0.509562	0.912481	< 25	gray
EHMT1	-0.231934	0.663503	< 25	gray
EIF2B1	-0.581836	-0.0892895	< 25	gray
EIF2B3	-0.0850662	0.301507	< 25	gray
EIF2B4	-0.702688	0.828079	< 25	gray
EIF2D	-0.42344	0.468635	< 25	gray
EIF3F	-0.12974	0.80611	< 25	gray
EIF3G	-0.579778	0.740415	< 25	gray
EIF3H	-0.255126	0.610163	< 25	gray
EIF3I	-0.0081797	0.445606	< 25	gray
EIF3L	-0.367549	0.608671	< 25	gray
EIF3M	-0.688029	-0.568345	< 25	gray
EIF4ENIF1	-0.0646943	0.212092	< 25	gray
EIF4G1	-1.02548	1.08599	< 25	FWG-3A
EIF4G3	-0.608345	0.867989	< 25	gray
EIF6	-1.75758	1.77557	< 25	FWG-3A
ELAC2	-0.637945	1.08473	< 25	gray
ELAVL1	-0.324661	0.626663	< 25	gray
ELF1	-0.116653	0.611675	< 25	gray
ELL	1.64823	2.13519	< 25	FWG-3B
ELL3	-0.281387	0.563067	< 25	gray
ELMO1	0.185826	0.851618	< 25	gray
ELOVL5	-0.386496	0.639048	< 25	gray
ELP2	-0.0705612	0.732261	< 25	gray
ELP3	-0.161755	0.763841	< 25	gray
ELP4	-0.0670261	0.794115	< 25	gray
EMC4	1.62435	-0.687528	< 25	gray
EML3	-0.352043	-0.216011	< 25	gray
EML4	-0.32492	0.794214	< 25	gray
ENDOD1	0.190765	1.47902	25-50	gray
ENTHD2	0.11679	0.938353	< 25	gray
EPB41	-0.302563	0.62976	< 25	gray
EPRS	1.15192	1.61087	< 25	FWG-3B
EPS15	-0.0397064	0.603045	< 25	gray
ERAL1	-0.022314	0.693374	< 25	gray
ERAP1	-0.465483	-0.396527	< 25	gray
ERCC2	-0.141035	0.623634	< 25	gray
ERCC3	-0.345475	1.25479	< 25	gray
ERI1	-0.344884	0.804685	< 25	gray
ERLIN1	-0.247348	0.40272	< 25	gray
ERMP1	-0.357951	1.13136	< 25	gray
ERO1B	0.388873	0.842489	< 25	gray
ERP44	-0.560281	-0.708922	< 25	gray
ESCO2	-0.0192042	0.420612	< 25	gray
ESF1	-0.87408	1.20729	< 25	gray
ESPL1	-0.062964	0.949551	< 25	gray
ESYT1	-0.308695	0.468274	< 25	gray
ESYT2	-0.333405	0.942467	< 25	gray
ETF1	-0.0147274	0.303164	< 25	gray
EVL	-0.180739	0.556441	< 25	gray
EWSR1	-0.186684	0.402508	< 25	gray
EXOSC3	1.45471	-0.287089	< 25	gray
EXOSC7	3.60026	-1.28796	25-50	FWG-4B
EZH2	-0.504624	0.780804	< 25	gray
FAAP100	-1.48079	-0.691706	< 25	gray
FABP5	-2.57553	1.28484	< 25	FWG-3A
FAM111A	-0.169113	0.781722	< 25	gray
FAM111B	0.00871838	0.775534	< 25	gray
FAM117A	-0.0761583	0.983487	< 25	gray
FAM118B	-2.35488	-1.12965	< 25	FWG-4A
FAM120A	-0.329661	0.735475	< 25	gray
FAM120B	-0.926579	1.22433	< 25	gray
FAM126A	0.235121	1.05266	< 25	gray
FAM129C	0.281782	1.1914	< 25	gray
FAM160B1	-0.685594	1.42726	< 25	gray
FAM192A	-0.230055	0.620968	< 25	gray
FAM208A	-0.241712	0.843244	< 25	gray
FAM208B	0.255534	0.642212	< 25	gray
FAM213A	-0.050161	-1.00714	> 50	gray
FAM213B	-0.729476	1.61168	> 50	gray
FAM53B	-0.432314	0.785294	< 25	gray
FAM96A	-1.30795	-0.792362	< 25	gray
FAM96B	-2.55098	-0.840358	< 25	gray
FAM98A	-0.516438	0.491449	< 25	gray
FAM98C	-0.163373	0.692646	< 25	gray
FANCA	-0.249159	0.903768	< 25	gray
FANCB	0.0964628	0.756234	< 25	gray
FANCE	-0.118083	0.495527	< 25	gray
FANCG	0.192654	0.376321	< 25	gray
FANCI	-0.215061	1.02987	< 25	gray
FAR1	0.269652	0.482772	< 25	gray
FARS2	0.280683	0.757547	< 25	gray
FARSA	-2.93566	3.23733	< 25	FWG-3A
FARSB	-0.240176	0.259632	< 25	gray
FASN	-0.314798	0.654128	< 25	gray
FASTKD1	-0.446305	1.02891	< 25	gray
FASTKD3	-0.480792	1.26161	< 25	gray
FASTKD5	-0.460128	0.814515	< 25	gray
FBXL12	-0.452881	0.607905	< 25	gray
FBXL18	-0.192037	0.690896	< 25	gray
FBXL3	-0.166358	0.784328	< 25	gray
FBXO22	-0.416241	0.996328	< 25	gray
FCHO1	-0.499802	0.243499	< 25	gray
FCRLA	-0.292871	0.418154	< 25	gray
FDFT1	0.243797	1.1744	< 25	gray
FDPS	0.472733	-1.00545	< 25	gray
FEM1A	-0.623646	0.799165	< 25	gray
FERMT3	-0.28113	0.504841	< 25	gray
FGFR1OP2	0.467054	1.41531	< 25	gray
FH	0.330415	0.16369	25-50	gray
FIGNL1	0.390767	0.386705	< 25	gray
FKBP15	-0.773724	-0.384118	< 25	gray
FKBP5	-0.0020833	0.544169	< 25	gray
FKBP8	-0.112355	0.699685	< 25	gray
FLAD1	-0.592983	1.2444	< 25	gray
FLI1	0	0.702129	< 25	gray
FLII	-1.65393	2.8393	< 25	FWG-3A
FLYWCH2	-0.121306	0.383618	< 25	gray
FMR1	-1.46005	1.57246	< 25	FWG-3A
FN3KRP	-0.11854	0.282995	< 25	gray
FNBP1	-0.272607	0.731771	< 25	gray
FOXK2	0.106657	0.359142	< 25	gray
FOXRED1	-0.343603	0.607576	< 25	gray
FPGS	-0.337418	0.919852	< 25	gray
FRG1	0.0933773	0.63453	< 25	gray
FRMD8	-0.512972	0.890284	< 25	gray
FTSJ3	-0.072122	0.573106	< 25	gray
FUBP3	-0.343149	0.83612	< 25	gray
FUS	0.00589883	0.580236	< 25	gray
FXR1	-0.549378	0.647163	< 25	gray
FXR2	-0.384161	0.526324	< 25	gray
G6PD	-0.291565	0.612695	< 25	gray
GAB1	-0.219208	0.741672	< 25	gray
GAK	-0.631973	1.09373	< 25	gray
GALK1	0.0636672	0.586379	< 25	gray
GAMT	0.382532	1.10028	< 25	gray
GAPVD1	-1.09216	1.49322	< 25	FWG-3A
GARS	-0.18575	0.391563	< 25	gray
GART	-0.179334	0.466537	< 25	gray
GATAD2B	-0.391362	0.570151	< 25	gray
GATB	-1.7606	-0.90578	< 25	gray
GBF1	-0.178484	0.806281	< 25	gray
GCAT	-0.549786	1.26542	< 25	gray
GCLC	-0.256269	0.579153	< 25	gray
GCN1	-0.375905	1.23973	< 25	gray
GDI2	-0.367617	0.596279	< 25	gray
GEMIN2	-0.454288	0.760578	< 25	gray
GEMIN4	-2.60852	3.09648	25-50	FWG-3A
GEMIN5	-0.466678	0.946826	< 25	gray
GEMIN6	-0.917621	1.47556	< 25	gray
GEMIN8	-0.435175	0.989738	< 25	gray
GET4	-1.91359	-0.811641	< 25	gray
GGA1	0.0984712	0.236896	< 25	gray
GGA2	-0.410821	0.807992	< 25	gray
GHDC	-1.48114	0.948025	< 25	gray
GIMAP2	-0.249652	1.02732	25-50	gray
GLCCI1	-0.110272	0.7612	< 25	gray
GLE1	-0.375259	0.507722	< 25	gray
GLMN	-0.236402	1.00848	< 25	gray
GLOD4	-0.624813	0.550066	< 25	gray
GLRX	-0.242684	0.157386	< 25	gray
GLRX3	-0.188922	0.281616	< 25	gray
GLRX5	0.615827	0.250414	< 25	gray
GLS	-0.0559488	0.547428	< 25	gray
GLUD1	-0.534194	0.895055	< 25	gray
GLYR1	-0.387447	1.03909	< 25	gray
GMFG	-0.323164	0.367094	< 25	gray
GMIP	-0.340137	1.01357	< 25	gray
GMPPA	-0.52938	0.800751	< 25	gray
GMPPB	-0.278102	0.676574	< 25	gray
GMPS	-1.19281	1.82463	< 25	FWG-3A
GNA13	-0.465319	0.877033	< 25	gray
GNAI2	-0.18594	0.68361	< 25	gray
GNAI3	-0.0220726	0.931338	< 25	gray
GNB1	-0.0981283	0.468159	< 25	gray
GNB1L	-0.335009	1.13685	< 25	gray
GNB2	0.0178743	0.492805	< 25	gray
GNB4	-0.090455	0.738295	< 25	gray
GNL1	-0.548675	0.833911	< 25	gray
GNL2	-0.137839	0.681257	< 25	gray
GNL3	-0.247462	0.849756	< 25	gray
GNL3L	-0.241045	1.02782	< 25	gray
GNPAT	0.335456	1.17045	< 25	gray
GOLGA2	-0.858505	-0.308122	< 25	gray
GOLGA3	-0.369715	0.935632	< 25	gray
GOPC	0.275154	0.804463	< 25	gray
GOT1	0.07453	-0.233611	< 25	gray
GPAT4	-0.168719	0.535801	< 25	gray
GPD2	0.146318	0.574538	< 25	gray
GPS1	-0.288351	1.19017	< 25	gray
GPT2	-0.195897	0.500922	< 25	gray
GRAP	-0.122603	0.354273	< 25	gray
GRB2	-0.18206	0.901208	< 25	gray
GRHPR	-2.83934	-2.11282	< 25	FWG-4A
GRK6	0.054169	0.382383	< 25	gray
GRPEL1	-0.258218	1.40074	< 25	gray
GRPEL2	-0.913668	1.9421	< 25	gray
GRSF1	-0.694378	0.999748	< 25	gray
GSDMA	0.239771	0.277344	< 25	gray
GSDMD	-0.401174	0.623791	< 25	gray
GSE1	-0.139786	-0.195048	25-50	gray
GSR	-0.357083	0.561152	< 25	gray
GSTO1	2.89626	-0.866744	25-50	gray
GTF2H2	-0.0678765	0.678529	< 25	gray
GTF2I	-0.310292	0.646654	< 25	gray
GTF3C1	-0.349537	0.674135	< 25	gray
GTF3C3	-0.977415	1.95353	< 25	gray
GTF3C4	-0.196087	0.544846	< 25	gray
GTPBP3	-0.284441	0.8247	< 25	gray
GTSE1	-0.473878	0.61158	< 25	gray
GTSF1	0.15852	0.761389	< 25	gray
GYG1	-0.169505	0.306943	< 25	gray
H1FX	-0.130941	1.6346	> 50	gray
HACD3	-0.260646	0.862869	< 25	gray
HADHA	-1.57155	-0.297817	< 25	gray
HADHB	-1.06025	1.47268	< 25	FWG-3A
HAT1	-0.344297	0.59661	< 25	gray
HAUS4	-0.674773	1.23597	< 25	gray
HAUS5	0.0281336	0.637796	< 25	gray
HAUS6	-0.24119	0.85542	< 25	gray
HAUS8	-0.480626	0.469003	< 25	gray
HCCS	-0.289528	1.02624	< 25	gray
HCFC1	-0.383186	0.709818	< 25	gray
HCLS1	-0.147672	0.312713	< 25	gray
HDAC1	-0.240481	0.49719	< 25	gray
HDAC7	1.60641	2.87974	< 25	FWG-3B
HEATR1	1.43877	1.92125	< 25	FWG-3B
HEATR3	-0.686117	0.944716	< 25	gray
HECTD1	-0.360472	1.06024	< 25	gray
HELLS	-0.0195952	0.633501	< 25	gray
HELQ	-0.132094	0.777245	25-50	gray
HELZ	-0.153475	0.997965	< 25	gray
HERC4	0.331174	0.553671	< 25	gray
HERPUD1	-0.197015	1.04008	< 25	gray
HGH1	-1.23841	-0.455282	< 25	gray
HINT3	0.932845	1.26398	25-50	gray
HIP1	-1.24943	1.70235	< 25	FWG-3A
HIRA	-1.1086	1.01176	< 25	FWG-3A
HJURP	0.0428492	1.1273	< 25	gray
HK2	-0.144657	0.481528	< 25	gray
HLA-DPA1	-0.34064	0.809861	< 25	gray
HLA-DRA	-0.327144	0.744366	< 25	gray
HLTF	-0.213688	0.43703	< 25	gray
HM13	-0.144789	1.06456	< 25	gray
HMCES	2.69829	2.08384	25-50	FWG-3B
HMGCS1	0.0216042	0.66506	< 25	gray
HMHA1	-0.446087	0.780894	< 25	gray
HMOX2	-0.21158	1.07216	25-50	gray
HN1L	0.277504	1.13953	< 25	gray
HNRNPA3	-0.0588855	0.257708	< 25	gray
HNRNPF	-0.271983	0.756822	< 25	gray
HNRNPH1	-0.218475	0.700803	< 25	gray
HNRNPH3	-0.387147	1.22602	< 25	gray
HNRNPK	-0.380762	0.842259	< 25	gray
HNRNPL	-0.289851	0.702263	< 25	gray
HNRNPM	-0.459928	0.587258	< 25	gray
HNRNPR	-0.602113	1.23956	< 25	gray
HNRNPU	-0.171722	0.72863	< 25	gray
HNRNPUL1	-0.329583	-0.315231	< 25	gray
HPS3	0.124919	0.888873	< 25	gray
HPS5	-0.323316	0.516159	< 25	gray
HPS6	-0.0569741	1.15659	< 25	gray
HSD17B10	-0.946329	1.40989	< 25	gray
HSD17B12	-0.692308	1.1056	25-50	gray
HSD17B8	-0.338345	0.62117	< 25	gray
HSDL1	-0.265431	1.11229	< 25	gray
HSF1	-0.0376502	0.219016	< 25	gray
HSH2D	-0.0275585	0.69659	< 25	gray
HSP90AA1	-0.190021	0.20196	< 25	gray
HSP90B1	-0.318913	-0.110056	25-50	gray
HSPA14	0.0918	0.528677	< 25	gray
HSPA1B	-0.533609	-0.164445	25-50	gray
HSPA4	-0.389369	-0.406285	25-50	gray
HSPA4L	0.896212	1.0456	< 25	gray
HSPA5	-0.364732	-0.203042	< 25	gray
HSPA8	-0.583556	-0.301444	25-50	gray
HSPA9	-0.573225	-0.347363	25-50	gray
HSPBP1	-0.229251	0.676159	< 25	gray
HSPD1	0.129566	0.600871	< 25	gray
HSPH1	-0.115891	0.233187	< 25	gray
HTATSF1	-0.182183	0.620842	< 25	gray
HYOU1	-0.310816	-0.0754042	< 25	gray
IAH1	-0.218956	0.68747	< 25	gray
IARS	0.467122	0.949871	< 25	gray
IBA57	-0.189593	0.871913	< 25	gray
ICMT	-0.223107	0.895783	< 25	gray
ID1	0.330049	0.608289	< 25	gray
IDE	-0.592066	1.15893	< 25	gray
IDH2	-0.466077	0.750855	< 25	gray
IDH3A	-0.279391	0.673461	< 25	gray
IDH3G	-0.088438	0.456093	< 25	gray
IDI1	-0.195324	-0.111168	< 25	gray
IGF2BP1	-0.23833	0.570333	< 25	gray
IGF2BP3	-0.101373	1.40681	< 25	gray
IGHD	-0.345418	0.73649	< 25	gray
IGHM	-0.406083	-0.0780531	< 25	gray
IKBKAP	-0.17112	0.49544	< 25	gray
IKBKG	-0.340588	0.734239	< 25	gray
IKZF1	-0.112737	0.758862	< 25	gray
IKZF3	-0.136549	0.617122	< 25	gray
IL16	-0.315567	0.674908	< 25	gray
IL4R	-0.141774	1.3333	< 25	gray
ILF3	-0.206617	0.665471	< 25	gray
ILK	-0.431112	0.883737	< 25	gray
ILKAP	-0.136525	0.558885	< 25	gray
IMMP2L	0.361884	1.19047	< 25	gray
IMMT	-0.0211592	0.10566	< 25	gray
IMPDH1	-0.267637	0.616459	< 25	gray
IMPDH2	-0.438457	-0.239008	< 25	gray
INCENP	-0.255645	0.947268	< 25	gray
INPP5D	-0.353543	0.662378	< 25	gray
INPP5K	2.27508	2.76517	< 25	FWG-3B
INPPL1	-0.376629	0.97387	< 25	gray
INTS10	-0.33626	1.12186	< 25	gray
INTS4	-0.740427	0.884589	< 25	gray
INTS8	-0.588357	1.00255	< 25	gray
INTS9	-0.262842	0.737927	< 25	gray
IPO4	-0.203926	0.776777	< 25	gray
IPO5	0.711503	2.77202	25-50	gray
IQSEC1	-0.459823	0.664846	< 25	gray
IRAK1	-0.0434105	1.26946	< 25	gray
IRF4	-0.184497	0.843933	< 25	gray
IRF8	-0.232424	0.824485	< 25	gray
IRGQ	-0.328601	0.877007	< 25	gray
ISCU	-0.293731	0.632443	< 25	gray
ISG20	0.1081	0.433165	< 25	gray
ITGB7	-0.521584	0.363805	< 25	gray
ITPA	-3.31794	-1.79457	< 25	FWG-4A
ITPR3	-1.61949	1.15159	< 25	FWG-3A
ITPRIP	-0.600685	3.21267	25-50	gray
JADE2	-0.0081739	0.474869	< 25	gray
JAGN1	-0.0503779	0.69151	< 25	gray
JAK1	-0.155535	0.986144	< 25	gray
JCHAIN	-0.273541	0.480662	< 25	gray
JMJD1C	-0.282321	0.891013	< 25	gray
JMJD4	-0.534508	1.31645	< 25	gray
KCTD21	0.892691	1.42685	> 50	gray
KCTD5	0.0489711	1.23268	25-50	gray
KDM1B	-0.218749	0.755323	< 25	gray
KDM2A	-0.111873	0.37678	< 25	gray
KDM3A	-0.164423	0.889863	< 25	gray
KDM3B	-0.0908063	1.02324	< 25	gray
KDM4B	-1.20657	-0.367424	< 25	gray
KEAP1	-0.417307	0.745656	< 25	gray
KHDRBS1	-0.378115	0.924371	< 25	gray
KHSRP	-0.443387	1.0414	< 25	gray
KIAA0391	-0.246453	0.693627	< 25	gray
KIAA0922	-0.806183	1.12798	< 25	gray
KIAA0930	-0.355239	1.36183	< 25	gray
KIAA1033	1.12414	1.91484	< 25	FWG-3B
KIAA1429	-0.507342	0.773213	< 25	gray
KIAA1524	-0.429132	0.943313	< 25	gray
KIF11	-0.577601	0.944047	< 25	gray
KIF14	0.235183	1.14189	< 25	gray
KIF15	-0.281391	0.780974	< 25	gray
KIF18B	-0.682332	0.991975	< 25	gray
KIF20A	-0.546208	0.848862	< 25	gray
KIF23	-0.389997	0.733497	< 25	gray
KIF2C	-0.181283	0.609501	< 25	gray
KIF4A	-0.221845	0.583358	< 25	gray
KIFC1	-1.08205	1.42544	< 25	FWG-3A
KLHL11	0.106012	0.516421	< 25	gray
KLHL6	-0.226703	0.763565	< 25	gray
KNTC1	-0.367222	1.15278	< 25	gray
KPNA2	-0.0194844	0.315148	< 25	gray
KPNA3	0.612899	0.98199	< 25	gray
KPNA4	0.378175	0.857376	< 25	gray
KPNB1	-0.113076	0.486894	< 25	gray
KRI1	-0.270261	0.973935	< 25	gray
KRIT1	3.10043	2.8756	< 25	FWG-3B
KYAT3	-0.216972	0.526187	< 25	gray
L2HGDH	-0.178138	1.07682	< 25	gray
LACC1	-1.2108	1.88299	< 25	FWG-3A
LANCL2	-0.225003	0.62036	< 25	gray
LAPTM5	-0.325448	0.468391	< 25	gray
LARP1	-0.203533	0.69387	< 25	gray
LARP4	-0.367678	1.00937	< 25	gray
LARP4B	-0.187569	0.39493	< 25	gray
LARP7	3.56611	2.93881	25-50	FWG-3B
LARS	-0.378727	0.579475	< 25	gray
LARS2	-0.325009	0.683791	< 25	gray
LAS1L	-0.0199742	1.0317	< 25	gray
LASP1	0.0790258	0.254611	< 25	gray
LAT2	0.0863501	0.32075	< 25	gray
LBR	2.07316	-1.74707	< 25	FWG-4B
LCK	-0.244402	0.934156	< 25	gray
LCORL	0.361919	1.08644	< 25	gray
LCP1	-0.538333	0.707347	< 25	gray
LDAH	-1.21369	1.66472	< 25	FWG-3A
LENG8	-0.662112	1.22207	< 25	gray
LENG9	-0.350625	1.39168	< 25	gray
LIG3	0.327267	0.893364	< 25	gray
LIME1	-0.242952	1.1643	< 25	gray
LIMK1	-1.12846	1.10756	< 25	FWG-3A
LIPE	-0.139373	0.956985	< 25	gray
LIPT2	4.17916	-4.98443	> 50	FWG-4B
LMAN2	-0.308847	0.908231	25-50	gray
LMO7	-1.0948	1.67285	< 25	FWG-3A
LNPEP	-0.133113	0.821083	< 25	gray
LOC102724159	1.93811	2.01555	25-50	FWG-3B
LPCAT1	-0.30779	0.762447	< 25	gray
LPCAT4	0.0469905	0.552751	< 25	gray
LRBA	0.109952	0.513091	< 25	gray
LRCH1	-0.165887	0.656199	< 25	gray
LRMP	-0.221142	0.64509	< 25	gray
LRPPRC	-0.506596	0.979036	< 25	gray
LRRC14	0.544782	0.842875	< 25	gray
LRRC16A	-0.217116	0.587267	< 25	gray
LRRC40	-0.259122	0.644665	< 25	gray
LRRC47	-0.280394	0.620931	< 25	gray
LRRC59	-0.323842	0.965571	< 25	gray
LRWD1	-0.106069	0.742811	< 25	gray
LSM11	-0.486885	0.53509	< 25	gray
LSM12	0.279453	0.816787	< 25	gray
LSM14A	-0.262264	1.11978	< 25	gray
LSS	-0.147295	0.742555	< 25	gray
LTV1	-0.0412554	0.370906	< 25	gray
LUC7L3	0.00277884	0.145924	< 25	gray
LYAR	0.0228641	0.272593	< 25	gray
LYN	-0.186654	0.885108	< 25	gray
LYPLA1	-0.140269	1.11804	< 25	gray
LYPLA2	-0.226366	0.846569	< 25	gray
LYRM7	-0.288658	0.561288	< 25	gray
M6PR	-0.268011	1.89618	25-50	gray
MAD2L1	-0.109878	-0.0762522	25-50	gray
MAGED2	-0.108036	0.898	< 25	gray
MAGT1	-0.145575	0.697414	< 25	gray
MALT1	0.0185997	0.197758	< 25	gray
MAP1S	-0.118274	0.581452	< 25	gray
MAP2K1	-0.0338495	0.233177	< 25	gray
MAP2K3	-0.149757	0.810934	< 25	gray
MAP2K4	0.193823	1.23301	< 25	gray
MAP2K7	-1.21779	1.84319	< 25	FWG-3A
MAP3K7	-0.120987	0.522887	< 25	gray
MAP4	-0.129786	0.353918	< 25	gray
MAP4K2	-0.219161	0.760486	< 25	gray
MAP4K4	0.0259952	0.280945	< 25	gray
MAPK1	-0.633994	0.617841	< 25	gray
MAPK9	-0.921998	-0.11979	< 25	gray
MAPRE1	-0.366324	-0.0696228	< 25	gray
MAPRE2	-0.0993576	0.683723	< 25	gray
MARCKSL1	-0.342208	-0.786984	25-50	gray
MARS	-0.0757229	0.409381	< 25	gray
MARS2	-0.186665	0.893717	< 25	gray
MASTL	-0.189949	1.11961	< 25	gray
MAT2A	0.0317448	0.345722	< 25	gray
MAVS	-0.0379722	0.758283	< 25	gray
MAZ	0.0521577	0.587317	< 25	gray
MBD1	0.119053	0.602929	< 25	gray
MBD2	-0.15121	0.488776	< 25	gray
MBD4	-0.143896	0.834941	< 25	gray
MBNL1	-0.207422	0.93975	< 25	gray
MCCC1	0.133182	0.0858169	< 25	gray
MCCC2	-0.426112	0.747915	< 25	gray
MCL1	-0.0929515	1.19231	< 25	gray
MCM3	-0.123575	0.365357	< 25	gray
MCM4	-0.105145	0.26402	< 25	gray
MCM5	-0.313818	0.773107	< 25	gray
MCM6	1.40813	-0.469002	< 25	gray
MCM7	-0.263595	0.477675	< 25	gray
MCMBP	-0.115023	-0.144494	< 25	gray
MCTP2	-1.02458	1.77315	< 25	FWG-3A
MDC1	-0.165521	0.705159	< 25	gray
MDH1	-0.373123	-0.283139	25-50	gray
ME2	4.5204e-05	0.778316	< 25	gray
MED15	-0.310227	0.905423	< 25	gray
MED16	0.234759	1	< 25	gray
MED17	-0.716147	1.05209	< 25	gray
MED25	-0.308398	0.996143	< 25	gray
MED29	0.383816	0.972883	< 25	gray
MEPCE	-0.33872	0.670291	< 25	gray
METAP1	3.13489	-2.64924	< 25	FWG-4B
METAP2	-0.439723	0.585489	< 25	gray
METTL16	-0.186725	-0.118004	< 25	gray
METTL17	-0.383185	0.697938	< 25	gray
METTL7A	2.01233	-1.80509	> 50	FWG-4B
MGME1	-0.211148	0.811337	< 25	gray
MGST3	-0.0774195	0.816568	< 25	gray
MIA3	-0.181098	0.21275	< 25	gray
MIC13	-0.0564226	0.759611	< 25	gray
MICAL1	-0.151547	0.719771	< 25	gray
MICAL3	0.125446	0.433472	< 25	gray
MICALL1	-0.0746487	0.567994	< 25	gray
MIEN1	0.205497	0.590122	< 25	gray
MIOS	-0.156708	0.443867	< 25	gray
MIS12	-1.83451	-0.0841041	< 25	gray
MIS18A	-0.101829	0.713979	< 25	gray
MIS18BP1	-0.246311	0.606143	< 25	gray
MKI67	-0.218526	0.61421	< 25	gray
MKRN2	-0.23721	0.545466	< 25	gray
MLEC	-0.23527	0.686988	< 25	gray
MLKL	1.00899	-0.922298	< 25	gray
MLYCD	-2.20177	-1.11466	< 25	FWG-4A
MMADHC	0.106611	0.939052	< 25	gray
MMS19	-0.327113	0.959501	< 25	gray
MMTAG2	-0.5364	0.886057	< 25	gray
MON2	-0.472511	0.908833	< 25	gray
MPG	0.0899421	0.479099	< 25	gray
MPST	0.920076	-0.778532	< 25	gray
MRE11A	0.0263726	1.50898	< 25	gray
MRM1	-2.04733	1.28611	< 25	FWG-3A
MRPL20	-0.285693	1.00088	< 25	gray
MRPL22	-3.14097	-2.40525	< 25	FWG-4A
MRPL28	-0.226276	0.437469	< 25	gray
MRPL37	-0.349325	0.622487	< 25	gray
MRPL39	-0.89873	1.35137	< 25	gray
MRPL50	-0.45902	-0.654252	< 25	gray
MRPS27	-0.150877	0.294736	< 25	gray
MRPS30	-0.476405	0.4727	< 25	gray
MRPS31	-0.808052	-2.09698	< 25	gray
MS4A1	-0.224573	0.843856	< 25	gray
MSH2	1.54563	2.23946	< 25	FWG-3B
MSH3	-0.966734	1.24518	< 25	gray
MSI2	-0.108744	0.625481	< 25	gray
MSL1	-0.258571	0.754856	< 25	gray
MSTO1	-0.25328	1.04655	< 25	gray
MT-ND5	0.136804	0.818662	< 25	gray
MTA2	-0.280421	0.547209	< 25	gray
MTA3	-1.08294	1.11967	< 25	FWG-3A
MTAP	-1.59097	3.10918	< 25	FWG-3A
MTCH1	-0.419106	1.30377	< 25	gray
MTCH2	-0.159602	1.05176	< 25	gray
MTCL1	-0.127896	0.630347	< 25	gray
MTDH	-0.329507	0.725493	< 25	gray
MTF2	-0.560759	1.00174	< 25	gray
MTFR1L	-0.0538227	1.02046	< 25	gray
MTHFD1	-1.38712	1.92899	< 25	FWG-3A
MTHFD1L	-0.660356	1.27698	< 25	gray
MTMR12	-0.935124	0.7588	< 25	gray
MTMR14	-0.200026	0.706825	< 25	gray
MTMR6	0.167554	0.804984	< 25	gray
MTO1	-0.390839	0.600936	< 25	gray
MTPAP	1.25486	1.07347	< 25	FWG-3B
MTR	-0.279892	0.768263	< 25	gray
MTRF1	-0.190822	0.621325	< 25	gray
MTX2	-0.851438	0.592899	< 25	gray
MUL1	-0.307044	0.997576	< 25	gray
MVK	-0.635589	1.02287	< 25	gray
MYBBP1A	-0.366828	0.822826	< 25	gray
MYC	0.0295695	0.695494	< 25	gray
MYCBP2	-0.167194	0.580163	< 25	gray
MYD88	-0.401307	0.760777	< 25	gray
MYL6	-0.504593	1.17819	< 25	gray
MYO19	0.00553818	0.513784	< 25	gray
MYO1G	0.221048	0.725763	< 25	gray
N4BP1	-0.394597	0.82749	< 25	gray
N4BP3	-0.671734	0.680191	< 25	gray
NAA15	-0.530555	0.432535	< 25	gray
NAA25	-0.0044119	0.410639	< 25	gray
NAA35	-0.869528	0.99871	< 25	gray
NACC1	-0.445261	0.740499	< 25	gray
NADK	-0.652951	2.18453	< 25	gray
NADK2	-2.14399	-1.76671	< 25	FWG-4A
NADSYN1	-0.675638	0.911412	< 25	gray
NAPRT	-0.561504	0.739267	< 25	gray
NARF	2.92311	-2.11188	< 25	FWG-4B
NARFL	-0.386641	1.10641	< 25	gray
NASP	-0.468755	-0.181688	< 25	gray
NAT10	1.05694	1.56269	< 25	FWG-3B
NBN	-0.106678	0.505932	< 25	gray
NBR1	0.323533	-0.550617	< 25	gray
NCAPD2	-0.852083	0.912834	< 25	gray
NCAPD3	0.00275536	0.387288	< 25	gray
NCAPG	0.0833575	0.869222	< 25	gray
NCAPG2	2.13423	-1.39824	< 25	FWG-4B
NCAPH	-0.393297	0.710634	< 25	gray
NCAPH2	0.339249	0.873896	< 25	gray
NCBP1	-0.0269399	0.474917	< 25	gray
NCDN	-1.21783	-0.288257	< 25	gray
NCEH1	-1.03238	1.72824	< 25	FWG-3A
NCF1	-0.31772	0.736981	< 25	gray
NCF4	0.285672	0.33931	< 25	gray
NCKAP1L	-0.228642	0.516342	< 25	gray
NCKIPSD	0.0827213	0.818133	< 25	gray
NCLN	0.0958821	0.422465	< 25	gray
NCOA4	-0.304976	0.377633	< 25	gray
NDC1	-0.282306	0.949162	< 25	gray
NDC80	-0.532165	1.41046	< 25	gray
NDUFA4	-0.0567094	0.644676	< 25	gray
NDUFAF7	-0.098531	0.62808	< 25	gray
NDUFB11	-0.440366	0.917659	< 25	gray
NDUFS2	0.300395	0.169925	< 25	gray
NDUFS3	-0.345798	0.271302	< 25	gray
NDUFS7	-0.25646	0.533972	< 25	gray
NDUFV1	-0.482372	0.633747	< 25	gray
NEDD1	-0.134684	0.619881	< 25	gray
NEIL1	-0.189543	0.719487	< 25	gray
NEK9	-0.519847	-0.297339	< 25	gray
NELFA	-0.0563236	0.486077	< 25	gray
NELFE	-0.0591214	0.505235	< 25	gray
NEMP1	-0.296974	1.27312	< 25	gray
NET1	-0.168834	0.448898	< 25	gray
NFATC2	-0.387367	1.00077	< 25	gray
NFATC3	-0.0395904	0.586637	< 25	gray
NFKB1	-0.12678	0.283068	< 25	gray
NFKB2	-0.179614	0.708596	< 25	gray
NFKBIE	0.125433	0.765857	< 25	gray
NFU1	-0.201254	1.0886	< 25	gray
NFXL1	0.182478	0.520123	< 25	gray
NGLY1	-2.8659	-1.28863	< 25	FWG-4A
NIFK	-0.16423	0.613361	< 25	gray
NIT1	-3.12909	3.52906	< 25	FWG-3A
NIT2	0.511084	1.03799	< 25	gray
NLRC3	-0.1403	1.11739	< 25	gray
NME3	-0.0901352	0.451082	< 25	gray
NNT	-0.353622	0.550926	< 25	gray
NO66	0.145	0.511568	< 25	gray
NOA1	0.228903	0.798653	< 25	gray
NOL10	-0.158945	0.540922	< 25	gray
NOL11	0.159634	0.53316	< 25	gray
NOL6	-0.479435	0.574978	< 25	gray
NOL9	-0.331739	0.487427	< 25	gray
NOM1	-0.437763	0.744622	< 25	gray
NONO	-0.506366	1.05409	< 25	gray
NOP16	-0.654992	-0.508063	< 25	gray
NOP2	-0.0305729	0.6511	25-50	gray
NOP56	-0.288775	0.663964	< 25	gray
NOP58	-0.218188	0.714849	< 25	gray
NOP9	-0.291036	0.834197	< 25	gray
NPEPPS	0.851924	0.527399	< 25	gray
NPM1	2.52755	3.07043	< 25	FWG-3B
NR3C1	0.109247	1.13132	< 25	gray
NRDC	-0.157603	0.308152	< 25	gray
NSF	-0.1411	0.271402	< 25	gray
NSRP1	-0.245892	0.728578	< 25	gray
NSUN2	-0.894111	0.675943	< 25	gray
NSUN3	-0.128247	0.661584	< 25	gray
NSUN4	-0.179863	0.767843	< 25	gray
NT5C2	-0.562106	0.818467	< 25	gray
NT5C3A	-0.703776	1.52688	< 25	gray
NT5DC1	-1.24548	1.73918	25-50	FWG-3A
NT5DC2	-0.416399	0.897459	< 25	gray
NUB1	-0.514531	0.691959	< 25	gray
NUDC	-0.750852	0.713318	< 25	gray
NUDCD1	-1.88539	2.59409	< 25	FWG-3A
NUDCD2	-0.032906	0.540772	< 25	gray
NUDT1	-0.0084657	0.55587	< 25	gray
NUDT16L1	-1.20124	1.14535	< 25	FWG-3A
NUDT5	-0.0004594	-0.058613	< 25	gray
NUDT8	-0.880171	0.866711	> 50	gray
NUF2	-0.455301	0.314228	< 25	gray
NUGGC	-0.554316	0.648295	< 25	gray
NUMA1	-0.144277	0.362316	< 25	gray
NUP107	-0.330442	0.717146	< 25	gray
NUP133	0.869842	2.33288	< 25	gray
NUP153	-0.136202	0.753353	< 25	gray
NUP155	-0.195936	0.777929	< 25	gray
NUP160	-0.412915	0.608651	< 25	gray
NUP188	-0.323135	0.77444	< 25	gray
NUP205	-0.0831383	0.781053	< 25	gray
NUP210	-0.601003	1.02778	< 25	gray
NUP35	-0.394025	0.502725	< 25	gray
NUP43	-0.406332	0.517209	< 25	gray
NUP50	-0.35562	0.474241	< 25	gray
NUP58	-0.42859	0.914143	< 25	gray
NUP62	-0.635462	0.755246	< 25	gray
NUP85	-0.144053	0.762927	< 25	gray
NUP88	-0.66967	0.853843	< 25	gray
NUP93	-0.579409	0.899993	< 25	gray
NXF1	0.192169	0.449884	< 25	gray
OAS2	-0.196275	0.65138	< 25	gray
OAT	0.154685	0.572708	< 25	gray
OCIAD1	-0.105732	0.749153	< 25	gray
OCIAD2	0.286106	0.840557	< 25	gray
OGDH	-0.113698	0.223407	< 25	gray
OGFR	-0.17066	0.6008	< 25	gray
OGT	-0.543969	0.966732	< 25	gray
OPA1	-0.565705	0.930853	< 25	gray
ORC3	-0.111217	0.415038	< 25	gray
ORC6	-0.791114	0.92283	< 25	gray
OSBPL10	-0.261355	1.06983	< 25	gray
OSBPL8	-0.59563	0.876936	< 25	gray
OTUB1	-0.318067	0.501601	< 25	gray
OTUD4	-0.0931094	0.823713	< 25	gray
OXSR1	-0.250127	0.59378	< 25	gray
P4HB	0.13448	0.780788	< 25	gray
PABPC1	-0.290081	0.632299	< 25	gray
PABPC4	-0.206422	0.710981	< 25	gray
PAF1	-0.792946	0.832692	< 25	gray
PAG1	0.0970247	0.652661	< 25	gray
PAICS	-0.560318	0.385067	< 25	gray
PAK2	-0.266913	-0.582987	25-50	gray
PALD1	-0.291148	0.614467	< 25	gray
PANK1	-0.0827404	0.376916	< 25	gray
PANK2	-0.0525099	0.795231	< 25	gray
PAPD4	0.170268	0.557749	< 25	gray
PAPSS1	-0.0727484	0.475463	< 25	gray
PARG	-0.436603	0.926556	< 25	gray
PARN	-0.189318	0.819085	< 25	gray
PARP10	0.0349954	0.84894	< 25	gray
PAX5	-0.0921306	0.464454	< 25	gray
PAXBP1	-0.422577	0.343438	< 25	gray
PBK	-0.28201	0.865066	< 25	gray
PBRM1	-0.319354	0.716501	< 25	gray
PCBP1	-0.0954272	0.744328	< 25	gray
PCBP2	-0.324199	0.829965	< 25	gray
PCCB	-1.43723	1.53262	25-50	FWG-3A
PCF11	0.0955931	0.32857	< 25	gray
PCK2	0.0525279	0.639005	< 25	gray
PCM1	-0.353392	0.863511	< 25	gray
PCYT2	-0.375098	0.70748	< 25	gray
PDCD11	-0.590101	0.739339	< 25	gray
PDCD4	-3.01556	-0.84101	< 25	gray
PDCD6IP	-0.113063	0.793848	< 25	gray
PDE12	-0.234083	0.859168	< 25	gray
PDHA1	-0.573666	0.849378	< 25	gray
PDHB	-0.185432	0.695899	< 25	gray
PDIA3	-0.509324	0.640814	< 25	gray
PDIA4	-0.424532	0.564369	< 25	gray
PDIA6	-0.40514	0.592326	< 25	gray
PDK1	-0.106215	0.482585	< 25	gray
PDPK1	-0.371204	0.966468	< 25	gray
PDS5A	-1.05034	1.31444	< 25	FWG-3A
PDSS2	-0.834695	1.29432	< 25	gray
PDXDC1	-0.229988	0.981226	< 25	gray
PEBP1	-0.181046	-0.870836	25-50	gray
PEF1	-0.10283	0.519414	< 25	gray
PEG10	-0.393914	1.02911	< 25	gray
PELP1	-1.83073	1.57744	< 25	FWG-3A
PEO1	0.327485	0.342414	< 25	gray
PES1	0.182472	0.652784	< 25	gray
PEX11B	-0.287432	0.55359	< 25	gray
PEX19	-0.216165	0.586003	< 25	gray
PFAS	-0.201175	0.384415	< 25	gray
PFKFB2	-0.113351	0.596796	< 25	gray
PFKL	0.293483	1.29607	< 25	gray
PFKM	0.0750443	0.630371	< 25	gray
PFKP	-1.92845	1.57707	< 25	FWG-3A
PGAM1	-0.317829	-0.120317	< 25	gray
PGAM5	0.0504606	-0.196879	< 25	gray
PGD	-0.0081927	0.364848	< 25	gray
PGGT1B	1.39488	1.33671	< 25	FWG-3B
PGLS	-1.68072	2.24179	< 25	FWG-3A
PGM1	-0.467196	-0.425498	25-50	gray
PGM2	-0.296871	-0.284977	< 25	gray
PGS1	-0.650781	1.08844	< 25	gray
PHAX	-0.152674	0.741836	< 25	gray
PHF3	-0.304257	0.751431	< 25	gray
PHF6	0.0053832	0.303686	< 25	gray
PHGDH	-0.542713	1.09595	< 25	gray
PHIP	-1.37753	1.71406	< 25	FWG-3A
PI4K2B	-0.260759	1.0353	< 25	gray
PI4KA	-1.04211	1.41591	< 25	FWG-3A
PICALM	-0.595047	0.835815	< 25	gray
PIK3AP1	-0.0571853	1.01203	< 25	gray
PIK3CD	0.0335093	0.575791	< 25	gray
PIK3CG	0.262087	2.08865	25-50	gray
PIP5K1A	-0.0278418	1.19305	< 25	gray
PISD	0.0254868	0.92271	< 25	gray
PITHD1	-0.161058	0.552481	< 25	gray
PITRM1	-0.159682	0.13159	< 25	gray
PJA2	0.0321161	0.768041	< 25	gray
PKN2	0.226599	-0.293601	< 25	gray
PLAA	-0.330232	0.7758	< 25	gray
PLCG1	1.19347	1.89526	< 25	FWG-3B
PLCG2	-0.358725	0.702658	< 25	gray
PLEK	-1.46043	1.30007	< 25	FWG-3A
PLEKHA2	-0.266892	0.779095	< 25	gray
PLEKHA8	-0.241258	1.05213	< 25	gray
PLEKHF2	-0.110034	0.562547	< 25	gray
PLEKHH3	-0.205399	0.919702	< 25	gray
PLIN3	-0.193461	0.506413	< 25	gray
PLK1	-0.617433	0.794084	< 25	gray
PM20D2	-0.249256	0.610172	< 25	gray
PML	-1.07049	0.944829	< 25	gray
PMPCA	-0.324213	0.479777	< 25	gray
PMPCB	-0.364837	0.93519	< 25	gray
PMS2	-0.13014	0.800385	< 25	gray
PNISR	-0.0705648	-0.0533027	< 25	gray
PNN	-0.0260803	-0.304632	< 25	gray
PNO1	-0.675771	1.23519	< 25	gray
PNPLA2	-0.0988374	0.929539	< 25	gray
PNPLA8	-0.0275976	0.376084	< 25	gray
PNPO	-2.15225	-0.871755	< 25	gray
POGK	-0.244105	0.949374	< 25	gray
POLA1	0.00918994	0.251743	< 25	gray
POLA2	-0.14322	0.728449	< 25	gray
POLD1	-0.309386	0.770528	< 25	gray
POLD2	0.0435925	1.04478	< 25	gray
POLDIP2	-0.190256	1.18491	< 25	gray
POLDIP3	-0.18726	0.673547	< 25	gray
POLE	-0.804361	1.3071	< 25	gray
POLE3	-1.21114	1.41262	< 25	FWG-3A
POLE4	-0.0153713	0.29998	< 25	gray
POLG	-0.340016	0.598284	< 25	gray
POLG2	0.587314	1.17198	< 25	gray
POLH	-0.14079	0.493809	< 25	gray
POLR1A	-0.38364	0.651492	< 25	gray
POLR1E	-0.126226	0.811757	< 25	gray
POLR2A	0.090935	0.372865	< 25	gray
POLR2B	-0.345229	1.02066	< 25	gray
POLR3B	-0.435155	0.822958	< 25	gray
POLR3E	-0.480972	0.903815	< 25	gray
POLRMT	-0.476353	0.955616	< 25	gray
POM121C	-0.278654	0.907268	25-50	gray
POMP	-0.168647	0.231993	< 25	gray
POU2AF1	-0.261618	1.06651	< 25	gray
PPAT	-0.159314	0.265511	< 25	gray
PPFIBP2	-0.0329773	0.761233	< 25	gray
PPIG	0.026967	0.14595	< 25	gray
PPIL2	-0.348759	0.967634	< 25	gray
PPIP5K2	-0.287856	0.585604	< 25	gray
PPM1B	-0.314192	0.623479	< 25	gray
PPM1G	-0.261082	0.784273	< 25	gray
PPME1	1.38472	2.05455	< 25	FWG-3B
PPOX	-0.314026	0.950523	< 25	gray
PPP1CA	0.11078	0.333737	< 25	gray
PPP1CB	-0.0747859	0.480693	< 25	gray
PPP1R12C	-0.338151	1.07376	< 25	gray
PPP1R18	-0.123207	0.982394	< 25	gray
PPP1R3D	0.0719082	0.508007	< 25	gray
PPP2R1A	-0.495935	0.711737	< 25	gray
PPP2R1B	-0.638056	0.968414	< 25	gray
PPP2R2A	-0.141724	0.372405	< 25	gray
PPP2R4	0.0775829	0.666037	< 25	gray
PPP2R5D	-0.233184	0.774442	< 25	gray
PPP3CB	-0.354614	0.888586	< 25	gray
PPP3CC	-0.0639343	0.716092	< 25	gray
PPP4R3B	-0.298127	0.998137	< 25	gray
PPP5C	-0.532236	0.492292	< 25	gray
PPP6C	-0.179049	0.427565	< 25	gray
PPP6R1	0.0502945	0.818876	< 25	gray
PPP6R2	-0.139893	0.851683	< 25	gray
PPP6R3	0.041347	0.566842	< 25	gray
PQBP1	0.432255	0.285764	< 25	gray
PRAF2	-0.321235	1.07462	< 25	gray
PRC1	-0.638211	0.815505	< 25	gray
PRDX1	1.29242	0.877547	< 25	gray
PRDX3	2.96515	2.94923	< 25	FWG-3B
PRDX4	-0.376659	0.431462	< 25	gray
PRDX6	-0.601675	-0.788284	25-50	gray
PREB	-0.0539524	0.417606	< 25	gray
PREPL	-3.07812	-0.731183	< 25	gray
PRIM2	1.76677	2.38754	< 25	FWG-3B
PRKAA1	-0.494447	-0.439217	< 25	gray
PRKAR2B	-0.419351	1.19848	< 25	gray
PRKCD	-0.290634	0.639471	< 25	gray
PRKD3	-0.0792267	0.635962	< 25	gray
PRKDC	-0.132045	0.330221	< 25	gray
PRKRA	-0.038813	0.540361	< 25	gray
PRMT1	-0.145853	0.458011	< 25	gray
PRMT3	-0.36161	0.723828	< 25	gray
PRMT5	-0.169878	0.825728	< 25	gray
PROSC	-0.196153	0.581767	< 25	gray
PRPF31	-0.399931	0.688028	< 25	gray
PRPF38A	0.127965	0.357874	< 25	gray
PRPF38B	-0.0702327	-0.206354	< 25	gray
PRPF40A	-0.433323	0.964981	< 25	gray
PRPF4B	0.196469	0.0957444	< 25	gray
PRPF8	-0.205717	0.557036	< 25	gray
PRR11	-0.371588	0.919905	< 25	gray
PRR14L	-0.119162	0.668591	< 25	gray
PRRC2A	-0.379701	0.739275	< 25	gray
PRRC2B	-0.3431	0.791618	< 25	gray
PRRC2C	-0.259912	0.516516	< 25	gray
PSD4	-0.277806	0.810012	< 25	gray
PSMA4	-0.135075	0.347547	< 25	gray
PSMB1	-1.13393	1.89606	< 25	FWG-3A
PSMB2	-0.190852	0.442351	< 25	gray
PSMB5	0.0979633	0.208782	< 25	gray
PSMB7	-0.100489	0.378197	< 25	gray
PSMB8	0.925901	1.91039	< 25	gray
PSMC2	-0.342855	0.908162	< 25	gray
PSMC6	-0.192191	0.524588	< 25	gray
PSMD1	0.138811	0.358771	< 25	gray
PSMD10	0.461657	0.605945	< 25	gray
PSMD11	-0.147217	0.242971	< 25	gray
PSMD12	-1.00842	-0.42248	< 25	gray
PSMD13	-0.333948	0.358124	< 25	gray
PSMD2	-0.346806	0.654728	< 25	gray
PSMD6	-0.382001	0.555445	< 25	gray
PSMD8	-0.153554	-0.644559	> 50	gray
PSMD9	0.174293	0.340554	< 25	gray
PSME1	-0.56884	-0.229662	< 25	gray
PSME2	-0.474574	0.650355	< 25	gray
PSME3	-0.189348	0.861274	< 25	gray
PSME4	-0.890275	0.946859	< 25	gray
PSMG1	0.462842	1.07866	< 25	gray
PSMG2	-0.15952	0.708784	< 25	gray
PTAR1	1.98615	2.8194	< 25	FWG-3B
PTBP1	-0.496513	0.867199	< 25	gray
PTCD3	-0.40986	0.697748	< 25	gray
PTDSS1	-0.127898	0.631695	< 25	gray
PTER	1.89035	2.23005	< 25	FWG-3B
PTGES2	0.0601466	0.306665	< 25	gray
PTK2B	-3.34904	2.04752	25-50	FWG-3A
PTPN1	-0.383505	1.44191	< 25	gray
PTPN11	0.016039	0.491182	< 25	gray
PTPRCAP	-0.166548	0.395797	< 25	gray
PTRH1	-0.419073	0.526714	< 25	gray
PTRH2	-0.398188	0.780456	< 25	gray
PUM1	0.10435	0.384382	< 25	gray
PURA	0.348405	0.480453	< 25	gray
PUS1	-0.261221	0.729591	< 25	gray
PXK	0.214507	0.691045	< 25	gray
PYCR1	-0.164616	0.564056	< 25	gray
PYCR2	-0.871048	1.15272	< 25	gray
PYGB	-0.243654	0.746062	< 25	gray
QARS	-1.11632	1.39074	< 25	FWG-3A
QRICH1	-0.938519	0.652215	< 25	gray
QSOX2	0.0548545	1	< 25	gray
R3HCC1L	1.57091	2.02679	< 25	FWG-3B
R3HDM1	-0.0486133	0.717664	< 25	gray
RAB30	-1.26008	0.75105	< 25	gray
RAB35	-0.348388	0.794516	< 25	gray
RAB3GAP1	-0.182942	0.550169	< 25	gray
RAB3IP	-0.356485	0.753021	< 25	gray
RAB5C	-0.266294	0.515446	< 25	gray
RAB7A	-0.411306	-0.144781	25-50	gray
RABEP2	-0.566296	0.931734	< 25	gray
RABGGTA	-0.728563	0.960258	< 25	gray
RABGGTB	0.363267	1.40607	25-50	gray
RACGAP1	0.732777	1.26004	< 25	gray
RACK1	-1.25503	1.4055	< 25	FWG-3A
RAD17	-0.0227542	0.737324	< 25	gray
RAD21	-0.222392	0.894622	< 25	gray
RAD23B	0.276731	0.230461	25-50	gray
RAD50	-0.159974	0.761933	< 25	gray
RAD54L	-0.479752	1.0466	< 25	gray
RAD9A	-0.456858	0.859242	< 25	gray
RAE1	0.38533	-0.520669	< 25	gray
RAF1	-0.794371	1.35936	< 25	gray
RAN	-1.13297	-1.38034	> 50	FWG-4A
RANBP2	-0.504936	1.05652	< 25	gray
RANBP3	-0.83633	-0.0436846	< 25	gray
RANBP9	-0.339944	0.428602	< 25	gray
RAP1GDS1	-0.399732	0.667203	< 25	gray
RARS	-0.16205	0.453351	< 25	gray
RARS2	-0.148856	0.69146	< 25	gray
RASA4	-0.0176155	0.549509	< 25	gray
RASAL1	-0.743693	1.15924	< 25	gray
RASGRP2	-0.718231	0.835192	< 25	gray
RASGRP3	-0.143565	0.599598	< 25	gray
RASSF2	0.0437413	0.346174	< 25	gray
RAVER1	-0.113256	0.506814	< 25	gray
RB1	-0.627784	0.814986	< 25	gray
RBBP4	-0.314239	0.467041	< 25	gray
RBBP6	0.185702	0.124215	< 25	gray
RBBP7	-0.117844	0.458989	< 25	gray
RBM12	-0.376254	1.30665	< 25	gray
RBM12B	-0.589992	0.603123	< 25	gray
RBM17	-0.0283718	0.474881	< 25	gray
RBM22	0.266266	0.348804	< 25	gray
RBM26	-0.316774	0.672227	< 25	gray
RBM33	-0.296568	1.03298	< 25	gray
RBM38	-0.0831131	0.664856	< 25	gray
RBM39	-0.220912	0.35095	< 25	gray
RBM4	-0.528481	1.02811	< 25	gray
RBM42	-0.203603	0.374687	< 25	gray
RBM6	-0.498605	0.794709	< 25	gray
RBMX	-0.420374	1.24657	> 50	gray
RC3H1	-0.214809	1.02589	< 25	gray
RCC2	-0.0471274	0.253002	< 25	gray
RCSD1	-0.0256862	0.30504	< 25	gray
RDH11	-0.255285	1.05123	< 25	gray
RDH13	-0.349818	0.727637	< 25	gray
RECQL	-0.125271	0.424991	< 25	gray
RECQL4	-0.236695	0.985126	< 25	gray
RECQL5	-0.0917522	0.69081	< 25	gray
REEP4	-0.347923	1.06358	< 25	gray
REEP5	2.48001	2.17988	> 50	FWG-3B
REL	-0.207846	0.74895	< 25	gray
RELA	-0.245087	0.750235	< 25	gray
RELB	-0.455225	0.862582	< 25	gray
RELL1	0.125941	0.946889	< 25	gray
RER1	-0.0801812	0.557473	< 25	gray
RETSAT	0.00579324	1.17824	< 25	gray
REXO4	0.350436	1.6977	< 25	gray
RFC1	-0.416585	0.991716	< 25	gray
RFC2	-0.395412	0.987894	< 25	gray
RFC3	0.0344624	0.395174	< 25	gray
RFC4	-0.644486	1.30296	< 25	gray
RFTN1	-0.308554	0.7841	< 25	gray
RFWD3	0.281976	0.824973	< 25	gray
RFX5	-1.12848	1.99192	< 25	FWG-3A
RGS13	-0.0698373	1.02606	< 25	gray
RGS14	0.00111019	0.594426	< 25	gray
RGS19	-0.380005	0.790194	< 25	gray
RHBDD2	-0.0740922	1.03791	< 25	gray
RHOG	-0.169088	0.200797	< 25	gray
RIC8A	-0.521202	1.18417	< 25	gray
RIF1	-0.417254	0.636817	< 25	gray
RINT1	-0.382421	1.12116	< 25	gray
RIPK1	0.901167	1.20495	< 25	gray
RIPK3	-0.10715	0.829548	< 25	gray
RMDN3	-0.0855106	0.803088	< 25	gray
RNASEH2B	-0.249603	0.446976	< 25	gray
RNF14	1.60214	-2.34214	> 50	FWG-4B
RNF144B	-0.240051	0.82346	< 25	gray
RNF169	0.00220091	0.779179	< 25	gray
RNF214	-0.208515	0.620251	< 25	gray
RNF219	0.0230577	0.487981	< 25	gray
RNF25	-0.496812	0.914391	< 25	gray
RNF40	0.754246	0.992646	< 25	gray
RNMT	0.327943	0.467479	< 25	gray
RNPEP	-0.152279	0.575148	< 25	gray
RPA2	-0.373128	-0.390018	< 25	gray
RPAP1	-1.95796	2.01853	< 25	FWG-3A
RPF2	0.180222	0.315104	< 25	gray
RPL14	-0.113639	-0.4246	< 25	gray
RPL15	-0.102669	-0.0324723	< 25	gray
RPL3	-0.254535	0.605178	< 25	gray
RPL37	1.08583	-0.181852	< 25	gray
RPN1	-0.274425	0.605779	< 25	gray
RPN2	-0.15118	0.809637	< 25	gray
RPP30	-1.81281	2.17128	< 25	FWG-3A
RPRD1A	-0.124371	0.592162	< 25	gray
RPRD2	-0.441948	1.21372	< 25	gray
RPS27A	-0.501413	1.47974	> 50	gray
RPS28	-0.610498	-0.703035	25-50	gray
RPS6KA1	-1.44267	-0.781769	< 25	gray
RPS6KA3	-2.82644	-2.06785	< 25	FWG-4A
RPS6KA4	0.0380872	1.43184	< 25	gray
RPS6KA5	-0.401806	0.733731	< 25	gray
RPUSD3	-0.148376	0.666264	< 25	gray
RRM1	-0.161139	0.616916	< 25	gray
RRM2	0.381814	0.555617	< 25	gray
RRM2B	-0.937488	0.680436	< 25	gray
RRP1	-0.182238	0.581204	< 25	gray
RRP12	-0.562217	0.864499	< 25	gray
RRP1B	-0.502047	0.884355	< 25	gray
RRP7A	-0.250632	0.871967	< 25	gray
RRP9	-0.291519	-0.371493	25-50	gray
RSBN1	-0.203396	0.549893	< 25	gray
RSBN1L	-0.62215	1.03398	< 25	gray
RSF1	-0.417696	0.759084	< 25	gray
RSRC1	0.0833172	0.318041	< 25	gray
RSRC2	-0.382045	-0.0770383	< 25	gray
RTCB	-0.296253	0.387973	< 25	gray
RTN4	0.514114	0.818786	25-50	gray
RTN4IP1	-0.10652	-0.0482901	< 25	gray
RUFY1	-0.333481	1.11706	< 25	gray
RUNX1	-0.920368	-0.121714	< 25	gray
RXRB	-0.297595	0.651931	< 25	gray
SAAL1	-0.660543	1.19954	< 25	gray
SAC3D1	-0.0423873	0.64986	< 25	gray
SACM1L	-0.0496698	0.607509	< 25	gray
SAE1	0.00116019	0.252174	< 25	gray
SAFB2	-0.142795	0.627649	< 25	gray
SAMHD1	0.160128	0.908214	< 25	gray
SAPCD2	-0.735714	1.14867	< 25	gray
SARAF	-0.0042252	0.947586	< 25	gray
SARM1	-0.288273	1.42418	< 25	gray
SARS	-0.835516	-0.69397	< 25	gray
SBF1	-1.74516	1.84362	< 25	FWG-3A
SBNO1	-3.18468	2.30727	25-50	FWG-3A
SCAF8	-0.0989382	0.317602	< 25	gray
SCAMP1	-0.104921	0.540883	< 25	gray
SCAMP3	-0.313875	0.82117	< 25	gray
SCARB1	-0.470566	1.00848	< 25	gray
SCCPDH	0.348823	0.921116	< 25	gray
SCD	-0.190934	0.634667	< 25	gray
SCML2	0.0106202	0.638407	< 25	gray
SCRN1	-0.994031	1.17602	< 25	gray
SCRN2	2.40002	1.30667	25-50	FWG-3B
SCRN3	-1.37792	-1.82183	25-50	FWG-4A
SDE2	-0.349689	0.656901	< 25	gray
SDHA	-0.278608	0.245791	< 25	gray
SDHB	-0.135304	0.358384	< 25	gray
SEC14L1	1.76475	2.34322	25-50	FWG-3B
SEC16A	-0.380544	0.704866	< 25	gray
SEC23IP	-0.23448	0.585956	< 25	gray
SEC24C	-0.562246	0.99357	< 25	gray
SEC24D	-0.66356	1.12757	< 25	gray
SEC61A1	-0.43752	0.805913	< 25	gray
SEC61B	-0.195075	0.525604	< 25	gray
SEC62	-0.361589	1.01381	< 25	gray
SEC63	0.212237	0.670978	< 25	gray
SECISBP2	-0.144848	0.453745	< 25	gray
SELK	-0.0351502	0.98714	> 50	gray
SELT	-0.173642	0.822563	25-50	gray
SEMA4A	-0.263951	0.698062	< 25	gray
SENP1	-0.33469	0.712286	< 25	gray
SENP2	-0.293339	0.61	< 25	gray
SENP5	0.802963	-0.293998	< 25	gray
SEPT11	-0.604114	-0.196122	< 25	gray
SEPT6	-0.145059	0.579175	< 25	gray
SEPT9	-0.420752	0.801667	< 25	gray
SERPINB1	-0.429441	-0.0853831	< 25	gray
SERPINB9	-0.165952	0.620781	< 25	gray
SETD2	-0.103794	0.325624	< 25	gray
SF1	-0.293855	0.765991	< 25	gray
SF3A3	0.240837	0.608412	< 25	gray
SF3B1	-2.33699	4.15163	> 50	FWG-3A
SF3B2	0.0189722	0.249857	< 25	gray
SFSWAP	-0.130004	0.920995	< 25	gray
SFXN1	-0.349552	0.86785	< 25	gray
SGO1	-0.27306	0.62395	< 25	gray
SGO2	-0.377692	0.988234	< 25	gray
SGPL1	0.10409	0.961951	< 25	gray
SGPP1	0.0457564	0.858335	< 25	gray
SGTA	-0.635582	0.756627	< 25	gray
SH2B2	-0.339319	1.0758	< 25	gray
SH3BP1	-2.57661	-1.66876	< 25	FWG-4A
SH3GLB1	-0.17361	0.470996	< 25	gray
SH3GLB2	-0.25959	0.719667	< 25	gray
SHC1	-0.184909	0.667675	< 25	gray
SHMT2	-0.0751482	0.858392	< 25	gray
SIK3	-0.317325	0.79232	< 25	gray
SIKE1	0.457849	1.32513	< 25	gray
SIN3A	-0.381684	0.61041	< 25	gray
SIPA1	-0.648035	0.441585	< 25	gray
SIRT1	-0.190707	0.663342	< 25	gray
SIT1	-0.0808161	0.725035	< 25	gray
SKA1	0.117274	0.861873	< 25	gray
SKA2	-1.1457	1.18849	< 25	FWG-3A
SKA3	-0.147491	0.814463	< 25	gray
SKIV2L	-1.53629	1.98782	< 25	FWG-3A
SLAIN1	-0.185429	0.571798	< 25	gray
SLBP	-0.149556	0.237783	< 25	gray
SLC16A1	-0.84646	1.43609	25-50	gray
SLC1A4	-0.510831	1.4352	25-50	gray
SLC1A5	-0.6481	1.0644	< 25	gray
SLC25A11	-2.80119	-1.00877	< 25	FWG-4A
SLC25A12	-0.0754343	0.35314	< 25	gray
SLC25A13	-0.130141	0.484424	< 25	gray
SLC25A15	-0.191314	0.525116	< 25	gray
SLC25A19	0.0500728	0.842842	< 25	gray
SLC25A20	0.92352	0.977053	25-50	gray
SLC25A22	-0.230891	1.1663	< 25	gray
SLC25A3	-0.122657	0.383742	< 25	gray
SLC25A32	-1.87345	1.31872	< 25	FWG-3A
SLC25A33	-1.92204	-0.357693	< 25	gray
SLC25A40	-0.199742	0.904021	< 25	gray
SLC25A5	-0.211037	0.490897	< 25	gray
SLC29A1	-2.83844	3.16829	> 50	FWG-3A
SLC2A1	-0.604217	0.832698	25-50	gray
SLC2A5	-0.822945	1.31967	25-50	gray
SLC33A1	-0.285376	0.635551	< 25	gray
SLC39A14	-0.454105	0.987601	< 25	gray
SLC3A2	-0.734385	0.777271	25-50	gray
SLC43A3	-1.70057	1.7626	25-50	FWG-3A
SLC44A1	-0.368049	0.791455	< 25	gray
SLC4A1AP	-0.0542023	0.496749	< 25	gray
SLCO4A1	1.84248	-0.348603	> 50	gray
SMAD4	-0.11168	0.847186	< 25	gray
SMAP2	-0.0780657	0.664176	< 25	gray
SMARCA5	-0.604364	0.876118	< 25	gray
SMARCD1	-0.238534	0.884149	< 25	gray
SMARCD2	-0.501522	1.55877	< 25	gray
SMC2	-1.23637	1.46263	< 25	FWG-3A
SMC3	0.187356	0.334674	< 25	gray
SMC4	-0.306007	0.768566	< 25	gray
SMC6	-0.714012	-0.382493	< 25	gray
SMG5	0.634676	1.47151	< 25	gray
SMG9	-0.481921	1.16659	< 25	gray
SMN2	-0.0300398	0.544101	< 25	gray
SMPD4	-0.156347	0.656563	< 25	gray
SMU1	0.00765938	0.320701	< 25	gray
SMYD5	-0.168071	0.911828	< 25	gray
SNAP23	-0.0743878	0.574493	< 25	gray
SNAPC3	-1.10202	2.55401	< 25	FWG-3A
SND1	-0.220711	0.474312	< 25	gray
SNRPA1	-0.0843163	-0.243636	< 25	gray
SNW1	-0.106238	0.992652	< 25	gray
SNX11	-0.114871	0.363784	< 25	gray
SNX19	0.00342074	0.494939	25-50	gray
SNX2	0.129536	-0.121327	< 25	gray
SNX27	-0.614841	0.657487	< 25	gray
SNX5	-0.455763	0.826705	< 25	gray
SNX6	0.016959	0.582537	< 25	gray
SNX8	-0.943667	1.16307	< 25	gray
SOAT1	-0.158848	0.694252	< 25	gray
SON	-0.287869	0.688195	< 25	gray
SORD	-0.471182	0.850662	< 25	gray
SORL1	-0.668882	-0.511528	25-50	gray
SP100	-0.12002	0.881345	< 25	gray
SPAG5	-0.450263	1.0559	< 25	gray
SPATA5	-0.372596	0.176981	< 25	gray
SPATA5L1	-0.132683	0.626199	< 25	gray
SPATA7	-0.424389	-0.287264	< 25	gray
SPCS2	-0.113485	0.745315	< 25	gray
SPTAN1	-0.391058	0.584143	< 25	gray
SPTLC1	-0.501338	0.439333	< 25	gray
SPTLC2	-0.0714389	0.830197	< 25	gray
SQLE	-0.220585	0.756932	< 25	gray
SQSTM1	-0.297482	0.924945	< 25	gray
SREBF2	-0.539344	1.39524	< 25	gray
SREK1	-0.529583	0.687552	< 25	gray
SRI	0.00909583	0.507968	< 25	gray
SRM	-1.56974	1.39198	< 25	FWG-3A
SRP14	0.76212	-0.813817	> 50	gray
SRP68	-0.368802	0.77838	< 25	gray
SRP9	-0.406303	-0.26413	< 25	gray
SRPRA	-0.16022	0.759482	< 25	gray
SRPRB	-0.268442	0.982121	25-50	gray
SRRM1	0.0024386	0.0217061	< 25	gray
SRRM2	-0.105261	-0.0794975	< 25	gray
SRRT	-0.382997	0.626172	< 25	gray
SRSF10	-0.196566	0.657372	< 25	gray
SRSF11	-0.091726	0.0443394	< 25	gray
SSNA1	-0.648619	0.856319	< 25	gray
SSR3	-0.284968	0.826715	< 25	gray
SSR4	0.0296533	0.151	< 25	gray
SSRP1	-0.221896	0.746436	< 25	gray
ST13	-0.38486	-0.378509	25-50	gray
ST14	0.150641	0.365492	< 25	gray
ST6GAL1	-0.466019	0.860723	< 25	gray
STAMBP	-1.20537	-0.581445	< 25	gray
STAMBPL1	-0.0019562	0.812373	< 25	gray
STAP1	-0.270663	0.711026	< 25	gray
STARD7	-3.12842	3.06946	< 25	FWG-3A
STAT1	-0.109416	0.605025	< 25	gray
STAT2	-0.279477	0.928434	< 25	gray
STAT3	-0.317334	1.12056	< 25	gray
STAT6	-0.302615	0.82866	< 25	gray
STAU1	-0.184544	0.883448	< 25	gray
STAU2	-0.198826	0.900277	< 25	gray
STIP1	-0.134739	-0.16559	< 25	gray
STK10	-0.161375	0.410174	< 25	gray
STK17B	-0.238865	0.839688	< 25	gray
STK24	-0.326916	0.364082	< 25	gray
STK39	-1.89398	1.65638	> 50	FWG-3A
STK4	1.25973	-0.618633	< 25	gray
STRBP	-1.19291	0.666527	< 25	gray
STRIP1	-1.79894	-0.528803	< 25	gray
STRN	0.214903	0.555821	< 25	gray
STX5	-0.163806	0.71944	< 25	gray
STX8	-0.305475	0.844315	< 25	gray
STXBP2	-0.365722	0.625859	< 25	gray
STXBP3	-0.315754	0.650089	< 25	gray
STXBP6	0.373583	0.296778	< 25	gray
SUGP2	-0.379164	0.988139	< 25	gray
SUGT1	0.15954	0.227276	< 25	gray
SUPT20H	3.13393	1.61498	> 50	FWG-3B
SUZ12	-0.617177	0.766256	< 25	gray
SWAP70	-0.219646	0.772488	< 25	gray
SYCE1	-0.313057	1.10564	< 25	gray
SYK	-0.0604299	0.457339	< 25	gray
SYNCRIP	-0.592571	1.12027	< 25	gray
SYNE2	-1.3632	0.617645	< 25	gray
SYNRG	-0.179294	0.859654	< 25	gray
SYPL1	-0.457273	0.791247	< 25	gray
SYVN1	-0.591742	1.06511	< 25	gray
TACC3	-0.159303	0.562593	< 25	gray
TADA3	-0.0815965	0.908885	< 25	gray
TAF1B	-0.294678	0.276053	< 25	gray
TAGLN2	0.0664384	0.328475	< 25	gray
TALDO1	-0.33559	-0.105702	< 25	gray
TANGO6	-0.674049	1.46176	< 25	gray
TANK	0.166873	1.02275	< 25	gray
TAP1	-0.293955	0.776829	25-50	gray
TAPBP	0.0525572	0.874487	< 25	gray
TAPT1	-0.277251	0.546595	< 25	gray
TARBP1	1.77929	2.03675	> 50	FWG-3B
TARS2	-0.398531	0.903862	< 25	gray
TAZ	-0.141902	0.761428	< 25	gray
TBC1D10B	0.43162	0.767339	< 25	gray
TBC1D10C	-1.68034	-0.505151	< 25	gray
TBC1D13	-1.24202	0.816	< 25	gray
TBC1D15	-0.0038084	0.336687	< 25	gray
TBC1D17	0.0813801	2.15938	> 50	gray
TBC1D24	0.541818	0.727692	< 25	gray
TBC1D31	2.38634	1.2374	> 50	FWG-3B
TBC1D4	-0.130136	0.669577	< 25	gray
TBC1D5	-0.391651	0.769464	< 25	gray
TBCA	-0.221676	-0.831241	25-50	gray
TBCB	-0.251937	0.620062	< 25	gray
TBK1	-0.278443	0.33686	< 25	gray
TBL2	-0.277307	0.776673	< 25	gray
TBL3	-0.207097	0.273623	< 25	gray
TBRG4	-1.07537	1.22181	< 25	FWG-3A
TCEB2	-0.732143	-0.391978	< 25	gray
TCF4	-0.130956	0.925242	< 25	gray
TCL1A	-0.362485	0.647859	< 25	gray
TCOF1	-0.235524	0.376355	< 25	gray
TCP1	-0.214727	0.459563	< 25	gray
TDP1	-0.510762	0.906891	< 25	gray
TDP2	-0.18239	0.661645	< 25	gray
TDRKH	0.337263	1.54144	< 25	gray
TEC	2.75031	2.81972	< 25	FWG-3B
TECR	0.26204	0.929532	< 25	gray
TERF1	0.468594	0.914373	< 25	gray
TERF2	-0.389231	0.44333	< 25	gray
TERF2IP	0.136494	0.551532	< 25	gray
TEX10	-0.281121	0.601525	< 25	gray
TEX264	0.868491	0.795888	< 25	gray
TFAM	0.0545684	-0.21595	< 25	gray
TFAP4	-0.403176	-0.473528	< 25	gray
TFB2M	-0.677774	0.937072	< 25	gray
TFCP2	-0.26347	0.445875	< 25	gray
TFRC	-0.309312	0.835908	< 25	gray
TGM1	0.810084	-0.740465	25-50	gray
THADA	-0.189055	0.675558	< 25	gray
THEM6	-0.32779	1.47044	< 25	gray
THOC1	-0.522197	0.921747	< 25	gray
THOC3	-0.670042	1.15761	< 25	gray
THOC5	0.861258	1.4472	< 25	gray
THOP1	0.361923	0.894251	< 25	gray
THRAP3	-0.234295	0.300666	< 25	gray
THUMPD1	0.0142536	0.0379393	< 25	gray
THUMPD3	-0.120318	0.505889	< 25	gray
THYN1	-0.299828	-0.747272	25-50	gray
TICAM1	-0.35026	1.10207	< 25	gray
TIFA	-0.0353743	0.770636	< 25	gray
TIGAR	-1.69086	1.72439	< 25	FWG-3A
TIMM44	-0.454734	0.832712	< 25	gray
TIMM50	-0.22943	0.396203	< 25	gray
TINF2	-0.0890764	0.247857	< 25	gray
TIPRL	-0.335462	0.667643	< 25	gray
TK1	-0.310092	0.701427	< 25	gray
TLK1	-0.0174451	0.430534	< 25	gray
TM9SF2	1.21573	1.56129	> 50	FWG-3B
TMA16	0.319927	0.965837	< 25	gray
TMCO1	-0.273276	0.774764	< 25	gray
TMED1	-1.72896	1.45157	25-50	FWG-3A
TMED10	-0.299876	0.987943	25-50	gray
TMEM109	-0.0288847	0.491653	< 25	gray
TMEM201	-0.14236	0.800328	< 25	gray
TMEM214	-0.103363	0.50315	< 25	gray
TMEM222	0.53938	-0.472903	> 50	gray
TMEM263	-0.167329	-0.12251	< 25	gray
TMEM33	-0.436733	0.658004	< 25	gray
TMLHE	-0.0721236	0.760954	< 25	gray
TMOD3	0.0382352	0.710628	< 25	gray
TMPO	-0.425293	0.695369	< 25	gray
TMUB1	-0.16181	0.908715	< 25	gray
TMX1	-1.63602	2.32487	> 50	FWG-3A
TMX2	0.319024	0.860697	< 25	gray
TMX3	0.190103	1.17696	< 25	gray
TMX4	1.30713	1.92677	< 25	FWG-3B
TNIP1	-0.310208	1.09519	< 25	gray
TNPO2	-0.122525	0.781426	< 25	gray
TNPO3	-1.8525	2.49924	< 25	FWG-3A
TNRC6B	-0.237246	1.13106	< 25	gray
TOMM20	0.296811	0.701309	< 25	gray
TOMM34	-0.251154	0.565132	< 25	gray
TOMM40	-0.28608	0.732583	< 25	gray
TOP2A	-0.50071	-0.117827	< 25	gray
TOPBP1	-1.09425	1.31116	< 25	FWG-3A
TOR4A	0.75556	-0.982732	< 25	gray
TP53	-0.326974	1.06149	< 25	gray
TP53BP1	-0.201589	0.477014	< 25	gray
TPI1	-0.474849	-0.232338	25-50	gray
TPP2	-0.181877	0.309934	< 25	gray
TPR	-0.514019	0.738259	< 25	gray
TPX2	-0.316395	0.737059	< 25	gray
TRABD	-0.431674	1.32688	< 25	gray
TRAF3IP2	-0.211996	1.29899	< 25	gray
TRAF5	0.0765825	0.790144	< 25	gray
TRAM1	-0.447081	1.0305	< 25	gray
TRANK1	-0.975698	0.991854	< 25	gray
TRAP1	-1.36083	1.75679	< 25	FWG-3A
TRIM24	0.152582	0.725725	< 25	gray
TRIM28	-0.131978	0.452632	< 25	gray
TRIM33	-0.0614222	0.799569	< 25	gray
TRIM56	0.645082	1.71309	< 25	gray
TRIM65	-0.171375	1.15319	< 25	gray
TRIP12	-1.63204	1.81078	< 25	FWG-3A
TRIP13	-0.335087	0.720249	< 25	gray
TRMT10C	-0.621796	1.23188	< 25	gray
TRMT112	4.55977	2.42817	> 50	FWG-3B
TRMT1L	-0.321992	0.995344	< 25	gray
TRMT2A	-0.33442	1.0161	< 25	gray
TRMT2B	-0.562242	0.922902	< 25	gray
TRMT6	-0.0248034	0.628124	< 25	gray
TRMT61A	0.00400894	1.30445	> 50	gray
TRNT1	-0.684118	0.433374	< 25	gray
TSEN54	-0.232403	0.680964	< 25	gray
TSFM	-0.104931	0.614436	< 25	gray
TSG101	-0.254295	0.896553	< 25	gray
TSN	-0.195738	-0.0368801	< 25	gray
TSPO	-0.175834	0.72444	< 25	gray
TSSC4	-0.188786	0.456968	< 25	gray
TTC1	0.0915365	0.677738	< 25	gray
TTC4	-0.47265	0.860671	< 25	gray
TTC7A	-0.969857	0.858558	< 25	gray
TTF2	-0.267267	0.918867	< 25	gray
TTK	-0.151462	0.735964	< 25	gray
TTLL12	-0.150903	0.543824	< 25	gray
TUBA1A	-0.38236	1.09331	< 25	gray
TUBB	-3.65642	2.97364	< 25	FWG-3A
TUBB2B	-3.41557	3.54541	< 25	FWG-3A
TUBB4B	-3.59973	3.74975	< 25	FWG-3A
TUBGCP3	-0.376855	0.735143	< 25	gray
TUBGCP5	-0.410088	0.859345	< 25	gray
TXLNA	-0.219989	0.813837	< 25	gray
TXLNG	-0.0584816	0.670074	< 25	gray
TXN	1.8711	1.37413	< 25	FWG-3B
TXN2	-0.701267	-0.316772	< 25	gray
TXNDC12	2.31194	1.31369	< 25	FWG-3B
TXNDC15	1.77699	1.94377	> 50	FWG-3B
TXNDC5	1.23912	1.3071	25-50	FWG-3B
TXNIP	-3.04688	-1.16708	< 25	FWG-4A
TXNL1	-0.223829	1.17746	< 25	gray
TXNRD1	-0.270475	0.726328	< 25	gray
TYMS	-0.366586	1.20459	< 25	gray
TYSND1	-0.207038	0.564263	< 25	gray
U2AF1	-0.471274	0.826944	< 25	gray
U2SURP	-0.0747547	0.438366	< 25	gray
UBA1	-0.203852	0.19861	< 25	gray
UBA3	0.0100381	0.332946	< 25	gray
UBA6	0.414909	1.29995	< 25	gray
UBA7	-0.585843	0.879319	< 25	gray
UBAP1	-0.336596	1.02253	< 25	gray
UBAP2	-0.439711	0.869152	< 25	gray
UBE2I	-0.0499547	0.344698	< 25	gray
UBE2L3	0.181626	0.102628	< 25	gray
UBE2O	-0.351603	0.85911	< 25	gray
UBE2S	-0.579206	1.0406	< 25	gray
UBE3A	-0.103261	0.303223	< 25	gray
UBLCP1	0.428299	0.532192	< 25	gray
UBR5	-0.599022	0.815668	< 25	gray
UBR7	-0.7102	1.42587	< 25	gray
UCHL1	-0.537072	-0.364542	< 25	gray
UCHL3	0.00798016	0.295572	< 25	gray
UCHL5	-1.24304	-0.531599	< 25	gray
UGP2	-0.342495	-0.110265	< 25	gray
UGT8	-0.0819024	1.3394	< 25	gray
UHMK1	0.647232	-0.309122	< 25	gray
UHRF1	-0.0792157	0.552921	< 25	gray
UIMC1	-0.120223	0.686907	< 25	gray
Uncharacterized	-0.330097	0.906901	< 25	gray
UQCRC1	-0.415887	-0.277636	< 25	gray
UQCRC2	0.0833031	-0.840991	< 25	gray
UQCRFS1	-0.114965	0.514356	< 25	gray
USO1	0.474962	1.05492	< 25	gray
USP1	-0.002223	0.48676	< 25	gray
USP10	-0.34138	0.646333	< 25	gray
USP11	-0.258202	0.581772	< 25	gray
USP15	-0.435605	1.21208	< 25	gray
USP16	-0.126338	0.481659	< 25	gray
USP22	-1.19967	0.69647	< 25	gray
USP28	-0.984173	1.40357	< 25	gray
USP3	-0.848454	1.33303	< 25	gray
USP34	-0.445062	0.781601	< 25	gray
USP4	-0.0250702	0.509173	< 25	gray
USP48	-0.926271	1.1598	< 25	gray
USP5	-0.829706	1.82042	< 25	gray
USP7	-0.0195548	0.712162	< 25	gray
USP8	-0.299088	1.45866	< 25	gray
UTP14A	-0.290808	0.754796	< 25	gray
UTP18	-0.076396	0.527716	< 25	gray
UTP6	-0.193517	1.30077	< 25	gray
UVRAG	-2.89382	-2.32355	> 50	FWG-4A
VAPA	0.0458514	0.84142	< 25	gray
VARS	-0.0973461	0.456432	< 25	gray
VARS2	-0.262315	0.799976	< 25	gray
VAV1	-0.0016512	0.732654	< 25	gray
VBP1	-0.198801	0.255352	< 25	gray
VCP	-0.43546	-0.749039	25-50	gray
VDAC2	-1.4243	1.90624	> 50	FWG-3A
VDAC3	-0.276653	0.733178	< 25	gray
VDR	-0.632016	0.88517	< 25	gray
VEZT	-0.105601	0.854229	< 25	gray
VGLL4	-0.0424521	0.566706	< 25	gray
VPS39	0.293123	0.646545	< 25	gray
VPS51	0.202004	0.976359	< 25	gray
VRK1	1.05784	1.72788	< 25	FWG-3B
VRK2	-0.309699	0.871548	< 25	gray
VWA9	-0.366782	0.754324	< 25	gray
WAPL	-0.983521	1.28364	< 25	gray
WASF2	-0.283632	-0.414627	< 25	gray
WBP2	-0.0145518	0.795895	< 25	gray
WBSCR16	-0.0145661	0.133097	< 25	gray
WDFY4	-0.512462	0.631143	< 25	gray
WDHD1	-0.212119	0.584289	< 25	gray
WDR1	-0.415322	-0.351718	25-50	gray
WDR11	1.55927	1.72757	< 25	FWG-3B
WDR36	0.0428212	0.538605	< 25	gray
WDR4	-0.0554951	0.661831	< 25	gray
WDR41	0.0475519	0.302973	< 25	gray
[truncated: 66 more rows]

## Sheet: Fig. 1 d,e,f,g
Panel d	Protein-directed ABPP						Cysteine-directed ABPP
	Enrichment (% DMSO, FWG-3A)						Enrichment (% DMSO)
VDAC2	DMSO, FWG-3A	FWG-1A, FWG-3A	DMSO, FWG-3B	FWG-1B, FWG-3B			FWG-1A	FWG-1B
	80.6676	25.9118	34.4692	35.0078		VDAC_ 210, 217	34.06	76.76		The unprocessed enrichment data can be obtained from PXD063358. Protein-directed data is normalized to the most enriched DMSO pre-treated alkyne channel.
	110.715	32.8704	33.5074	35.5459			30.105	78.845
	103.403	36.8739	36.4529	34.3475			61.65	89.74
	104.664	43.6251	41.5905	37.5811			32.095	80.485
	100.395	36.0555	41.725	30.7045			69.01	70.645
	100.155	49.5663	35.8513	38.4981				91.935
Average	100	37.4838	37.2661	35.2808		Average	45.384	81.4017
n	6	6	6	6		n	5	6
Panel e	Protein-directed ABPP						Cysteine-directed ABPP
	Enrichment (% DMSO, FWG-3B)						Enrichment (% DMSO)
REEP5	DMSO, FWG-3A	FWG-1A, FWG-3A	DMSO, FWG-3B	FWG-1B, FWG-3B			FWG-1A	FWG-1B
	16.4531	13.5896	87.3131	36.2066		REEP5_ 18	76.93	44.56
	19.8327	14.8112	100.026	26.8325			93	33.25
	16.7517	18.4761	90.5577	29.414			72.78	36.43
	20.7241	19.9476	108.862	42.9043				45.16
	18.1082	16.5865	120.417	29.8759
	15.6678	20.4962	92.8241	36.3118
Average	17.9229	17.3179	100	33.5908		Average	80.9033	39.85
n	6	6	6	6		n	3	4
Panel f	Protein-directed ABPP						Cysteine-directed ABPP
	Enrichment (% DMSO, FWG-4A)						Enrichment (% DMSO)
UVRAG	DMSO, FWG-4A	FWG-2A, FWG-4A	DMSO, FWG-4B	FWG-2B, FWG-4B			FWG-2A	FWG-2B
	111.566	19.0371	11.5108	9.29718		UVRAG_239	26.07	84.78
	89.2529	15.4068	12.1306	15.1411			25.62	79.3
	105.811	18.1516	15.0526	11.0681			29.03	73.54
	93.3702	19.9225	14.1671	15.4953			25.07	80.23
		17.3105	12.0421	15.451			23.66	74.11
		18.5944	15.938	17.7089			32.28
Average	100	18.0705	13.4735	14.0269		Average	26.955	78.392
n	4	6	6	6		n	6	5
Panel g	Protein-directed ABPP						Cysteine-directed ABPP
	Enrichment (% DMSO, FWG-4B)						Enrichment (% DMSO)
EIF5B	DMSO, FWG-4A	FWG-2A, FWG-4A	DMSO, FWG-4B	FWG-2B, FWG-4B			FWG-2A	FWG-2B
	16.3514	15.959	67.4333	43.691		EIF5B_853	107.63	61.38
	16.8289	26.1485	88.6366	68.3213			92.98	35.27
	15.2038	21.6261	101.643	50.9196			123.51	49.28
	18.9744	14.5855	141.472	132.316			101.61	55.13
		20.8517	96.6823	68.2542			111.01	42.57
		42.4002	104.133	67.2374			105.98
Average	16.8396	23.5952	100	71.7899		Average	107.12	48.726
n	4	6	6	6		n	6	5
