# Supplementary material for: Complexoform-restricted covalent TRMT112 ligands that allosterically agonize METTL5
Source: Nat Chem Biol. 2026 Jan 8;22(5):770–82. doi: 10.1038/s41589-025-02099-5 (PMC13128453; doi:10.1038/s41589-025-02099-5)
Supplement: Supplementary file 6 — Statistical source data. [file 41589_2025_2099_MOESM6_ESM.xlsx]

## Sheet: Fig. 2a
	Protein-directed ABPP						Cysteine-directed ABPP
	Enrichment (% DMSO, FWG-3B)						Enrichment (% DMSO)
TRMT112	DMSO, FWG-3A	FWG-1A, FWG-3A	DMSO, FWG-3B	FWG-1B, FWG-3B			FWG-1A	FWG-1B
	5.50359	5.50359	86.8126	2.75179		TRMT112_ 100	129.24	50.11
	3.94983	5.37708	95.3935	4.74644			101.58	53.96
	4.38601	6.99124	96.6901	2.73713			124.15	73.84
	4.58632	6.15878	100.834	7.30536			101.31	44.3
	3.48515	5.07836	114.412	10.1899			110.87	52.38
	3.5286	3.82539	105.858	8.90393				87.59
Average	4.23992	5.48907	100	6.10576		Average	113.43	60.3633
n	6	6	6	6		n	5	6
The unprocessed enrichment data can be obtained from PXD063358. Protein-directed data is normalized to the most enriched DMSO pre-treated alkyne channel.

## Sheet: Fig. 2f
	Average enrichment from parental HCT116			Average enrichment from HCT116METTL5-KO
Protein name	FWG-3A	FWG-3B	FWG-3B / FWG-3A	FWG-3A	FWG-3B	FWG-3B / FWG-3A
TRMT112	2.2425	28.185	12.5686	1.49	2.2175	1.48826		This data can also be found in Supplementary Dataset 1 (Tab: exp 6 - quantified)
PRDX3	2.3075	16.9125	7.32936	2.9275	19.405	6.62852
LARP7	2.495	14.33	5.74349	3.17	18.9325	5.9724
KRIT1	2.74	15.185	5.54197	3.155	19.075	6.04596
NPM1	3.32	17.8375	5.37274	3.88	18.355	4.73067
HMCES	2.49	12.625	5.07028	3.3975	17.665	5.19941
SUPT20H	2.5775	12.345	4.78952	3.41	14.885	4.3651
INPP5K	3.55	14.46	4.07324	4.4125	18.015	4.08272
TXNDC5	3.5875	12.8575	3.58397	4.305	14.845	3.44832
ATF7IP	3.975	13.815	3.47547	3.975	15.065	3.78994
CASP7	4.12	14.3175	3.47512	5.225	18.14	3.47177
TXNDC15	3.41	11.395	3.34164	4.685	16.3475	3.48933
TBC1D31	2.675	8.6225	3.22336	4.0475	12.8775	3.18159
ALDH18A1	4.66	14.1425	3.03487	4.9375	12.615	2.55494
UNC13D	2.99	9.0325	3.0209	5.615	19.7675	3.52048
PTER	4.2125	12.31	2.92226	4.7375	15.4175	3.25435
LOC102724159	5.0625	13.9075	2.74716	4.9175	11.9	2.41993
HEATR1	5.2725	14.23	2.69891	4.65	10.955	2.35591
CDC42BPG	4.4375	11.5275	2.59775	5.7025	14.625	2.56466
PRDX1	3.76	9.745	2.59176	5.025	13.715	2.72935
ELL	6.59	15.83	2.40212	5.8675	14.13	2.40818
KIF1BP	5.17	12.29	2.37718	6.815	12.9275	1.89692
THOC5	5.315	11.975	2.25306	6.87	12.625	1.8377
ACSL5	5.575	12.1575	2.18072	3.57	6.08	1.70308
WDR11	4.6075	9.9525	2.16007	6.8925	12.9825	1.88357
PPME1	4.4525	9.56	2.14711	7.44	16.09	2.16263
PLCG1	5.4525	11.53	2.11463	7.1475	14.8375	2.0759
NAT10	6.2375	12.7375	2.04208	5.725	9.5875	1.67467
ESD	6.385	12.98	2.03289	8.195	5.47	0.66748
BZW2	7.37	14.75	2.00136	5.73	3.6	0.628272
LCHN	5.825	11.595	1.99056	5.03	13.83	2.7495
CNOT4	4.81	9.5425	1.98389	5.9725	13.1825	2.2072
MSH2	5.4125	10.685	1.97413	6.935	13.3375	1.92322
SMS	5.755	11.345	1.97133	8.905	5.605	0.629422
PRIM2	6.005	11.7325	1.95379	6.21	14.2425	2.29348
CDK9	2.985	5.7975	1.94221	3.375	7.0275	2.08222
SLC27A1	4.025	7.735	1.92174	7.755	19.35	2.49516
HSPA4L	5.4525	10.44	1.91472	5.6825	12.1625	2.14034
XPO7	6.345	12.05	1.89913	8.22	5.435	0.661192
BCCIP	5.1125	9.7025	1.8978	4.8775	8.8575	1.81599
SCO2	4.5825	8.68	1.89416	5.45	10.1575	1.86376
SERAC1	4.27	7.945	1.86066	6.495	12.125	1.86682
FEN1	6.855	12.62	1.84099	7.96	4.805	0.603643
HSPA4	6.04	10.895	1.80381	6.465	9.1775	1.41957
RACGAP1	5.7425	10.02	1.74488	8.3625	13.76	1.64544
NUP133	7.025	12.105	1.72313	7.5475	12.3025	1.63001
MGST1	5.675	9.75	1.71806	7.26	11.79	1.62397
USO1	5.655	9.6875	1.71309	7.6525	10.0225	1.3097
GPI	4.865	8.275	1.70092	9.875	6.885	0.697215
ACP1	7.095	12.045	1.69767	8.585	4.83	0.562609
NPLOC4	5.11	8.635	1.68982	8.55	8.785	1.02749
VRK1	6.32	10.6525	1.68552	7.45	10.5875	1.42114
HINT3	4.8725	8.17	1.67676	7.455	12.7325	1.70791
POLR3G	6.065	10.125	1.66941	6.76	11.81	1.74704
EIF4G2	7.725	12.855	1.66408	8.41	3.99	0.474435
ALDH6A1	4.745	7.86	1.65648	5.12	8.7	1.69922
NPEPPS	4.5325	7.505	1.65582	5.8825	9.0475	1.53804
TEX264	5	8.15	1.63	6.4925	10.6175	1.63535
PGGT1B	5.95	9.635	1.61933	7.78	8.185	1.05206
PRDX2	4.6475	7.5225	1.61861	6.3375	13.0675	2.06193
ABHD6	5.055	8.16	1.61424	7.525	12.56	1.6691
AHSA1	6.355	10.235	1.61054	8.435	5.005	0.593361
AAED1	4.7925	7.6775	1.60198	5.74	9.4125	1.63981
PPID	6.645	10.46	1.57412	8.325	5.33	0.64024
DEF6	6.95	10.88	1.56547	7.915	12.965	1.63803
RIPK1	5.315	8.2875	1.55927	7.4875	11.335	1.51386
INPP4A	5.64	8.7925	1.55895	5.725	11.9125	2.08079
ECM29	7.17	11.15	1.55509	8.105	5.94	0.732881
TMT1A	1.81	2.81	1.55249	4.26	7.195	1.68897
DCTN4	4.55	7.0225	1.54341	5.695	7.895	1.3863
AHCY	6.855	10.545	1.53829	7.2125	10.0825	1.39792
MCTS1	6.365	9.705	1.52474	9.005	6.2	0.688506
VTN	4.955	7.545	1.5227	6.73	7.085	1.05275
LRRC47	6.49	9.835	1.51541	8.385	5.68	0.6774
IPO5	8.6225	13.01	1.50884	8.4475	12.065	1.42823
TRIM56	6.53	9.715	1.48775	9.135	12.4725	1.36535
PITPNC1	7.1	10.505	1.47958	8.64	11.385	1.31771
IARS	7.0075	10.2975	1.4695	6.965	8.9325	1.28248
METAP1	2.7775	4.07	1.46535	3.2375	4.78	1.47645
SHMT2	7.425	10.84	1.45993	7.17	9.825	1.37029
PES1	6.9625	10.125	1.45422	6.2375	8.4025	1.34709
VPS13D	6.065	8.815	1.45342	8.965	13.545	1.51088
EGFR	6.33	9.2	1.4534	7.9725	10.6375	1.33427
CKB	5.9775	8.63	1.44375	7.8425	9.5875	1.22251
TEAD1	4.015	5.7725	1.43773	6.1325	8.1775	1.33347
CCNE2	6.32	9.055	1.43275	6.55	10.7725	1.64466
MCM6	5.1025	7.24	1.41891	6.445	8.105	1.25756
C7orf43	6.41	9.03	1.40874	8.19	9.175	1.12027
GNB1	6.605	9.29	1.40651	9.585	6.875	0.717267
TXNDC12	3.585	5.035	1.40446	4.9775	6.515	1.30889
NOP9	8.005	11.235	1.4035	8.195	5.18	0.632093
NARF	3.7375	5.22	1.39666	3.445	3.905	1.13353
PRPF6	8.09	11.24	1.38937	6.915	6.25	0.903832
CA2	5.73	7.955	1.38831	9.88	6.67	0.675101
SRP72	7.85	10.85	1.38217	6.645	4.225	0.635816
ACAT1	6.0225	8.265	1.37235	7.245	10.24	1.41339
NARS	6.665	9.135	1.37059	8.245	5.935	0.71983
TM9SF2	6.5725	8.9475	1.36135	8.5675	10.3475	1.20776
UBAC2	7.385	9.99	1.35274	7.99	10.245	1.28223
COPS3	6.895	9.3	1.3488	8.63	7.695	0.891657
KIAA1033	6.68	8.945	1.33907	7.89	11.045	1.39987
KCTD21	5.9125	7.85	1.3277	7.85	11.7325	1.49459
ASMTL	6.7875	8.9625	1.32044	7.92	9.94	1.25505
LIG3	6.61	8.705	1.31694	7.5875	8.1975	1.0804
NAA38	6.83	8.965	1.31259	7.345	10.435	1.42069
TBCB	5.6	7.305	1.30446	10.255	8.62	0.840566
RAVER1	8.335	10.855	1.30234	6.085	4.86	0.798685
SMARCC2	6.22	8.085	1.29984	11.02	10.86	0.985481
TSTA3	7.675	9.945	1.29577	9.885	5.105	0.516439
NIT2	6.6575	8.595	1.29103	7.36	11.1225	1.51121
CSTF3	7.475	9.64	1.28963	7.9	5.695	0.720886
HIF1AN	6.97	8.985	1.2891	10.255	7.195	0.701609
NCDN	6.285	8.0975	1.28839	6.3225	6.53	1.03282
GALE	6.72	8.645	1.28646	10.175	7.02	0.689926
PLAA	7.615	9.745	1.27971	9.795	6.49	0.662583
XK	4.21	5.385	1.2791	9.22	17.045	1.8487
SLCO4A1	4.97	6.355	1.27867	7.1725	9.6	1.33845
UBR2	5.445	6.96	1.27824	6.84	7.275	1.0636
ARHGEF7	5.04	6.4225	1.27431	7.53	8.87	1.17795
ACTL6A	7.845	9.975	1.27151	8.57	5.655	0.65986
RNF40	6.1575	7.8275	1.27121	7.5475	9.0875	1.20404
MACROD1	7.49	9.52	1.27103	8.74	9.125	1.04405
EIF5B	3.9475	5	1.26662	3.61	3.86	1.06925
NAA10	8.05	10.195	1.26646	8.945	7.1	0.79374
GPAM	6.95	8.76	1.26043	8.775	10.5	1.19658
RRM2	5.78	7.265	1.25692	8.1375	9.6425	1.18495
RBM47	6.22	7.8	1.25402	9.8	10.765	1.09847
UBE2L3	5.735	7.19	1.25371	7.89	7.12	0.902408
TNPO2	6.775	8.465	1.24945	10.68	6.38	0.597378
RTN4	5.07	6.3325	1.24901	9.0525	10.715	1.18365
BAG5	6.8025	8.4875	1.2477	9.1075	11.86	1.30222
TBC1D8B	5.825	7.23	1.2412	8.4775	9.41	1.11
PFKL	6.71	8.3175	1.23957	9.7975	11.3525	1.15871
ENTHD2	7.415	9.185	1.23871	7.855	9.305	1.1846
SF3A3	8.2	10.1175	1.23384	8.575	9	1.04956
CMBL	6.3	7.755	1.23095	9.58	7.105	0.741649
VPS51	7.5075	9.2375	1.23044	6.905	9.2775	1.34359
MPST	4.7275	5.815	1.23004	7.7725	5.31	0.683178
AUP1	6.4075	7.8675	1.22786	6.9025	8.1275	1.17747
CDK4	5.31	6.505	1.22505	6.245	6.955	1.11369
GAMT	6.31	7.725	1.22425	9.675	9.525	0.984496
COLGALT1	6.55	8.01	1.2229	8.495	6.14	0.722778
EPRS	7.445	9.085	1.22028	7.5875	9.1425	1.20494
KAT7	7.545	9.205	1.22001	9.84	6.32	0.642276
RFC3	7.235	8.815	1.21838	8.04	6.905	0.858831
CPT2	5.965	7.2625	1.21752	7.3525	9.24	1.25672
SHMT1	6.5025	7.9	1.21492	8.39	11.2075	1.33582
IPO7	8.015	9.7325	1.21429	8.7975	8.1	0.920716
PPP2R4	7.975	9.675	1.21317	11.23	6.77	0.60285
LRRC41	6.02	7.2925	1.21138	7.2	8.67	1.20417
CUL5	6.82	8.235	1.20748	9.26	8.36	0.902808
WDR36	8.0125	9.665	1.20624	7.165	7.32	1.02163
MAP2K4	7.5875	9.1375	1.20428	8.22	8.5525	1.04045
EEFSEC	6.5225	7.8475	1.20314	6.81	8.9175	1.30947
UMPS	7.67	9.205	1.20013	8.725	5.845	0.669914
CCAR2	8.27	9.915	1.19891	7.9525	7.8875	0.991826
NCAPH2	5.7425	6.87	1.19634	8.1475	9.825	1.20589
TWF1	7.17	8.56	1.19386	10.1	6.23	0.616832
DICER1	6.485	7.705	1.18813	6.29	5.83	0.926868
PHF6	6.495	7.715	1.18784	7.64	6.535	0.855366
ISOC1	6.2	7.355	1.18629	7.26	6.025	0.82989
NOC3L	5.805	6.87	1.18346	9.5	7.56	0.795789
RPS3	7.4225	8.7	1.17211	7.745	8.2525	1.06553
SUGT1	6.07	7.1125	1.17175	7	6.3725	0.910357
C14orf166	6.955	8.145	1.1711	7.91	6.315	0.798357
WDR62	5.895	6.885	1.16794	8.285	8.575	1.035
CPSF6	7.355	8.585	1.16723	7.7075	9.1275	1.18424
ZMYM1	7.88	9.1925	1.16656	7.94	10.3925	1.30888
ATG3	6.87	7.995	1.16376	9.185	6.445	0.701688
FDPS	5.0425	5.85	1.16014	5.4725	4.8125	0.879397
SMARCA1	6.94	8.045	1.15922	9.585	6.435	0.671362
APC	6.375	7.375	1.15686	10.195	9.415	0.923492
RCC2	8.0625	9.2975	1.15318	7.39	5.675	0.76793
EXOC5	7.165	8.245	1.15073	9.87	8.42	0.85309
EIF3M	5.68	6.5275	1.14921	6.485	5.175	0.797995
GAR1	6.35	7.295	1.14882	7.725	7.845	1.01553
XPOT	6.5	7.465	1.14846	6.94	6.125	0.882565
SART3	7.19	8.25	1.14743	8.93	5.68	0.636058
PPP2R5D	7.29	8.35	1.1454	10.035	6.27	0.624813
UBR1	7.1075	8.12	1.14246	8.16	9.21	1.12868
DMWD	6.495	7.41	1.14088	8.905	9.79	1.09938
FDFT1	9.955	11.3325	1.13837	6.2825	7.1675	1.14087
ATP6V1H	7.435	8.425	1.13315	9.52	6.685	0.702206
PMPCA	8.13	9.205	1.13223	7.47	5.875	0.786479
NAA25	8.57	9.69	1.13069	9.115	5.66	0.620954
ABHD5	6.3475	7.1575	1.12761	8.7825	9.3725	1.06718
PSMC3	7.33	8.26	1.12688	8.56	5.71	0.667056
PPP1R12C	7.24	8.14	1.12431	9.425	5.58	0.592042
S100A2	3.1	3.485	1.12419	12.795	13.365	1.04455
EXOC3	6.35	7.135	1.12362	9.89	6.605	0.667846
MCM7	7.41	8.325	1.12348	8.205	6.085	0.741621
AGPAT1	5.9275	6.6575	1.12315	9.8025	8.8375	0.901556
FERMT1	6.84	7.675	1.12208	9.195	6.805	0.740076
UBA6	6.8425	7.6675	1.12057	8.935	9.5875	1.07303
COPZ1	6.86	7.685	1.12026	9.325	6.775	0.726542
WDR75	8.1425	9.1075	1.11851	7.5525	6.0575	0.802052
ALG3	7.425	8.3	1.11785	9.785	9.965	1.0184
CHM	6.835	7.64	1.11778	10.665	8.465	0.793718
SEPT8	6.9725	7.7875	1.11689	8.0925	7.1025	0.877665
RINT1	8.59	9.58	1.11525	8.92	5.155	0.577915
NLRX1	6.4375	7.1725	1.11417	8.2775	10.24	1.23709
RANBP6	6.01	6.675	1.11065	10.575	10.685	1.0104
RABGGTB	8.0575	8.9375	1.10922	8.9275	9.8175	1.09969
MYO19	7.4025	8.21	1.10908	8.5125	7.755	0.911013
GSK3B	6.575	7.28	1.10722	9.19	7.36	0.800871
TNPO1	8.345	9.235	1.10665	8.065	6.8	0.843149
LAMB3	6.275	6.93	1.10438	9.125	10.62	1.16384
THUMPD1	6.325	6.98	1.10356	8.5475	7.1825	0.840304
ATE1	6.98	7.7	1.10315	9.62	7.055	0.733368
ERP44	6.845	7.55	1.10299	8.29	6.48	0.781665
BTBD1	7.0825	7.7975	1.10095	7.89	8.2975	1.05165
DDX18	6.93	7.6225	1.09993	6.9875	6.9525	0.994991
MAP3K6	5.06	5.565	1.0998	10.435	10.82	1.0369
PITPNB	7.025	7.725	1.09964	8.82	7.255	0.822562
POLD2	8.765	9.6375	1.09954	7.9425	7.9975	1.00692
HPS3	5.53	6.065	1.09675	8.785	6.94	0.789983
AKR7A2	6.5625	7.1725	1.09295	9.7275	8.9175	0.916731
ELP5	6.845	7.48	1.09277	7.88	7.725	0.98033
CDK6	7.06	7.71	1.09207	10.105	8.28	0.819396
TMA16	7.455	8.14	1.09188	8.525	8.415	0.987097
BCL2L13	6.025	6.575	1.09129	12.87	9.795	0.761072
DDX6	7.3775	8.0325	1.08878	8.445	7.9225	0.938129
ROCK2	6.345	6.9	1.08747	9.97	7.45	0.747242
PCYOX1	3.545	3.855	1.08745	7.895	9.405	1.19126
KIF14	7.0475	7.6575	1.08656	8.49	9.965	1.17373
ARMC6	8.9	9.645	1.08371	8.615	5.585	0.648288
RBM14	6.9	7.475	1.08333	9.65	6.17	0.639378
RBBP6	7.0625	7.625	1.07965	6.335	6.0975	0.96251
WDHD1	7.08	7.635	1.07839	8.705	7.37	0.84664
GNAI3	7.455	8.025	1.07646	9.52	8.335	0.875525
SAMHD1	6.385	6.86	1.07439	9.705	8.82	0.90881
TES	7.595	8.155	1.07373	7.745	6.185	0.79858
PSMD10	7.06	7.58	1.07365	7.99	8.305	1.03942
CCNB2	7.215	7.745	1.07346	8.97	7.925	0.883501
CORO1C	6.485	6.9525	1.07209	9.01	8.43	0.935627
ASPSCR1	6.175	6.605	1.06964	9.66	7.03	0.727743
ME1	7.75	8.285	1.06903	8.405	6.07	0.722189
PIP4K2B	6.57	7.02	1.06849	10.165	11.735	1.15445
VPS39	5.0775	5.4225	1.06795	8.58	8.6175	1.00437
NDUFA9	7.0125	7.485	1.06738	8.7875	8.6725	0.986913
PTRF	7.77	8.29	1.06692	8.445	7.19	0.851391
MLKL	6.98	7.4425	1.06626	5.98	6.135	1.02592
SLC25A11	4.7625	5.0775	1.06614	6.665	6.6625	0.999625
INTS3	8.475	9.02	1.06431	7.425	7.615	1.02559
AAR2	7.955	8.465	1.06411	8.44	6.96	0.824645
NCKAP1	6.8525	7.29	1.06385	8.62	7.475	0.867169
GINS1	8.02	8.53	1.06359	9.95	5.76	0.578894
VPS4A	5.575	5.925	1.06278	8.3	7.39	0.890361
ARIH1	6.455	6.86	1.06274	9.77	7.35	0.752303
CMSS1	8.21	8.72	1.06212	7.985	6.18	0.773951
GOPC	6.995	7.425	1.06147	8.4725	10.1325	1.19593
WDR12	7.73	8.205	1.06145	7.855	6.175	0.786123
MED23	7.61	8.075	1.0611	9.37	7.07	0.754536
STXBP2	7.195	7.63	1.06046	11.2	7.01	0.625893
EIF4A2	5.795	6.14	1.05953	9.305	7.215	0.77539
SMC1A	6.855	7.2625	1.05945	8	7.7025	0.962812
AK9	5.475	5.78	1.05571	6.445	6.98	1.08301
AGO1	4.495	4.745	1.05562	6.7	7.005	1.04552
NOL11	8.555	9.015	1.05377	7.05	6.4525	0.915248
YTHDF2	6.33	6.67	1.05371	8.31	7.275	0.875451
GIGYF1	4.95	5.215	1.05354	11.91	7.37	0.618808
GDF15	6.365	6.705	1.05342	10.485	7.74	0.738197
TUBE1	6.095	6.42	1.05332	9.345	9.415	1.00749
PSMG1	8.93	9.4	1.05263	7.95	8.845	1.11258
TBC1D10B	6.615	6.96	1.05215	9.16	8.1	0.884279
CXorf38	8.675	9.085	1.04726	8.885	7.785	0.876196
COQ6	7.045	7.37	1.04613	9.03	7.5	0.830565
IGBP1	7.5	7.84	1.04533	8.33	6.84	0.821128
EXD2	7.2825	7.6	1.0436	9.8725	11.365	1.15118
GLO1	5.37	5.6	1.04283	8.46	8.955	1.05851
TCF20	8.29	8.645	1.04282	10.11	6.67	0.659743
GLRX3	7.285	7.595	1.04255	8.775	5.625	0.641026
ATP5L	7.2375	7.545	1.04249	9.74	10.2	1.04723
PFDN4	7.225	7.53	1.04221	8.12	7.465	0.919335
DPP9	7.415	7.725	1.04181	9.96	7.405	0.743474
THOC3	7.79	8.115	1.04172	8.615	7.105	0.824724
PDLIM7	6.17	6.425	1.04133	9.13	7.23	0.791895
LMF2	5.3825	5.5975	1.03994	11.0125	10.5425	0.957321
EHMT1	10.025	10.4	1.03741	11.91	4.81	0.403862
RCN2	6.34	6.575	1.03707	9.7425	7.1875	0.737747
FLNC	6.855	7.1025	1.03611	8.2575	7.58	0.917953
NKAP	6.81	7.055	1.03598	6.705	6.39	0.95302
ALAS1	7.05	7.3025	1.03582	8.6	10.0175	1.16483
TMX2	8.14	8.43	1.03563	8.71	8.235	0.945465
C9orf114	6.985	7.2325	1.03543	7.8075	6.3475	0.813
AP2A2	7.84	8.105	1.0338	9.885	7.44	0.752656
KDM1B	6.515	6.735	1.03377	11.165	7.81	0.699507
PEO1	7.9075	8.165	1.03256	6.665	6.6925	1.00413
FLNA	6.2125	6.405	1.03099	9.2075	8.9025	0.966875
SRP9	5.93	6.11	1.03035	7.25	6.055	0.835172
CDK12	8	8.24	1.03	7.08	6.485	0.91596
PPP4R3B	7.57	7.795	1.02972	10.57	6.94	0.656575
WDR89	8.31	8.555	1.02948	8.23	6.53	0.793439
SNRNP40	7.8125	8.0425	1.02944	8.3	6.35	0.76506
C12orf57	7.165	7.375	1.02931	9.47	8.145	0.860084
UPF1	7.27	7.48	1.02889	8.2375	7.0125	0.85129
EIF4A1	7.785	8	1.02762	10.22	5.29	0.517613
PPP2R2A	7.065	7.26	1.0276	9.86	6.895	0.69929
DLG1	5.98	6.135	1.02592	10.02	9.525	0.950599
FAM105A	6.8575	7.0325	1.02552	11.2275	10.485	0.933868
SEC23B	7.74	7.935	1.02519	9.775	6.765	0.692072
DBR1	7.735	7.915	1.02327	9.575	6.695	0.699217
ADH5	6.835	6.99	1.02268	9.13	7.1875	0.78724
PRKAR1A	7.5075	7.675	1.02231	10.82	10.69	0.987985
HDAC2	7.605	7.77	1.0217	9.065	6.905	0.761721
MYO1B	8.18	8.35	1.02078	9.74	6.095	0.62577
GTF3C5	7.955	8.115	1.02011	8.6475	8.19	0.947095
TRMU	8.81	8.9775	1.01901	7.1525	7.25	1.01363
NFX1	7.455	7.595	1.01878	9.75	7.14	0.732308
MT-ND5	6.9625	7.0875	1.01795	8.8375	8.855	1.00198
NRDE2	7.39	7.52	1.01759	9.495	7.77	0.818325
DCPS	7.095	7.21	1.01621	9.17	7.075	0.771538
ME2	8.6175	8.745	1.0148	8.6125	7.8775	0.914659
ENDOD1	5.4225	5.5025	1.01475	12.7475	13.04	1.02295
COX5B	7.17	7.275	1.01464	8.885	7.31	0.822735
CDK1	7.715	7.82	1.01361	9.285	6.615	0.712439
CSDE1	7.4425	7.54	1.0131	7.8725	7.7025	0.978406
NOL6	7.6	7.695	1.0125	7.805	6.64	0.850737
VAPA	7.8575	7.9375	1.01018	8.66	7.99	0.922633
DHX37	8.715	8.79	1.00861	9.3	5.235	0.562903
XAB2	7.88	7.945	1.00825	8.395	6.46	0.769506
CLTC	5.4325	5.47	1.0069	7.2325	6.64	0.918078
APOOL	7.3475	7.39	1.00578	9.2625	9.215	0.994872
PTGES2	7.74	7.77	1.00388	6.495	6.2575	0.963433
TECR	5.995	6.015	1.00334	10.2525	9.7725	0.953182
NAE1	6.335	6.35	1.00237	10.195	6.79	0.666013
EGLN1	6.695	6.71	1.00224	9.335	10.335	1.10712
PGP	6.48	6.4925	1.00193	6.755	7.015	1.03849
ARL1	6.645	6.655	1.0015	10.51	9.7	0.922931
HJURP	6.68	6.685	1.00075	10.02	9.13	0.911178
DDX24	9.4325	9.43	0.999735	8.0225	7.165	0.893113
LRWD1	7.8125	7.8075	0.99936	9.87	7.56	0.765957
JMJD6	7.005	7	0.999286	9.26	6.05	0.653348
CTNNA1	7.58	7.57	0.998681	9.245	6.145	0.664684
IQGAP1	6.3975	6.3875	0.998437	9.1425	7.075	0.773858
COPB1	7.24	7.225	0.997928	9.2975	7.205	0.774939
NRBP1	9.055	9.035	0.997791	8.935	5.225	0.584779
EFTUD2	7.6125	7.585	0.996388	7.74	6.0825	0.785853
LDHA	7.5625	7.53	0.995702	9.01	6.995	0.77636
DDX21	8.6175	8.58	0.995648	7.265	5.4975	0.75671
NME1	7.425	7.385	0.994613	8.895	6.175	0.69421
SERPINH1	6.935	6.8975	0.994593	8.985	7.78	0.865888
PRSS3	5.995	5.96	0.994162	6.71	7.16	1.06706
FAM129B	7.705	7.66	0.99416	9.3325	7.1875	0.770158
GNPAT	6.85	6.805	0.993431	10.255	10.0525	0.980254
ECT2	6.575	6.53	0.993156	8.47	7.1	0.838253
NCAPG	8.2525	8.195	0.993032	9.54	7.3125	0.766509
MRTO4	7.825	7.77	0.992971	8.465	5.745	0.678677
C18orf8	7.375	7.32	0.992542	9.185	6.94	0.75558
EEF2	8.13	8.065	0.992005	8.8875	7.6025	0.855415
FAAP100	7.7025	7.6375	0.991561	10.5	6.9625	0.663095
PRKAA1	4.99	4.945	0.990982	9.095	7.925	0.871358
CLTA	6.28	6.22	0.990446	8.095	6.45	0.796788
TBCA	5.81	5.75	0.989673	7.86	6.775	0.861959
LYAR	8.18	8.095	0.989609	7.47	5.115	0.684739
TRIM28	8.035	7.95	0.989421	7.3175	5.55	0.758456
RPL35A	7.6425	7.555	0.988551	8.9725	6.72	0.748955
PTPN11	6.63	6.5525	0.988311	9.125	7.455	0.816986
CYFIP2	6.04	5.96	0.986755	9.765	8.095	0.828981
TBK1	7.3925	7.2925	0.986473	7.69	6.65	0.864759
TAF2	8.605	8.4825	0.985764	8.875	7.765	0.87493
TIMMDC1	8.6	8.4725	0.985174	8.085	8.2375	1.01886
RPL37	4.875	4.8	0.984615	8.555	6.585	0.769725
IFRD2	9.5	9.35	0.984211	8.17	5.83	0.713586
PDAP1	6.775	6.665	0.983764	7.735	6.955	0.89916
GNB2	6.62	6.5075	0.983006	10.6025	8.11	0.764914
BUB3	7.645	7.51	0.982341	9.28	6.4425	0.694235
MYO6	7.295	7.165	0.98218	8.37	5.385	0.643369
CDC16	7.23	7.085	0.979945	9.815	6.915	0.704534
RPL13	6.895	6.7475	0.978608	7.125	5.805	0.814737
G6PD	6.7725	6.6275	0.97859	10.2825	7.525	0.731826
SMAD2	7.15	6.995	0.978322	9.215	8.36	0.907216
INTS4	7.94	7.765	0.97796	8.91	7.095	0.796296
NOSIP	7.425	7.25	0.976431	9.235	7.06	0.764483
PRPF38A	7.0425	6.875	0.976216	6.88	6.3875	0.928416
PPP6R2	6.38	6.225	0.975705	9.0275	7.5625	0.837718
MCM4	7.8075	7.615	0.975344	8.1375	6.2125	0.763441
ACACB	6.1325	5.9775	0.974725	7.055	6.6925	0.948618
UQCRQ	6.015	5.86	0.974231	8.07	8.05	0.997522
COG1	7.3925	7.2	0.97396	10.195	9.2425	0.906572
HNRNPH3	7.95	7.7425	0.973899	8.385	5.8375	0.696184
RFC2	7.91	7.6925	0.972503	8.44	7.065	0.837085
FIGNL1	6	5.835	0.9725	10.385	7.92	0.762638
ACACA	7.25	7.0475	0.972069	5.9175	5.6125	0.948458
PPP4R1	9.62	9.35	0.971933	8.53	6.655	0.780188
GYS1	6.95	6.74	0.969784	10.315	6.67	0.646631
PPIF	8.205	7.955	0.969531	8.035	6.115	0.761045
RPAP3	7.42	7.19	0.969003	9.06	6.745	0.744481
SYMPK	7.99	7.74	0.968711	9.62	7.1	0.738046
L2HGDH	7.5375	7.3	0.968491	8.8625	7.895	0.890832
VAC14	7.31	7.075	0.967852	8.875	6.475	0.729577
ADNP	8.395	8.11	0.966051	8.56	6.29	0.734813
SAE1	7.185	6.94	0.965901	8.085	6.44	0.796537
KDM1A	8.28	7.995	0.96558	7.745	6.78	0.875403
RSRC1	6.56	6.33	0.964939	6.855	5.685	0.829322
PDHB	8.245	7.955	0.964827	8.98	5.935	0.660913
PRMT1	7.755	7.4725	0.963572	8.8725	6.98	0.7867
BUB1B	7.725	7.4425	0.96343	7.825	7.4275	0.949201
HGH1	6.125	5.8975	0.962857	6.895	6.275	0.91008
MARCKSL1	6.2625	6.025	0.962076	7.0975	6.7425	0.949982
DKC1	7.21	6.9325	0.961512	8.8325	7.0275	0.795641
RBM25	7.8375	7.535	0.961404	8.34	7.1275	0.854616
PUF60	7.5675	7.275	0.961348	8.3925	6.2325	0.742627
CNBP	6.985	6.715	0.961346	6.9975	6.5775	0.939979
HSP90B1	6.3275	6.08	0.960885	8.46	6.715	0.793735
DDX47	7.405	7.11	0.960162	7.4575	6.655	0.89239
WDR7	6.775	6.505	0.960148	10.81	6.715	0.621184
CUL4B	5.4575	5.2375	0.959689	11.1775	8.92	0.798032
ABCF1	8.2925	7.9575	0.959602	8.96	5.815	0.648996
TST	5.665	5.435	0.9594	11.76	7.76	0.659864
HLCS	5.165	4.955	0.959342	8.04	7.565	0.94092
PCK2	8.1925	7.8575	0.959109	8.625	6.755	0.783188
CDCA5	8.18	7.845	0.959046	9.905	6.625	0.668854
CHUK	7.515	7.205	0.958749	8.7925	8.0175	0.911857
NACC2	6.025	5.775	0.958506	9.3	7.91	0.850538
RPS29	6.135	5.88	0.958435	8.31	6.175	0.743081
ATP5B	7.04	6.7425	0.957741	8.8025	6.7475	0.766544
RPS3A	8.9175	8.54	0.957668	7.8425	5.7225	0.729678
KARS	7.6875	7.355	0.956748	8.135	6.3775	0.783958
EHBP1L1	7.05	6.7425	0.956383	12.0075	8.105	0.674995
RPL35	7.315	6.995	0.956254	5.7575	6.4325	1.11724
THOC2	6.865	6.56	0.955572	9.93	7.52	0.757301
PAK1IP1	7.99	7.635	0.955569	7.225	6.63	0.917647
ZWINT	7.185	6.865	0.955463	9.495	8.69	0.915219
YWHAE	6.6475	6.3475	0.95487	8.3625	7.3475	0.878625
UTP15	8.7675	8.3625	0.953807	7.6425	6.2175	0.813543
RPF2	7.165	6.83	0.953245	7.37	7.24	0.982361
PREP	6.6175	6.305	0.952777	8.235	6.145	0.746205
ADAM9	5.965	5.68	0.952221	9.305	7.545	0.810854
UBXN4	6.9475	6.6125	0.951781	9.4575	7.3775	0.780069
SRP14	6.74	6.415	0.95178	7.21	4.585	0.635922
SRPRB	8.4825	8.0725	0.951665	8.8975	7.5075	0.843776
PSAT1	8.1275	7.7275	0.950784	8.1525	5.7775	0.708678
PLCB3	7.72	7.3375	0.950453	9.6525	8.54	0.884745
CSTB	5.7925	5.505	0.950367	10.765	11.33	1.05248
PPIB	7.2025	6.845	0.950364	8.85	6.56	0.741243
CYB5R3	6.1225	5.8175	0.950184	11.72	7.7375	0.660196
RPL9P9	7.6075	7.2275	0.950049	7.8775	5.4775	0.695335
HNRNPU	8.25	7.83	0.949091	9.39	5.9775	0.636581
DVL1	6.975	6.615	0.948387	9.18	6.7	0.729847
POLDIP2	9.0025	8.5325	0.947792	8.8	7.9225	0.900284
HNRNPA3	7.695	7.2925	0.947693	8.005	7.145	0.892567
RPS23	7.3075	6.925	0.947657	8.94	7.2225	0.807886
RPL31	6.3525	6.0175	0.947265	7.77	5.1375	0.661197
RPS16	7.26	6.8725	0.946625	8.3225	6.485	0.779213
EIF1AD	6.6975	6.3375	0.946249	7.2875	6.25	0.857633
PC	5.595	5.29	0.945487	7.5975	7.16	0.942415
ERF	9.07	8.575	0.945424	7.27	7.825	1.07634
CTU1	9.2375	8.7275	0.94479	6.8125	6.055	0.888807
INTS6	7.36	6.95	0.944293	9.275	6.24	0.672776
KPNA1	8.86	8.365	0.944131	9.185	5.96	0.648884
RPL14	6.5375	6.17	0.943786	8.2125	6.3825	0.777169
SRSF7	6.975	6.58	0.943369	8.635	7.19	0.832658
TRIM72	8.1875	7.72	0.942901	9.4525	9.015	0.953716
PGK1	6.6525	6.2725	0.942879	9.3925	6.81	0.725047
PSMF1	7.04	6.635	0.942472	7.93	5.59	0.704918
ATP5A1	7.9725	7.5125	0.942302	9.0375	6.045	0.66888
DYNC1H1	7.08	6.665	0.941384	10.01	6.9425	0.693556
LCMT1	6.045	5.69	0.941274	8.94	7.535	0.842841
RCL1	8.085	7.605	0.940631	8.045	2.905	0.361094
PSMC5	7.93	7.4575	0.940416	8.45	5.8475	0.692012
RPL23A	7.295	6.86	0.94037	9.505	5.905	0.621252
ZDHHC13	6.36	5.98	0.940252	9.9875	9.225	0.923655
MED24	8.495	7.985	0.939965	9.615	6.335	0.658866
PARP12	5.275	4.955	0.939336	10.685	8.46	0.791764
MED13L	8.975	8.43	0.939276	8.87	6.525	0.735626
ATP6V0A1	5.45	5.115	0.938532	9.485	8.295	0.874539
PCCA	6.84	6.4175	0.938231	6.6725	6.0625	0.90858
LRBA	7.405	6.9475	0.938217	9.95	8.3625	0.840452
CHD1	8.72	8.18	0.938073	8.045	5.655	0.702921
XRN2	7.925	7.4325	0.937855	9.0425	6.11	0.675698
RBM17	8.44	7.91	0.937204	8.6	7.22	0.839535
CAMK4	5.955	5.58	0.937028	10.625	8.585	0.808
PRKAR2A	7.46	6.99	0.936997	7.95	6.29	0.791195
DYNC1LI1	7.3675	6.9025	0.936885	9.7325	7.3475	0.754945
RPLP0	7.7825	7.285	0.936075	8.49	6.0275	0.709953
ACSL4	9.53	8.915	0.935467	9.175	5.945	0.647956
MT-CO2	7.67	7.175	0.935463	9.735	7.23	0.742681
ARHGEF1	7.7925	7.2875	0.935194	8.1775	6.5575	0.801895
RPL19	6.7375	6.3	0.935065	7.8475	6.25	0.796432
VAPB	7.29	6.815	0.934842	10.035	8.83	0.87992
C10orf76	7.435	6.95	0.934768	9.635	7.66	0.795018
ZCCHC17	6.6	6.165	0.934091	6.925	6.055	0.874368
NLN	8.485	7.92	0.933412	9.205	6.235	0.677349
EEF1A2	7.04	6.565	0.932528	9.0525	8.315	0.918531
KIF22	8.15	7.6	0.932515	8.59	8.0675	0.939173
SRRM1	6.4875	6.0475	0.932177	7.335	6.07	0.827539
AP1G1	7.7275	7.2025	0.932061	9.645	6.6325	0.687662
PKP2	10.59	9.87	0.932011	6.32	5.945	0.940665
GNAI1	9.48	8.835	0.931962	8.5475	6.125	0.716584
TNFRSF10A	6.87	6.4	0.931587	9.905	8.895	0.898031
SEH1L	8.24	7.675	0.931432	9.14	5.99	0.655361
BUB1	7.945	7.3975	0.931089	7.86	6.6125	0.841285
CNP	7.03	6.535	0.929587	10.1975	7.6175	0.746997
MRPL44	8.19	7.61	0.929182	8.37	7.0425	0.841398
PRPF4B	6.875	6.385	0.928727	7.5175	6.2325	0.829066
RPS27A	5.89	5.465	0.927844	7.47	7.41	0.991968
HELLS	7.1975	6.6775	0.927753	9.225	8.61	0.933333
TCEA1	6.62	6.14	0.927492	8.17	7.415	0.907589
ZC3HAV1	7.4025	6.865	0.927389	8.9725	7.575	0.844246
ILF2	8.755	8.1125	0.926613	8.5625	6.0225	0.703358
UBR4	7.1475	6.6225	0.926548	9.7625	9.1725	0.939565
PRDX6	5.395	4.9975	0.926321	7.885	7.47	0.947368
ARID2	8.075	7.475	0.925697	9.36	6.61	0.706197
CAPZB	7.165	6.6275	0.924983	9.4225	7.4225	0.787742
RPL29	7.615	7.0375	0.924163	8.9225	6.84	0.766601
PALD1	8.04	7.425	0.923507	8.9925	6.9175	0.769252
TBL2	7.4675	6.895	0.923334	9.645	7.545	0.782271
HP1BP3	6.245	5.765	0.923139	10.0275	7.515	0.749439
ADSL	8.6025	7.9375	0.922697	9.045	7.355	0.813156
CDC73	7.2875	6.72	0.922127	9.3625	7.195	0.768491
ATG4B	7.2875	6.72	0.922127	8.74	6.34	0.7254
RPL7	7.2825	6.715	0.922073	7.905	6.3075	0.797913
UTP18	8.01	7.385	0.921973	9.725	7.02	0.721851
SLC9A3R1	7.045	6.49	0.921221	9.44	8.05	0.852754
PDIA6	7.1025	6.54	0.920803	8.91	8.5575	0.960438
RPL28	6.625	6.0975	0.920377	7.33	5.755	0.78513
ILF3	8.2725	7.61	0.919915	8.1925	6.215	0.758621
MARC2	6.8	6.255	0.919853	9.46	8.3075	0.878171
RPL30	8.0725	7.425	0.919789	8.555	6.475	0.756867
GRB7	8.18	7.52	0.919315	9.05	7.28	0.80442
MAP1S	6.71	6.1675	0.919151	8.3275	7.365	0.884419
CTR9	7.23	6.645	0.919087	8.765	5.885	0.67142
DUT	7.4425	6.84	0.919046	7.63	6.37	0.834862
SEC63	7.5475	6.935	0.918847	9.2875	7.925	0.853297
ABCF3	8.065	7.405	0.918165	9.38	6.785	0.723348
RAN	6.6825	6.135	0.91807	8.125	6.675	0.821538
TUFM	8.12	7.45	0.917488	9.165	5.8625	0.639662
GPX1	5.075	4.655	0.917241	10.875	8.43	0.775172
TRIP11	7.24	6.64	0.917127	9.045	7.69	0.850193
PKM	5.2575	4.815	0.915835	10.84	9.1125	0.840637
UBXN7	7.245	6.635	0.915804	9.765	7.19	0.736303
TOE1	7.06	6.465	0.915722	8.63	7.9	0.915411
FAT1	7.235	6.625	0.915688	8.075	6.945	0.860062
HSPD1	7.9925	7.315	0.915233	8.1775	6.8525	0.83797
ORC3	7.72	7.065	0.915155	9.99	7.045	0.705205
MCCC1	6.6525	6.0875	0.91507	6.8225	6.11	0.895566
RPL10A	7.9225	7.2475	0.9148	8.2975	6.4025	0.771618
PISD	8.4625	7.74	0.914623	8.6475	7.9525	0.91963
PLEC	6.36	5.815	0.914308	9.8975	7.47	0.754736
RPS19	7.555	6.9	0.913302	7.53	6.17	0.819389
RUVBL1	8.335	7.61	0.913017	8.2975	6.475	0.780356
S100A10	5.6575	5.16	0.912064	10.025	9.215	0.919202
NME2	7.815	7.1225	0.911388	9.0275	6.04	0.669067
PPIG	6.77	6.17	0.911374	7.95	6.44	0.810063
CREB1	7.435	6.775	0.911231	9.845	8.325	0.845607
LRRC42	6.98	6.355	0.910458	10.36	7.295	0.704151
SRSF1	7.325	6.6675	0.910239	8.0975	6.3	0.778018
NR3C1	5.6975	5.1825	0.909609	11.475	10.89	0.94902
MRPL20	8.905	8.1	0.909601	9.5375	8.43	0.883879
UBE3C	5.71	5.1925	0.90937	8.8625	6.905	0.779126
LASP1	6.45	5.865	0.909302	8.57	6.5225	0.761085
MOCOS	6.555	5.955	0.908467	9.8	8.865	0.904592
SCP2	7.6725	6.97	0.908439	11.285	9.255	0.820115
ATL2	7.695	6.99	0.908382	9.905	7.79	0.786471
SNX19	6.435	5.845	0.908314	8.9975	8.105	0.900806
WDR45B	6.3	5.72	0.907937	8.14	6.95	0.853808
TGFB1	9.38	8.515	0.907783	6.7	5.705	0.851493
WDR43	7.83	7.1075	0.907727	6.645	5.2175	0.785177
RPS6	7.8175	7.095	0.907579	8.775	6.145	0.700285
ALDH16A1	6.0325	5.47	0.906755	8.04	8.465	1.05286
EPHA2	6.1475	5.5725	0.906466	10.6675	8.1725	0.766112
LANCL1	7.845	7.11	0.90631	9.89	6.5	0.65723
CBL	5.97	5.41	0.906198	10.94	8.45	0.772395
RPS28	7.1325	6.46	0.905713	6.235	5.55	0.890136
RRP9	7.9925	7.2375	0.905536	7.5175	6.0425	0.803791
HARS2	7.925	7.175	0.905363	8.285	6.52	0.786964
RPL27A	7.6775	6.95	0.905243	8.4875	5.9025	0.695434
CPOX	8.3225	7.5325	0.905077	9.195	7.0075	0.762099
PNPT1	8.5775	7.7625	0.904984	8.0925	6.58	0.813099
SRPRA	7.895	7.1375	0.904053	9.13	7.2475	0.793812
TBC1D4	7.085	6.405	0.904023	9.3325	7.95	0.851862
ANGEL1	8.56	7.735	0.903621	8.88	7.725	0.869932
TAPBP	6.01	5.43	0.903494	11.555	11.075	0.95846
RPL23	8.3525	7.5425	0.903023	8.245	6.0275	0.731049
PSMC2	8.135	7.3425	0.902581	9.5675	7.18	0.750457
METTL13	7.9725	7.195	0.902477	8.15	6.905	0.847239
PLXNB2	7.71	6.955	0.902075	9.755	7.19	0.737058
ANKRD54	7.4	6.675	0.902027	7.975	8.08	1.01317
RPL38	7.6	6.8525	0.901645	8.895	6.74	0.757729
DPH2	9.305	8.385	0.901128	9.375	8.16	0.8704
RHEB	6.865	6.185	0.900947	9.885	9.46	0.957006
WDR74	7.91	7.125	0.900759	9.495	7.945	0.836756
VCP	6.82	6.14	0.900293	8.5175	6.0875	0.714705
EXOSC6	8.3375	7.505	0.90015	8.65	6.605	0.763584
YWHAB	6.4925	5.8425	0.899884	8.955	6.97	0.778336
HN1L	7.37	6.63	0.899593	9.59	8.735	0.910845
CWF19L1	8.055	7.245	0.899441	10.14	9.1325	0.900641
CS	8.03	7.2225	0.89944	8.4075	5.915	0.703539
CARHSP1	6.11	5.49	0.898527	9.8	8.46	0.863265
LAS1L	9.0425	8.115	0.897429	8.52	7.4175	0.870599
BOP1	9.035	8.1075	0.897344	7.485	6.35	0.848363
GPC1	7.64	6.85	0.896597	11.955	8.23	0.688415
RPL7A	7.3525	6.59	0.896294	8.8525	6.6875	0.755436
TNRC6A	9.39	8.41	0.895634	8.13	6.25	0.768758
SMC3	7.075	6.335	0.895406	8.78	6.605	0.752278
COA7	9.3675	8.385	0.895116	7.815	6.82	0.872681
NCAPD3	6.8125	6.095	0.894679	9.125	8.605	0.943014
POLDIP3	8.155	7.295	0.894543	9.49	5.755	0.606428
SPTBN1	6.965	6.23	0.894472	7.885	5.43	0.688649
CDC123	8.6	7.69	0.894186	8.335	5.8	0.695861
DARS	7.8575	7.025	0.89405	8.0275	6.53	0.813454
IGF2BP3	12.555	11.2175	0.893469	7.1925	6.115	0.850191
IBA57	8.165	7.2775	0.891304	9.145	7.4125	0.810552
DCTPP1	7.715	6.87	0.890473	8.21	6.44	0.784409
PCBP1	7.7925	6.9375	0.890279	8.815	7.895	0.895632
NUP155	8.5375	7.6	0.89019	8.5275	6.9175	0.811199
ATL3	6.2325	5.5475	0.890092	11.2825	9.0375	0.801019
APOBEC3B	7.095	6.315	0.890063	9.545	7.595	0.795705
TOMM20	7.52	6.69	0.889628	8.21	8.06	0.98173
MRPS27	8.72	7.755	0.889335	8.09	6.01	0.742892
CC2D1A	7.405	6.585	0.889264	10.975	9.81	0.89385
MARCKS	6.8575	6.0975	0.889172	8.9575	7.0275	0.784538
EMD	7.125	6.335	0.889123	10.115	7.22	0.713791
CLIP2	6.065	5.3925	0.889118	10.8775	8.61	0.791542
WARS	7.345	6.53	0.88904	10.125	6.5	0.641975
ITPK1	7.88	7.0025	0.888642	8.8325	7.4375	0.842061
GRWD1	8.555	7.6	0.888369	8.265	6.3275	0.765578
BCAM	5.1675	4.59	0.888244	13.7275	9.1925	0.669641
CPT1A	6.665	5.915	0.887472	10.23	9.075	0.887097
C2CD2	8.17	7.25	0.887393	9.84	6.095	0.619411
EDC4	8.27	7.335	0.886941	9.355	6.4025	0.684393
FAM122B	6.265	5.555	0.886672	9.96	9.085	0.912149
PRPF8	7.565	6.7075	0.886649	9.6675	6.7575	0.698991
LRCH3	7.625	6.75	0.885246	9.67	6.505	0.672699
SNRNP200	7.9925	7.075	0.885205	9.4775	7.105	0.74967
TKFC	7.265	6.43	0.885065	9.585	6.965	0.726656
ACTN4	6.11	5.4075	0.885025	10.0575	7.5325	0.748944
TMED7	6.8875	6.0925	0.884574	10.445	7.985	0.764481
PSMA2	8.285	7.3275	0.88443	8.2575	5.9075	0.71541
CNN3	7.7	6.81	0.884416	9.865	7.03	0.71262
RPS10	5.6225	4.9725	0.884393	9.845	7.515	0.763332
GRN	7.56	6.685	0.884259	8.81	6.74	0.76504
CYFIP1	8.29	7.3275	0.883896	9.1675	6.845	0.746659
GHITM	7.64	6.7525	0.883835	9.6	8.2125	0.855469
UBE3A	8.06	7.12	0.883375	9.495	5.86	0.617167
ATP1B3	6.805	6.01	0.883174	10.34	8.535	0.825435
RFWD3	8.035	7.0925	0.882701	8.2975	8.0125	0.965652
SPAG9	7.8	6.885	0.882692	9.435	6.395	0.677795
RRP8	8.52	7.52	0.882629	7.695	6.345	0.824561
ZNF644	7.75	6.835	0.881935	8.24	6.39	0.775485
PFKM	9.0525	7.9825	0.881801	8.4275	7.9325	0.941264
PTCD3	8.715	7.6825	0.881526	7.9375	6.1575	0.775748
BPNT1	7.63	6.725	0.881389	8.9425	6.265	0.700587
RPS26	7.6075	6.705	0.881367	8.8925	6.575	0.739387
CISD1	7.2	6.345	0.88125	10.125	8.655	0.854815
RARS	8.255	7.27	0.880678	9.345	6.8825	0.73649
RPL22	7.69	6.77	0.880364	9.1975	6.85	0.744768
ASF1B	6.645	5.85	0.880361	9.58	9.06	0.94572
AK2	7.0825	6.235	0.880339	8.7	6.12	0.703448
PPA1	7.915	6.9675	0.880291	8.6825	6.68	0.769364
DDX31	8.2825	7.29	0.880169	7.49	6.485	0.865821
UQCR10	7.215	6.35	0.880111	8.46	8.325	0.984043
ERGIC1	7.6275	6.7125	0.880039	9.78	8.4775	0.86682
TMEM68	7.375	6.49	0.88	10.625	9.605	0.904
SRRM2	7.44	6.5325	0.878024	7.0075	6.215	0.886907
SOAT1	6.3	5.53	0.877778	9.96	9.02	0.905622
SLC25A1	6.8975	6.0525	0.877492	10.195	8.3675	0.820745
NUMA1	7.185	6.3025	0.877175	8.5625	6.525	0.762044
RMDN3	8.3475	7.3175	0.87661	10.2475	8.2275	0.802879
SYNGR2	7.175	6.2825	0.87561	9.58	8.1225	0.84786
PPAT	8.135	7.1225	0.875538	7.74	6.7425	0.871124
LLGL2	8.0325	7.0325	0.875506	9.1975	7.1725	0.779831
ARMC10	8.025	7.025	0.875389	11.24	7.34	0.653025
EEF1D	7.7975	6.825	0.875281	8.1425	6.1725	0.75806
NUP98	8.77	7.675	0.875143	8.885	7.235	0.814294
C1QBP	8.6625	7.58	0.875036	9.295	5.9375	0.638784
TBC1D17	8.1775	7.155	0.874962	12.2775	10.87	0.885359
PINX1	8.795	7.695	0.874929	6.065	6.85	1.12943
ESPL1	8.51	7.445	0.874853	10.4425	6.825	0.653579
RPL34	7.0075	6.13	0.874777	7.895	6.2575	0.79259
EIF3I	7.74	6.77	0.874677	9.045	5.625	0.621891
ITM2C	5.94	5.195	0.874579	12.04	8.915	0.740449
COPS2	7.375	6.45	0.874576	8.8675	6.805	0.767409
NAXE	7.335	6.415	0.874574	9.005	6.61	0.734037
GSPT1	9.15	8	0.874317	9.2325	6.605	0.715408
HSPA9	7.96	6.9575	0.874058	8.1875	5.675	0.69313
VCPIP1	8.04	7.025	0.873756	10.63	7.46	0.701787
RPS2	7.755	6.775	0.87363	8.1225	6.1175	0.753155
HERC2	7.2	6.29	0.873611	10.025	8.725	0.870324
SGO2	6.82	5.955	0.873167	10.035	7.18	0.715496
DCAF5	7.99	6.975	0.872966	8.745	7.63	0.872499
DOCK7	7.855	6.855	0.872693	9.05	8.23	0.909392
RPS7	8.285	7.2275	0.87236	9.17	6.475	0.706107
GNAI2	6.85	5.97	0.871533	10.8025	8.5825	0.794492
MGA	8.325	7.255	0.871471	8.445	7.795	0.923031
GPATCH8	6.73	5.865	0.871471	7.87	6.94	0.88183
AAAS	8.4275	7.3425	0.871255	9.34	7.02	0.751606
ANO6	6.515	5.675	0.871067	10.65	9.11	0.855399
KIAA0930	8.095	7.05	0.870908	9.675	7.35	0.75969
RHBDD2	6.75	5.8775	0.870741	11.14	9.18	0.824057
RPS5	7.88	6.85	0.869289	8.84	5.7625	0.651867
RAD51C	7.265	6.315	0.869236	9.635	6.95	0.721328
PDCD6IP	8.4175	7.315	0.869023	9.865	7.7375	0.784339
ZBTB20	8.965	7.79	0.868935	8.66	7.965	0.919746
UNG	7.39	6.42	0.868742	9.08	7.605	0.837555
TCTN2	7.005	6.085	0.868665	10.4275	9.15	0.877487
TYSND1	7.34	6.375	0.868529	8.585	7.64	0.889924
PSMD6	7.57	6.5725	0.86823	9.34	6.7725	0.725107
TAF6	7.77	6.74	0.867439	9.375	7.085	0.755733
GPD2	7.44	6.4525	0.867272	9.555	8.4675	0.886185
MPDU1	6.115	5.3	0.866721	11.305	9.16	0.810261
TRAPPC3	9.765	8.46	0.866359	9.84	5.99	0.60874
MRPL50	7.03	6.09	0.866287	7.0225	6.355	0.904948
ZNF598	6.9	5.975	0.865942	7.795	5.28	0.677357
TRIM47	6.9125	5.9825	0.865461	11.03	8.09	0.733454
SOD2	5.35	4.625	0.864486	8.655	6.94	0.801849
CLPTM1L	7.875	6.805	0.864127	9.5925	7.72	0.804795
IL18	7.17	6.195	0.864017	10.855	6.96	0.641179
CAMSAP1	7.675	6.63	0.863844	9.585	7.45	0.777256
DDX5	8.07	6.97	0.863693	8.3975	5.885	0.700804
POMP	6.3075	5.4475	0.863654	8.57	6.91	0.806301
FAM111A	7.33	6.33	0.863574	12.135	7.215	0.594561
GPS1	9.005	7.7725	0.863132	9.4025	6.6025	0.702207
NQO2	5.915	5.105	0.86306	11.09	8.71	0.785392
PPP3CA	7.9225	6.8375	0.863048	8.595	6.7975	0.790867
RPRD1A	8.5225	7.355	0.86301	9.0725	7.2475	0.798843
SAMD4B	8.2675	7.13	0.862413	9.4475	7.695	0.814501
STXBP3	7.595	6.545	0.861751	10.495	7.785	0.741782
RPL15	7.3	6.29	0.861644	7.1125	6.3825	0.897364
EPS8L2	6.18	5.3225	0.861246	11.24	8.43	0.75
UBE2S	8.215	7.075	0.861229	10.74	6.225	0.579609
CAAP1	7.88	6.785	0.861041	9.245	7.305	0.790157
ABHD10	7.3875	6.36	0.860914	10.1475	7.72	0.760779
CCT6A	7.8275	6.735	0.860428	8.8525	5.77	0.651793
RPL21	7.1225	6.1275	0.860302	9.1975	7.0675	0.768415
RPL4	7.355	6.3275	0.860299	8.33	6.155	0.738896
KIAA0100	9.085	7.8125	0.859934	9.3725	6.365	0.679114
POM121C	6.1675	5.3025	0.859749	11.7825	9.7225	0.825164
SF3B6	7.23	6.21	0.858921	7.365	5.28	0.716904
RRP15	7.86	6.75	0.858779	8.96	6.83	0.762277
CCT4	8.3125	7.1375	0.858647	8.775	6.215	0.708262
CLCN7	7.705	6.615	0.858533	9.46	8.27	0.874207
UTP20	8.19	7.03	0.858364	9.575	6.055	0.632376
NOMO2	7.525	6.455	0.857807	8.345	6.425	0.769922
TRMT2A	8.5075	7.295	0.857479	9.2875	7.2725	0.783042
INTS8	9.82	8.42	0.857434	9.265	5.215	0.562871
CRYZL1	7.4775	6.4075	0.856904	12.4725	10.365	0.831028
TMEM256-PLSCR3	7.44	6.375	0.856855	9.955	9.01	0.905073
RNMT	8.095	6.935	0.856702	8.73	6.81	0.780069
DDX46	6.81	5.8325	0.856461	7.7725	6.42	0.825989
PLRG1	8.6075	7.37	0.85623	9.245	7.1925	0.777988
MISP	8.1675	6.9925	0.856137	8.8275	7.415	0.839989
SGPL1	7.0475	6.03	0.855623	10.9275	8.74	0.799817
RPL37A	6.495	5.555	0.855273	9.855	7.23	0.733638
ETFA	8.99	7.6875	0.855117	8.85	6.2225	0.703107
ZC3H14	8.32	7.1125	0.854868	8.5575	6.6175	0.773298
CEBPZ	9.385	8.0225	0.854822	7.5525	6.6925	0.88613
TOP2A	7.9325	6.775	0.854081	9.7475	6.4475	0.661452
GALNT1	7.595	6.485	0.853851	10.49	7.71	0.734986
UTP6	10.17	8.6825	0.853736	10.0225	7.1575	0.714143
POLR1B	8.165	6.97	0.853644	9.04	7.99	0.88385
SRRT	7.86	6.7075	0.853372	9.5	5.9525	0.626579
SRP68	9.03	7.7	0.852713	9.185	6.475	0.704954
CCT7	8.0575	6.87	0.852622	9.2175	5.5875	0.606184
NUP85	8.25	7.03	0.852121	8.655	6.365	0.735413
USP4	8.21	6.995	0.85201	9.435	6.74	0.714361
BICD2	7.755	6.605	0.851709	10.235	7.01	0.684905
DDX52	8.495	7.235	0.851677	8.1775	6.895	0.843167
ASNA1	7.9975	6.81	0.851516	9.8225	7.6125	0.775006
MDH2	7.925	6.7475	0.85142	8.26	5.79	0.700969
HELZ2	6.255	5.325	0.851319	13.615	9.23	0.677929
MFN2	7.945	6.76	0.85085	9.995	7.125	0.712856
USP36	8.6025	7.3175	0.850625	8.3725	6.5075	0.777247
CBLC	5.755	4.895	0.850565	7.855	6.53	0.831318
RPS8	8.31	7.0675	0.850481	9.055	5.475	0.604638
KPNA4	7.78	6.615	0.850257	9.52	7.815	0.820903
SDE2	8.5	7.225	0.85	9.42	6.47	0.686837
PTPN12	9.26	7.87	0.849892	8.44	6.525	0.773104
CYC1	8.5175	7.2375	0.849721	9.1475	7.0875	0.774802
ECD	7.545	6.41	0.849569	10.285	7.295	0.709285
DHPS	7.59	6.4475	0.849473	7.505	7.455	0.993338
SOGA1	7.2175	6.13	0.849325	10.915	7.9025	0.724004
RPL5	7.875	6.6875	0.849206	8.905	7.185	0.80685
RSRC2	6.53	5.545	0.849158	7.84	6.9	0.880102
PPP4C	7.8375	6.655	0.849123	8.55	6.4775	0.757602
THEM6	8.15	6.92	0.84908	10.535	8.215	0.779782
PMPCB	9.04	7.675	0.849004	9.1075	6.34	0.69613
ARF4	7.86	6.6725	0.848919	10.72	8.1875	0.763759
APOBEC3F	4.625	3.925	0.848649	13.085	10.155	0.776079
SLC25A33	7.64	6.48	0.848168	8.47	7.145	0.843566
SCAF1	8.1325	6.895	0.847833	8.835	7	0.792303
SCO1	8.8225	7.475	0.847266	9.795	7.31	0.746299
RBMX2	8.605	7.29	0.847182	9.765	7.72	0.790579
MAGED2	7.0125	5.94	0.847059	11.79	9.3025	0.789016
E2F4	7.7275	6.545	0.846975	7.965	6.24	0.783427
APEH	7.84	6.64	0.846939	10.1525	6.905	0.680128
GART	8.93	7.5625	0.846865	8.1075	5.945	0.733272
RPL11	7.975	6.7525	0.846708	8.95	5.655	0.631844
FZD6	6.555	5.55	0.846682	10.0225	7.515	0.749813
MST1R	9.315	7.885	0.846484	9.905	6.63	0.669359
NUDT19	7.62	6.445	0.845801	10.235	6.325	0.617978
CDC42BPA	5.15	4.355	0.845631	12.825	8.47	0.660429
PHB	8.8675	7.4975	0.845503	9.7625	7.3025	0.748015
VARS	8.72	7.37	0.845183	8.4825	5.8175	0.685824
MSTO1	9.1075	7.6975	0.845183	8.6725	6.655	0.767368
THUMPD3	8.055	6.8075	0.845127	9.9725	7.375	0.739534
FKBP8	7.4575	6.3025	0.845122	10.345	8.1275	0.785645
H1F0	4.8225	4.0725	0.844479	11.2725	6.465	0.57352
CASP8	8.385	7.08	0.844365	10.405	8.745	0.840461
NPM3	9.09	7.675	0.844334	7.01	5.65	0.805991
SSR4	8.305	7.01	0.84407	10.33	6.59	0.637948
DHCR7	9.77	8.245	0.84391	7.4775	5.495	0.734871
MSL1	7.7925	6.575	0.84376	9.6575	9.405	0.973855
BAIAP2L1	7.925	6.6825	0.843218	9.4925	8.04	0.846984
NSUN3	7.5525	6.3675	0.843098	9.125	7.1775	0.786575
TSN	7.3325	6.1775	0.842482	9.3475	7.24	0.774539
ACOT8	6.3675	5.3625	0.842167	11.4125	9.265	0.811829
HARS	7.66	6.45	0.842037	9.295	6.995	0.752555
GNL2	8.735	7.3525	0.841729	8.2475	6.64	0.805092
STK11	7.095	5.97	0.841438	10.04	7.875	0.784363
IRAK1	7.6525	6.4375	0.841228	9.6725	7.19	0.743345
TERF1	8.12	6.825	0.840517	9.48	8.56	0.902954
HAUS6	8.0075	6.73	0.840462	9.6725	7.1725	0.741535
FAAH	8.33	7	0.840336	10.065	8.38	0.832588
GCDH	7.42	6.235	0.840296	9.025	6.81	0.754571
DIS3	8.605	7.23	0.840209	9.4475	6.8725	0.727441
ITGA2	7.44	6.25	0.840054	8.37	7.225	0.863202
MIA3	7.71	6.475	0.839818	9.385	6.96	0.741609
ESCO2	7.02	5.895	0.839744	10.08	8.255	0.818948
IMPACT	7.05	5.92	0.839716	7.94	6.945	0.874685
UQCRFS1	7.08	5.945	0.839689	9.735	8.49	0.872111
GPSM1	6.705	5.63	0.839672	10.335	7.49	0.724722
MIC13	8.455	7.0975	0.839444	9.63	7.6625	0.795691
SGPP1	7.31	6.135	0.839261	10.19	9.445	0.926889
DDT	7.54	6.325	0.838859	8.87	5.63	0.634724
RARS2	8.46	7.09	0.838061	9.125	7.2775	0.797534
PPP6R3	8.1025	6.79	0.838013	9.39	6.9775	0.743078
NCLN	8.3725	7.015	0.837862	9.2625	7.5675	0.817004
ACSL3	8.965	7.5075	0.837423	9.83	6.895	0.701424
PDLIM5	6.8825	5.76	0.836905	9.7075	7.0975	0.731136
EYA3	8.515	7.125	0.836759	9.07	7.5	0.826902
GOLPH3	7.075	5.92	0.836749	10.75	8.065	0.750233
ZNF512	8.905	7.45	0.836609	8.7175	6.1775	0.708632
MCM3	7.58	6.34	0.836412	9.1775	6.8775	0.749387
CDC25C	7.85	6.565	0.836306	10.69	7.15	0.668849
NDUFS2	7.915	6.6175	0.836071	8.4975	6.1675	0.725802
ELAVL1	8.4075	7.0275	0.835861	8.5725	6.77	0.789735
RUVBL2	8.2975	6.9325	0.835493	9.1775	5.75	0.626532
AKT1	7.225	6.035	0.835294	11	8.245	0.749545
POLR1E	9.715	8.1125	0.835049	8.1125	6.5225	0.804006
COG2	6.905	5.765	0.834902	10.145	7.41	0.730409
FRG1	7.87	6.57	0.834816	8.63	6.955	0.80591
RABGGTA	8.01	6.685	0.834582	12.18	5.865	0.481527
SUPT5H	7.19	6	0.834492	8.825	6.585	0.746176
DNPEP	7.185	5.995	0.834377	9.805	7.39	0.753697
PRKRA	7.2875	6.08	0.834305	10.1825	7.3375	0.720599
FBXL6	8.6375	7.205	0.834153	9.0425	6.935	0.766934
KIAA0430	7.175	5.985	0.834146	9.9575	7.81	0.784333
TSFM	8.2725	6.9	0.834089	8.535	7.0625	0.827475
DFFB	7.5025	6.2575	0.834055	7.83	5.8925	0.752554
SHC1	7.335	6.115	0.833674	9.915	7.775	0.784165
PPARD	8.225	6.855	0.833435	9.08	6.875	0.757159
ETF1	8.81	7.34	0.833144	8.21	5.88	0.7162
ABCF2	9.2375	7.695	0.833018	8.625	5.4075	0.626957
PFKFB3	7.29	6.07	0.832647	8.59	7.03	0.818393
NEPRO	8.8325	7.3525	0.832437	9.3525	6.765	0.723336
PNPLA2	6.1075	5.0825	0.832174	10.38	8.32	0.801541
RRM1	8.045	6.6925	0.831883	9.345	7.31	0.782236
SLC4A1AP	7.075	5.885	0.831802	9.245	7.455	0.806382
DNMBP	8.56	7.12	0.831776	8.525	6.755	0.792375
ABHD17C	7.395	6.15	0.831643	10.415	8.425	0.808929
DENND2D	7.4125	6.1625	0.831366	8.3925	6.595	0.785821
DNAAF5	9.895	8.225	0.831228	8.71	6.1075	0.701206
RPS27	8.055	6.695	0.831161	9.575	7.195	0.751436
DPM1	8.135	6.76	0.830977	9.465	6.48	0.684628
C11orf68	5.6475	4.6925	0.830899	10.0725	8.3125	0.825267
MBOAT7	5.2625	4.3725	0.830879	8.8675	7.315	0.824922
GBF1	8.0675	6.7025	0.830803	10.045	6.3425	0.631409
RNF219	7.06	5.865	0.830737	11.29	8.61	0.762622
UFSP2	7.26	6.0275	0.830234	8.5925	6.1025	0.710212
OAT	7.5825	6.295	0.830201	9.29	6.5475	0.70479
PYCR1	9.2975	7.7175	0.830062	8.4	6.735	0.801786
PI4KB	8	6.64	0.83	10.45	7.31	0.699522
SSRP1	8.3075	6.895	0.829973	8.9925	6.515	0.724493
MID1IP1	7.905	6.56	0.829855	9.56	7.42	0.776151
ILVBL	7.55	6.2625	0.82947	10.075	7.62	0.756328
RPL24	9.2025	7.6325	0.829394	10.125	6.7125	0.662963
CAPN2	7.14	5.92	0.829132	10.8225	6.13	0.566413
ANXA2	6.86	5.6875	0.829082	9.985	8.0625	0.807461
HELZ	8.57	7.1025	0.828763	9.2475	7.505	0.811571
PHF8	7.725	6.4	0.828479	10.425	6.055	0.580815
CD59	6.09	5.045	0.828407	10.075	7.915	0.785608
DBN1	7.3425	6.08	0.828056	9.8625	7.2325	0.733333
STK11IP	8.415	6.965	0.827689	11.075	6.76	0.610384
SYNE4	9.63	7.97	0.827622	9.0625	6.27	0.691862
PIGS	6.57	5.435	0.827245	9.51	8.28	0.870662
POMGNT2	7.435	6.15	0.827169	9.775	8.365	0.855754
BSG	7.27	6.0125	0.827029	10.3675	7.7225	0.744876
GNL3	9.3475	7.73	0.826959	8.1875	5.5375	0.676336
DLAT	8.3475	6.9025	0.826894	9.4975	7.2275	0.76099
RHOT1	7.59	6.275	0.826746	10.63	7.925	0.745532
DFFA	8.795	7.2675	0.826322	9.475	7.2875	0.769129
TTC4	8.5475	7.0625	0.826265	8.765	6.195	0.706788
HECTD1	9.5975	7.93	0.826257	10.055	7.825	0.77822
CPS1	7.95	6.56	0.825157	10.475	6.705	0.640095
SF3B3	8.3425	6.8825	0.824993	9.635	6.3625	0.660353
USP1	6.765	5.58	0.824834	11.215	7.97	0.710655
HSD17B11	6.9775	5.755	0.824794	9.4575	7.36	0.778218
EIF2AK2	7.7825	6.4175	0.824606	9.4775	6.9625	0.734635
RPL13A	7.68	6.3325	0.824544	8.22	6.4725	0.787409
GOLGA2	7.005	5.775	0.824411	8.66	6.49	0.749423
C20orf24	8.155	6.72	0.824034	10.075	6.875	0.682382
CPSF1	8.055	6.6375	0.824022	9.27	6.4325	0.693905
SACM1L	7.3	6.015	0.823973	10.3325	8.2775	0.801113
FNTB	6.89	5.675	0.823657	11.515	7.07	0.613982
SMYD5	8.775	7.2275	0.823647	9.185	7.3675	0.802123
PLD2	7.57	6.235	0.823646	10.23	7.915	0.773705
HLTF	7.335	6.04	0.823449	10.11	7.35	0.727003
ACTR5	8.435	6.945	0.823355	8.22	6.445	0.784063
AGL	7.465	6.145	0.823175	7.865	5.81	0.738716
C19orf43	7.04	5.795	0.823153	9.71	7.685	0.791452
VPS16	8.44	6.945	0.822867	9.045	6.46	0.714207
POGK	7.805	6.42	0.82255	10.09	7.255	0.719029
ZFAND6	7.295	6	0.822481	9.32	7.41	0.795064
LUC7L3	7.22	5.9375	0.822368	8.33	6.505	0.780912
HDLBP	7.515	6.18	0.822355	9.805	6.715	0.684855
MTA2	8.28	6.8075	0.822162	9.275	6.505	0.701348
PLIN3	6.78	5.5675	0.821165	10.9275	8.3225	0.761611
RPUSD3	8.82	7.24	0.820862	8.03	7.4625	0.929328
ST13	7.3775	6.05	0.820061	9.1	6.17	0.678022
MCC	7.53	6.175	0.820053	7.305	6.125	0.838467
TOP3A	8.2475	6.7625	0.819945	9.245	7.18	0.776636
GPX8	7.9975	6.555	0.819631	10.9	8.77	0.804587
MRPL43	9.175	7.52	0.819619	10.1275	6.555	0.647248
ARID1A	8.49	6.9575	0.819494	9.8275	6.0475	0.615365
CALCOCO2	7.495	6.14	0.819213	9.525	7.7	0.808399
SNTB2	6.62	5.4225	0.819109	10.5575	7.6975	0.729103
STXBP4	8.955	7.335	0.819095	8.205	6.245	0.761121
CNTNAP3	7.02	5.75	0.819088	8.47	8.815	1.04073
OSBP	7.4575	6.105	0.818639	9.8025	6.9125	0.705177
CCDC86	8.735	7.15	0.818546	9.655	6.845	0.708959
NAB2	6.66	5.45	0.818318	10.91	7.59	0.695692
DNAJC11	8.4825	6.94	0.818155	9.105	6.69	0.734761
IRF2BP2	7.2	5.89	0.818056	10.535	7.905	0.750356
PROCR	9.725	7.955	0.817995	8.49	5.96	0.702002
RPS25	8.2025	6.7075	0.817738	8.6125	6.2675	0.727721
CYR61	5.925	4.845	0.817722	9.535	8.635	0.905611
RNF31	7.045	5.76	0.817601	10.745	7.115	0.662168
ATP5F1	7.9025	6.46	0.817463	10.155	7.1175	0.700886
PCBP2	8.2675	6.7575	0.817357	9.3625	7.3725	0.78745
FRMD5	8.51	6.955	0.817274	8.9775	6.45	0.718463
PRKDC	6.75	5.515	0.817037	9.1075	6.6	0.724677
CD97	5.98	4.885	0.81689	9.585	8.295	0.865415
LSM14B	8.595	7.02	0.816754	9.5	6.86	0.722105
ZNF770	8.34	6.81	0.816547	9.535	6.515	0.683272
DNMT1	8.2925	6.7675	0.816099	8.89	6.5325	0.734814
NUP160	8.915	7.275	0.81604	8.985	6.645	0.739566
STBD1	6.82	5.565	0.815982	9.66	7.77	0.804348
CEPT1	8.82	7.195	0.81576	9.8325	8.1175	0.825578
TMEM70	7.91	6.4525	0.81574	9.4525	6.93	0.733139
PAFAH1B1	7.51	6.125	0.815579	9.66	7.115	0.736542
PDP1	8.3175	6.7825	0.815449	9.4075	7.5875	0.806537
COX4I1	7.6775	6.26	0.81537	10.2875	8.0125	0.778858
RPL6	7.755	6.3225	0.81528	7.6775	6.9775	0.908824
ARL6IP5	7.5	6.11	0.814667	10.295	8.64	0.839242
CNN2	8.1875	6.6675	0.814351	9.1125	7.24	0.794513
TKT	7.7025	6.27	0.814021	9.0225	6.7875	0.752286
BBS10	7.9225	6.4475	0.813821	10.44	7.3425	0.703305
SLC25A22	8.51	6.925	0.813749	9.485	7.475	0.788086
NOP56	7.905	6.43	0.813409	9.4775	7.045	0.743339
EED	8.52	6.93	0.81338	9.89	6.405	0.647624
SLC25A5	7.3275	5.96	0.813374	10.59	7.935	0.749292
SNW1	8.905	7.2425	0.813307	8.4975	6.82	0.802589
SERINC1	7.2	5.855	0.813194	8.81	7.975	0.905221
BRCC3	7.895	6.42	0.813173	8.52	6.735	0.790493
RAB7A	8.085	6.5725	0.812925	8.6425	6.4775	0.749494
OCIAD1	7.83	6.365	0.812899	10.24	8.7125	0.85083
LMAN2	8.3175	6.76	0.812744	9.5975	7.065	0.736129
AP3D1	7.6175	6.19	0.812603	9.1925	6.585	0.716345
MCM5	7.93	6.4425	0.812421	9.1675	6.4225	0.700573
DPY19L3	6.925	5.625	0.812274	10.65	7.31	0.686385
APMAP	6.955	5.6475	0.812006	10.6025	8.4	0.792266
CTNNB1	9.145	7.425	0.811919	8.65	5.97	0.690173
DCAF7	8.0425	6.5275	0.811626	10.025	7.2275	0.720948
FN3KRP	6.98	5.665	0.811605	9.785	7.835	0.800715
PXN	7.7175	6.2625	0.811467	9.0425	6.9025	0.76334
EMC8	8.43	6.84	0.811388	9.715	6.145	0.632527
C2orf49	7.815	6.34	0.81126	8.965	7.725	0.861684
APIP	6.3	5.11	0.811111	11.44	8.255	0.721591
IARS2	9.025	7.32	0.81108	9.2625	6.725	0.726046
PRMT5	9.54	7.735	0.810797	9.4325	7.1125	0.754042
POLD1	7.8675	6.3775	0.810613	9.98	6.8725	0.688627
NEU3	8.235	6.675	0.810565	9.83	7.32	0.744659
USP11	6.695	5.425	0.810306	10.68	7.91	0.740637
ZNHIT2	9.5775	7.7575	0.809971	9.0075	6.3775	0.708021
NUP35	7.3325	5.935	0.80941	8.8325	5.82	0.65893
FAM98A	8.52	6.8925	0.808979	7.6125	5.46	0.717241
CCDC9	7.21	5.83	0.808599	8.825	7.24	0.820397
HAUS5	7.08	5.7225	0.808263	9.73	8.025	0.824769
NDUFA3	7.53	6.085	0.808101	10.13	7.91	0.780849
AKAP11	7.8025	6.3025	0.807754	9.845	7.595	0.771458
LUC7L	8.0275	6.4825	0.807537	7.9275	5.765	0.727215
SDHB	8.915	7.1975	0.807347	8.4325	6.5275	0.774088
DAD1	7.9025	6.38	0.807339	9.9875	7.0525	0.706133
NUP50	8.5625	6.9125	0.807299	8.8875	6.4025	0.720394
NSUN5	8.755	7.065	0.806967	8.8825	6.955	0.783
COPB2	7.77	6.27	0.80695	9.415	6.3	0.669145
PCMT1	7.83	6.3175	0.806833	10.0025	7.185	0.71832
HTATSF1	7.79	6.285	0.806804	9.955	6.885	0.691612
CDC42	6.96	5.615	0.806753	9.9475	7.3175	0.735612
PKN3	9.1	7.34	0.806593	9.02	6.885	0.763304
RBM26	6.745	5.44	0.806523	10.13	7.315	0.722113
CLPTM1	7.885	6.355	0.805961	9.675	7.195	0.743669
PTK7	7.5625	6.095	0.80595	10.7525	8.1875	0.761451
ZNF195	8.315	6.7	0.805773	9.275	6.42	0.692183
FAM92A1	9.345	7.525	0.805243	9.005	5.585	0.620211
S100A6	3.8725	3.1175	0.805036	11.8975	9.215	0.774532
ELP4	7.91	6.3675	0.804994	9.46	7.355	0.777484
FBXO30	7.79	6.27	0.804878	10.405	6.925	0.665545
PDE12	8.8125	7.0925	0.804823	10.3175	7.0325	0.681609
GNL3L	9.13	7.3475	0.804765	8.8875	6.4575	0.726582
DCAF16	8.2325	6.625	0.804737	9.9825	7.6925	0.770599
NOL8	9.525	7.665	0.804724	8.47	6.125	0.72314
WFS1	7.5275	6.0575	0.804716	9.64	7.7975	0.808869
DIRAS1	9.1	7.32	0.804396	9.965	7.16	0.718515
NSUN4	8.92	7.175	0.804372	9.7525	6.3775	0.653935
SNRPD1	8.2525	6.635	0.803999	9.205	6.6175	0.718903
GULP1	6.12	4.92	0.803922	11.99	9.22	0.768974
TRMT2B	7.3275	5.885	0.803139	10.5075	7.905	0.75232
PDXDC1	8.355	6.71	0.803112	9.595	7.6325	0.795466
PTOV1	8.6125	6.915	0.802903	9.4775	7.39	0.779741
CACUL1	7.925	6.36	0.802524	10.45	7.025	0.672249
MGST3	6.62	5.3125	0.802492	12.3375	8.905	0.721783
STAT3	8.84	7.0925	0.802319	9.8875	7.4175	0.75019
VEZT	7.3025	5.8575	0.802123	10.1925	7.7775	0.763061
PTPN1	8.1475	6.535	0.802087	9.5525	7.1375	0.747187
SLC25A3	7.9	6.335	0.801899	10.3225	7.56	0.732381
HS6ST2	9.29	7.445	0.801399	8.85	7.23	0.816949
RC3H2	7.475	5.99	0.801338	9.675	8.1	0.837209
VPS29	7.27	5.825	0.801238	9.27	6.74	0.727077
ODC1	9.995	8.0075	0.801151	7.1225	5.335	0.749035
SUSD1	6.36	5.095	0.801101	11.475	8.49	0.739869
LPCAT1	8.73	6.9925	0.800974	9.46	6.4375	0.680497
MAVS	6.8925	5.52	0.800871	11.12	9.0725	0.815872
HIST1H1C	5.33	4.2675	0.800657	11.595	5.675	0.489435
COPS5	9.025	7.2225	0.800277	10.2125	8.1925	0.802203
SPCS2	7.925	6.34	0.8	10.45	7.935	0.75933
ZNF280C	8.9325	7.145	0.799888	8.545	6.4625	0.75629
M6PR	7.995	6.395	0.799875	10.505	7.565	0.720133
SPATS2L	7.445	5.955	0.799866	9.5975	7.2525	0.755666
AGAP3	8.275	6.615	0.799396	8.665	6.72	0.775534
TUBGCP6	7.075	5.655	0.799293	10.635	7.385	0.694405
TARSL2	7.865	6.285	0.79911	10.385	6.765	0.65142
ACBD3	7.805	6.235	0.798847	9.76	6.715	0.688012
SLC25A29	7.3075	5.8375	0.798837	10.8225	8.54	0.789097
RPL27	7.7625	6.2	0.798712	9.615	7.205	0.74935
HNRNPLL	8.48	6.77	0.798349	10.38	5.96	0.574181
IK	8.945	7.14	0.798211	8.91	6.705	0.752525
RBM4	8.87	7.08	0.798196	8.54	6.7075	0.785422
MYBBP1A	9.6225	7.6775	0.79787	9.1125	5.23	0.573937
ECHS1	8.0925	6.455	0.797652	9.6025	5.925	0.617027
ZNF185	4.8075	3.8325	0.797192	11.935	9.4875	0.794931
CRYZ	7.86	6.2625	0.796756	8.5825	6.62	0.771337
CASP2	7.7825	6.2	0.796659	10.825	7.6625	0.707852
UNC93B1	6.855	5.46	0.796499	9.04	7.095	0.784845
STIP1	7.4675	5.9475	0.796451	9.6275	6.405	0.665282
EXOSC4	7.735	6.16	0.79638	9.595	6.615	0.689422
POLRMT	9.4625	7.535	0.796301	8.0225	5.81	0.724213
DNAJA3	8.6225	6.865	0.796173	8.8275	5.985	0.677995
STUB1	8.56	6.815	0.796145	10.29	6.015	0.584548
PHAX	8.315	6.615	0.79555	9.275	7.225	0.778976
IKBKAP	8.0925	6.435	0.795181	9.3125	6.3725	0.684295
NEDD1	7.37	5.86	0.795115	9.875	8.435	0.854177
DAP3	8.9425	7.1075	0.7948	8.5925	6.0925	0.709049
PYGB	6.4775	5.1475	0.794674	11.8275	7.975	0.674276
SCAMP2	6.745	5.36	0.794663	10.13	7.9	0.779862
MTHFD2	9.6175	7.6425	0.794645	8.0075	5.9675	0.745239
PDIA3	7.31	5.8075	0.79446	9.0525	6.9625	0.769125
DNAJC7	8.9925	7.1425	0.794273	9.85	6.24	0.633503
RAB10	7.3625	5.8475	0.794228	10.3775	7.795	0.751144
WDCP	12.995	10.32	0.794152	8.535	4.69	0.549502
ASCC3	7.9575	6.3175	0.793905	9.945	7.4675	0.75088
ILK	8.595	6.8225	0.793775	8.975	6.5275	0.727298
XPO1	8.675	6.885	0.79366	10.525	6.15	0.584323
CMTR2	7.34	5.825	0.793597	10.03	7.285	0.726321
ECI1	8.4075	6.665	0.792745	15.0075	10.865	0.723971
CD2BP2	7.73	6.1275	0.792691	9.4375	6.885	0.729536
LSS	9.5925	7.6025	0.792546	8.8625	6.055	0.683216
LIME1	7.37	5.84	0.792402	10.53	7.7	0.731244
ABHD17B	7.9475	6.2975	0.792388	9.515	8.6775	0.911981
CLUH	8.9875	7.12	0.792211	7.955	5.7025	0.716845
FBL	8.5525	6.775	0.792166	8.11	5.7175	0.704994
EIF4ENIF1	7.995	6.3325	0.792058	9.475	6.7525	0.712665
APRT	8.555	6.775	0.791935	8.47	5.755	0.679457
TELO2	8.685	6.8775	0.791883	8.9425	6.3025	0.704781
ALDH7A1	7.51	5.9425	0.791278	9.8625	6.775	0.686946
TTF2	8.5475	6.7625	0.791167	9.3975	6.96	0.740623
DPYSL2	5.29	4.185	0.791115	11.7125	9.1275	0.779296
AKAP1	8.665	6.855	0.791114	9.155	6.81	0.743856
SQRDL	6.5	5.14	0.790769	10.425	7.92	0.759712
CIAPIN1	8.42	6.6575	0.790677	8.855	7.19	0.811971
ADAM17	8.215	6.495	0.790627	9.47	6.33	0.668427
UBE2O	8.7475	6.915	0.790512	9.505	7.185	0.755918
MIS18A	9.3275	7.3725	0.790405	10.12	7.8825	0.778903
MLEC	6.925	5.4725	0.790253	11.19	8.0875	0.722744
CDC27	8.46	6.685	0.790189	9.98	6.6375	0.66508
PUSL1	8.3575	6.6025	0.790009	9.2875	6.495	0.699327
MMADHC	9.83	7.76	0.78942	9.105	7.595	0.834157
RAB1A	6.89	5.4375	0.789187	9.2375	7.145	0.773478
LYPLA1	9.5925	7.57	0.789158	9.6975	7.96	0.82083
ACAP2	6.28	4.955	0.789013	9.645	6	0.622084
HPS6	8.9875	7.0875	0.788595	9.625	7.44	0.772987
AIP	6.2275	4.91	0.788438	11.1825	9.1225	0.815784
PDPK1	8.05	6.345	0.788199	10.27	7.095	0.690847
FOXK1	8.21	6.47	0.788063	8.935	7.04	0.787913
VRK3	8.06	6.35	0.787841	10.965	8.545	0.779298
DSG2	8.845	6.965	0.787451	9.0525	6.6175	0.731014
SQSTM1	6.9275	5.455	0.787441	10.9625	8.4525	0.771038
PABPC4	8.4475	6.65	0.787215	9.43	6.5775	0.697508
MTO1	7.59	5.9725	0.786891	8.36	6.1575	0.736543
SYVN1	7.06	5.555	0.786827	10.995	8.45	0.768531
TBC1D15	7.795	6.1325	0.786722	9.0675	7.0125	0.773366
NELFE	7.38	5.805	0.786585	9	7.2	0.8
NUP107	8.84	6.95	0.786199	9.1525	6.5025	0.710462
DEK	7.925	6.23	0.78612	11.155	6.795	0.609144
PBK	8.185	6.4325	0.785889	10.1225	7.53	0.743887
RHOG	7.75	6.0875	0.785484	10.725	6.82	0.635897
PSMD2	8.9325	7.0125	0.785055	10.0075	5.95	0.594554
MPV17L2	7.925	6.22	0.784858	8.91	6.875	0.771605
PFDN5	7.965	6.25	0.784683	9.955	6.17	0.619789
RHOT2	9.445	7.41	0.784542	11.345	6.165	0.543411
NUP58	8.4	6.59	0.784524	9.47	7.97	0.841605
CDCP1	7.065	5.5425	0.784501	11.2575	8.8	0.781701
KAT8	6.565	5.15	0.784463	6.915	4.57	0.660882
MARS2	9.87	7.7425	0.784448	7.845	6.285	0.801147
NUP54	8.605	6.75	0.784428	8.93	6.275	0.702688
CD9	6.6325	5.2	0.784018	11.4725	8.86	0.772282
MSH6	7.885	6.18	0.783767	10.89	6.59	0.605142
GTF3C2	9.445	7.4025	0.783748	8.65	6.2625	0.723988
DDX41	8.52	6.675	0.783451	9.19	7.58	0.82481
STAU1	8.2525	6.465	0.783399	9.015	7.06	0.783139
UGT8	7.94	6.2175	0.78306	11.4625	9.15	0.798255
TMEM63B	8.02	6.28	0.783042	9.82	7.31	0.744399
RAP1GDS1	9.1225	7.14	0.78268	10.1675	6.525	0.641751
MBD2	7.845	6.14	0.782664	9.94	7.495	0.754024
C3orf33	7.6475	5.985	0.782609	11.5025	8.495	0.738535
DCBLD2	7.8775	6.165	0.782609	9.695	7.955	0.820526
ACTB	8.1275	6.36	0.782528	8.9875	6.2075	0.690682
SENP6	8.55	6.69	0.782456	10.105	7.325	0.724889
TMEM33	8.745	6.8425	0.782447	9.115	7.1675	0.786341
NIFK	9.5825	7.4975	0.782416	8.7	6.26	0.71954
TIMM50	8.6975	6.805	0.782409	9.9925	6.63	0.663498
PIAS4	8.5	6.65	0.782353	10.065	7.425	0.737705
BCAT2	8.4275	6.5925	0.78226	8.8	6.2025	0.70483
MYOF	6.7225	5.2575	0.782075	11.605	7.78	0.670401
TUBA4A	10.4675	8.1825	0.781705	8.615	4.88	0.566454
TXNDC11	8.965	7.005	0.781372	8.935	7.92	0.886402
ISYNA1	6.64	5.1875	0.78125	11.0175	8.005	0.726571
RPL36A-HNRNPH2	8.1975	6.4025	0.781031	9.065	6.045	0.666851
GBA2	7.3	5.7	0.780822	9.82	7.565	0.770367
IGF2R	8.12	6.34	0.780788	7.975	4.845	0.607524
LCLAT1	7.7275	6.03	0.78033	10.81	7.6525	0.707909
C2orf47	8.33	6.5	0.780312	9.6	8.97	0.934375
ALDH4A1	7.55	5.89	0.780132	10.565	6.805	0.644108
DDX17	8.17	6.37	0.779682	9.8325	6.575	0.668701
RBM5	8.2225	6.41	0.779568	8.825	6.6825	0.757224
THADA	9.3775	7.31	0.779525	9.21	6.1275	0.665309
PFAS	8.455	6.59	0.77942	8.3375	6.2	0.743628
RIF1	9.0575	7.0575	0.779189	8.8325	6.505	0.736485
FANCA	8.7275	6.8	0.779146	9.6875	7.0975	0.732645
SKI	8.695	6.77	0.778608	9.68	6.83	0.705579
DHX15	8.285	6.45	0.778515	8.85	6.27	0.708475
ATXN7	8.135	6.33	0.778119	9.92	7.015	0.707157
COX15	8.49	6.605	0.777974	9.9025	7.0775	0.714719
NDUFB11	7.7675	6.0425	0.777921	10.48	7.945	0.758111
TMEM43	7.1875	5.59	0.777739	10.205	8.27	0.810387
CABIN1	8.88	6.905	0.77759	9.87	6.27	0.635258
FAM83H	7.28	5.66	0.777473	10.025	7.5675	0.754863
WDR77	9.4125	7.3175	0.777424	9.2275	7	0.758602
GANAB	7.7575	6.03	0.777312	10.12	6.9375	0.685524
ARHGEF2	8.2825	6.4375	0.777241	9.4275	6.9175	0.733758
ZNF579	6.955	5.405	0.777139	10.87	6.825	0.627875
HUWE1	7.8075	6.0675	0.777137	10.6775	7.53	0.705221
BAZ1B	8.4175	6.54	0.776953	9.7575	6.6525	0.681783
TIMM44	9.42	7.3175	0.776805	9.2425	6.535	0.70706
CAPZA1	7.6275	5.925	0.776794	8.5625	5.105	0.596204
ADSS	8.4525	6.5625	0.776398	9.7075	6.6025	0.680144
NAMPT	8.0775	6.27	0.77623	9.4175	6.7775	0.719671
GRPEL1	9.8375	7.635	0.776112	11.1575	8.775	0.786467
NOL10	9.4675	7.3475	0.776076	9.8125	7.2725	0.741146
TMPO	8.8075	6.835	0.776043	8.9075	6.5775	0.738423
GGT7	8.45	6.5575	0.776036	10.4725	8.2025	0.783242
PPP1R18	6.92	5.37	0.776012	11.745	7.465	0.63559
RAE1	8.34	6.47	0.775779	9.545	6.87	0.719749
PRDX4	8.8275	6.8475	0.775701	8.0975	6.1	0.753319
TMEM245	6.545	5.075	0.775401	11.9975	9.4425	0.787039
MBNL1	9.88	7.66	0.775304	9.525	6.83	0.71706
CDKAL1	9.055	7.02	0.775262	8.9975	7.25	0.805779
NDEL1	8.135	6.305	0.775046	9.97	6.39	0.640923
OTUD7B	8.345	6.465	0.774715	9.59	7.465	0.778415
ACSF3	8.34	6.46	0.77458	10.7275	7.04	0.656257
TRIM65	8.67	6.715	0.77451	10.34	6.635	0.641683
ATP1B1	6.925	5.3625	0.774368	12.0425	8.78	0.729084
EXTL3	8.77	6.79	0.77423	9.285	7.6	0.818525
CTBP2	8.065	6.2425	0.774024	9.1125	7.13	0.782442
SERPINB1	5.175	4.005	0.773913	11.585	9.1375	0.788735
BRF1	7.955	6.155	0.773727	11.04	6.95	0.629529
LIMD1	7.195	5.565	0.773454	10.92	7.92	0.725275
DDX20	8.755	6.77	0.773272	9.335	6.415	0.687199
GLOD4	7.96	6.155	0.773241	9.31	6.445	0.692266
CSNK1A1	8.9175	6.895	0.773199	10.055	6.775	0.673794
CHERP	8.935	6.905	0.772804	9.05	6.375	0.70442
RBPMS	6.13	4.735	0.772431	11.88	8.6925	0.731692
GFPT1	6.455	4.985	0.77227	11.135	7.98	0.716659
FDXR	7.855	6.065	0.77212	10.3575	7.0125	0.677046
CRAT	6.21	4.7925	0.771739	12.165	9.04	0.743115
USP34	7.0975	5.475	0.771398	10.86	7.535	0.693831
EMC1	8.4625	6.5275	0.771344	9.2825	7.225	0.778346
VPS18	7.8675	6.0675	0.771211	10.78	7.3875	0.685297
FARSB	9.0675	6.9925	0.771161	9.1375	5.4575	0.597264
C18orf32	7.22	5.5675	0.771122	11.115	8.38	0.753936
CHAF1A	9.02	6.9525	0.770787	8.9825	6.07	0.675758
SLC5A6	9.355	7.21	0.770711	9.2025	6.75	0.733496
RPL3	7.8825	6.0725	0.770377	9.5575	7.285	0.762229
WDR81	7.9025	6.0875	0.770326	10.13	7.535	0.74383
CPNE1	8.2325	6.34	0.770118	10.34	7.4225	0.717843
GPAT3	6.775	5.2175	0.770111	11.28	8.4	0.744681
ARHGAP29	9.62	7.4075	0.77001	7.785	6.1625	0.791586
PAFAH2	8.695	6.695	0.769983	10.0925	6.2875	0.622987
POM121	8.69	6.69	0.76985	10.55	7.815	0.740758
SEPT10	8.7525	6.7375	0.76978	8.9575	6.6825	0.746023
ALDH3B1	5.3825	4.14	0.769159	14.27	9.8225	0.688332
MELK	7.19	5.53	0.769124	10.1	7.46	0.738614
CTNND1	9.5925	7.3775	0.76909	8.915	6.7525	0.757431
CSNK2A2	9.09	6.99	0.768977	11.335	5.435	0.479488
MRPL37	9.28	7.135	0.768858	8.03	5.78	0.719801
MTCH2	8.0125	6.155	0.768175	10.8825	8.2925	0.762003
NOL9	9	6.9125	0.768056	8.2075	6.715	0.818154
SSH1	8.725	6.7	0.767908	10.42	6.65	0.638196
BRIX1	8.5675	6.5775	0.767727	8.295	5.5525	0.669379
TMEM201	8.65	6.64	0.76763	10.345	7.3525	0.71073
GFPT2	5.9025	4.53	0.767471	12.1825	8.71	0.71496
CERS2	7.8575	6.03	0.76742	10.39	7.8675	0.757218
CDCA2	7.93	6.085	0.767339	9.7775	7.1275	0.72897
PPP1CA	7.07	5.425	0.767327	9.845	6.89	0.699848
PRRC2C	8.2175	6.3025	0.766961	9.4075	7.025	0.746745
SCAMP3	8.2075	6.2925	0.766677	10.45	7.8925	0.755263
RPL18A	8.4225	6.455	0.7664	8.745	5.9175	0.676672
C9orf142	7.555	5.79	0.76638	8.74	8.155	0.933066
PGRMC1	8.325	6.38	0.766366	11.4075	8.5625	0.750603
FAM98C	7.8125	5.985	0.76608	10.225	7.055	0.689976
WRNIP1	8.56	6.555	0.765771	9.7125	6.8175	0.701931
TUBA1A	9.08	6.9525	0.765694	10.3625	5.6975	0.549819
GMPR2	9.325	7.14	0.765684	10.025	7.52	0.750125
NT5DC2	9.52	7.28	0.764706	8.63	6.3975	0.741309
C17orf62	6.48	4.955	0.76466	11.625	8.67	0.745806
PHLDA1	7.88	6.025	0.764594	10.6925	7.4425	0.696049
RSAD1	8.745	6.685	0.764437	9.09	6.44	0.708471
HMGB1	6.83	5.22	0.764275	10.735	6.795	0.632976
LSR	7.635	5.835	0.764244	10.56	7.185	0.680398
CDC37L1	8.6	6.57	0.763953	9.7475	7.49	0.768402
U2AF1	8.3125	6.35	0.76391	8.8275	6.125	0.693854
RPA2	7.005	5.35	0.76374	10.855	6.4	0.58959
AHDC1	7.8375	5.985	0.763636	10.17	7.31	0.718781
RNF20	7.9375	6.0575	0.76315	9.865	7.51	0.761277
HSP90AA1	8.2225	6.2725	0.762846	10.3425	6.475	0.626058
THOC1	8.875	6.77	0.762817	9.805	5.23	0.533401
PPP2R1A	9.115	6.9525	0.762754	11.2225	5.54	0.493651
RER1	7.0575	5.3825	0.762664	11.4425	8.3075	0.726021
EARS2	9.4275	7.19	0.762662	8.71	6.505	0.746843
TMEM230	7.665	5.845	0.762557	10.915	8.01	0.733852
ECE1	6.685	5.0975	0.762528	11.3625	8.2625	0.727173
VPS13A	6.715	5.12	0.762472	11.5	9.045	0.786522
DNM1L	7.4475	5.6775	0.762336	10.255	7.55	0.736226
SEPT2	7.34	5.5925	0.761921	9.405	6.09	0.647528
FUBP3	8.29	6.315	0.761761	9.5	6.9875	0.735526
GTF2I	9.1375	6.96	0.761696	9.35	5.9925	0.640909
PTBP1	8.69	6.615	0.76122	9.1575	6.635	0.724543
NFXL1	8.6475	6.5825	0.761203	9.39	6.0425	0.643504
DNAJA4	7.255	5.52	0.760855	9.4	8.21	0.873404
TARS2	8.48	6.45	0.760613	9.255	6.9725	0.753377
VPS37B	8.645	6.575	0.760555	10.21	7.83	0.766895
HCFC1	8.0975	6.1575	0.76042	9.605	6.68	0.695471
UQCRC1	8.08	6.1425	0.76021	9.4725	6.9175	0.730272
CDX2	9.5875	7.285	0.759844	8.9425	6.2575	0.699748
AIMP2	9.5125	7.2275	0.75979	11.0775	8.195	0.739788
UBXN8	9.725	7.385	0.759383	9.915	8.5	0.857287
PKP3	9.3125	7.07	0.759195	8.675	6.355	0.732565
HCCS	8.075	6.13	0.759133	9.625	7.84	0.814545
HNRNPH1	8.93	6.7775	0.758959	8.9625	6.45	0.719665
ARHGEF5	8.025	6.09	0.758879	10.73	6.405	0.596925
RAB8A	7.9925	6.065	0.758836	8.3	5.8625	0.706325
LPCAT4	8.055	6.11	0.758535	11.515	8.185	0.710812
BCL2L12	8.4125	6.38	0.758395	11.3825	7.4125	0.651219
PM20D2	8.645	6.555	0.758242	8.65	6.73	0.778035
PRR11	7.135	5.41	0.758234	10.79	7.5275	0.697637
ANKLE2	8.31	6.3	0.758123	9.515	6.95	0.730426
DIAPH1	8.95	6.7825	0.757821	9.0875	5.54	0.609629
PTDSS2	8.6	6.515	0.757558	9.895	6.83	0.690248
DNA2	8.96	6.7875	0.757533	9.2125	6.4675	0.702035
HOXB8	7.11	5.385	0.757384	11.195	8.345	0.745422
SLC12A9	7.025	5.32	0.757295	9.955	9.66	0.970367
MKI67	8.6375	6.5375	0.756874	9.435	6.74	0.714361
CEP55	7.735	5.85	0.756303	10.4025	7.9525	0.76448
PNN	6.87	5.195	0.756186	7.3925	5.5575	0.751775
TK1	6.7875	5.1325	0.756169	11.4225	8.4075	0.736047
TRIM25	8.315	6.2825	0.755562	10.17	7.2125	0.709194
TFB2M	9.64	7.2825	0.755446	9.2525	6.53	0.705755
ZGPAT	8.62	6.51	0.75522	8.535	6.805	0.797305
ITM2B	7.9025	5.9675	0.755141	11.4	7.555	0.662719
THAP4	10.1675	7.6775	0.755102	8.49	5.955	0.701413
FBXL3	8.015	6.05	0.754835	10.6	7.715	0.72783
SLC25A40	6.875	5.1875	0.754545	11.98	8.875	0.740818
METTL17	8.8125	6.6475	0.754326	9.425	6.655	0.706101
ATP2C1	7.63	5.755	0.75426	10.6275	7.5725	0.712538
PI4K2B	8.525	6.43	0.754252	10.55	7.62	0.722275
SLC38A10	7.095	5.35	0.754052	11.15	8.935	0.801345
TCOF1	9.2175	6.95	0.754001	8.7425	6.2925	0.71976
DECR1	8.5375	6.435	0.753734	9.6475	7.3275	0.759523
PRR14L	8.65	6.5175	0.753468	9.7225	6.4975	0.668295
TTC26	8.9275	6.7225	0.75301	9.725	7.225	0.742931
RTCA	7.365	5.545	0.752885	9.28	7.585	0.817349
RSL1D1	9.165	6.9	0.752864	9.395	5.8675	0.624534
VRK2	8.8075	6.63	0.752768	9.3475	6.5875	0.704734
TMBIM6	6.33	4.765	0.752765	11.895	8.82	0.741488
ALKBH1	8.525	6.415	0.752493	7.55	6.075	0.804636
BBX	7.715	5.805	0.75243	9.125	6.755	0.740274
PITRM1	7.74	5.8225	0.752261	9.475	7.0325	0.742216
VBP1	7.71	5.7975	0.751946	9.9925	7.2825	0.728797
TBC1D2	6.7375	5.0575	0.750649	11.9675	8.4925	0.70963
FECH	7.675	5.76	0.750489	11.315	7.54	0.666372
CISD2	9.5775	7.1875	0.750457	9.185	6.15	0.66957
ERCC2	9.295	6.975	0.750403	9.0375	6.605	0.730844
GRB2	8.7175	6.535	0.749642	9.7275	7.0475	0.724492
HSF1	8.1875	6.1375	0.749618	10.6025	6.095	0.574864
C10orf12	7.725	5.79	0.749515	10.245	7.12	0.694973
GCAT	8.7925	6.59	0.749502	9.165	6.73	0.734315
COQ3	9.435	7.07	0.749338	9.305	5.775	0.620634
VIMP	8.2425	6.175	0.749166	9.6075	7.3	0.759823
AHCTF1	8.4875	6.355	0.748748	9.7925	6.435	0.657136
ACAP3	6.555	4.905	0.748284	11	8.51	0.773636
GOLGA3	8.16	6.1025	0.747855	9.61	7.335	0.763267
RHOBTB3	9.6525	7.2175	0.747734	7.2325	5.55	0.76737
TMEM199	8.915	6.665	0.747616	10.1	6.935	0.686634
MRPS11	7.24	5.4075	0.746892	9.15	7.26	0.793443
SKA3	8.2275	6.145	0.746885	10.0425	7.9175	0.788399
ERI1	9.815	7.33	0.746816	8.945	5.65	0.631638
NDUFS7	8.57	6.4	0.746791	9.265	6.335	0.683756
TMLHE	8.23	6.145	0.746659	9.88	7.33	0.741903
NFKB2	6.935	5.1775	0.746575	11.5	8.3625	0.727174
NFAT5	6.925	5.17	0.74657	11.025	7.6175	0.69093
NT5C3A	9.15	6.83	0.746448	12.39	6.465	0.521792
DHX30	9.385	7.005	0.746404	9.2	6.275	0.682065
RUFY1	8.315	6.205	0.746242	10.905	7.005	0.642366
VDAC3	7.3575	5.49	0.746177	10.5225	7.6175	0.723925
PGRMC2	8.7325	6.515	0.746064	10.0675	6.92	0.68736
CYCS	8.1325	6.065	0.745773	9.9325	6.6725	0.671785
HEXIM1	6.785	5.06	0.745763	9.84	7.345	0.746443
CUTA	9.3325	6.9575	0.745513	15.5625	11.1725	0.717912
SEPT9	8.005	5.9675	0.745472	10.08	6.6425	0.658978
OTUB1	8.355	6.2275	0.745362	9.57	5.9475	0.621473
UCK2	9.35	6.965	0.74492	8.1825	6.2625	0.765353
MOGS	8.4525	6.2925	0.744454	9.0925	6.5725	0.722849
LSM14A	8.315	6.19	0.744438	10.585	7.46	0.704771
NSDHL	7.1525	5.3225	0.744145	9.4625	5.655	0.597622
ILKAP	8.175	6.0825	0.744037	9.5825	6.4375	0.671798
HMOX2	8.9925	6.6875	0.743675	10.1725	7.4775	0.73507
GMPPA	8.95	6.655	0.743575	11.785	5.955	0.505303
DPM3	8.8325	6.5675	0.743561	10.035	6.9725	0.694818
BID	8.4675	6.295	0.743431	8.9175	7.2575	0.813849
RPS12	8.9275	6.635	0.743209	8.7	6.04	0.694253
SCAF11	9.1675	6.8125	0.743114	8.755	6.7975	0.776413
ZC3H13	7.975	5.925	0.742947	9.65	6.605	0.684456
SMPD4	8.2	6.085	0.742073	9.3175	6.7825	0.727931
TTK	9.0475	6.7125	0.741918	9.6325	6.965	0.723073
RPN1	7.8975	5.8575	0.74169	9.97	6.995	0.701605
CHD6	7.83	5.805	0.741379	10.6	6.9	0.650943
ATAD3B	10.125	7.505	0.741235	8.1675	5.595	0.685032
SFSWAP	9.68	7.17	0.740702	8.425	6.195	0.735312
ZC3H11A	8.6575	6.4125	0.740687	8.8475	6.6475	0.751342
CNOT1	8.965	6.64	0.740658	9.645	6.6225	0.686625
HM13	7.585	5.6175	0.740606	12.1075	9.015	0.74458
FOXRED1	8.3275	6.1625	0.740018	10.425	7.345	0.704556
CIZ1	9.335	6.9075	0.739957	9.645	6.54	0.678072
POLR2B	8.88	6.57	0.739865	9.895	7.14	0.721577
CKAP5	7.2825	5.385	0.739444	9.28	5.72	0.616379
C15orf39	7.635	5.645	0.739358	10.09	7.665	0.759663
CALD1	6.6525	4.9175	0.739196	9.99	8.88	0.888889
TMEM38B	8.22	6.075	0.739051	10.125	7.52	0.742716
TCIRG1	8.085	5.975	0.739023	13.655	8.115	0.594288
QRSL1	9.5875	7.085	0.738983	9.3275	6.0075	0.644063
CTC1	8.615	6.365	0.738828	8.92	5.63	0.631166
ACAD10	9.9125	7.3225	0.738714	9.655	6.38	0.660798
NOM1	9.29	6.8625	0.738698	9.0375	6.55	0.724758
GPAT2	8.945	6.6075	0.738681	9.6175	6.905	0.717962
TXLNG	9.46	6.9875	0.738636	8.615	6.225	0.722577
BRAT1	8.9425	6.6025	0.738328	9.8825	6.81	0.689097
UHMK1	6.2925	4.645	0.73818	7.8625	5.71	0.726232
TM7SF2	5.4325	4.01	0.73815	13.79	9.3675	0.679297
LARS	9.345	6.8975	0.738095	8.7575	5.785	0.660577
NARFL	8.505	6.275	0.737801	10.575	7.06	0.667612
RPS6KA4	7.905	5.8275	0.737192	10.77	7.345	0.681987
RNPEP	7.8325	5.77	0.736674	10.3725	7.19	0.693179
UCKL1	9.2325	6.8	0.736529	9.9425	7.43	0.747297
SART1	10.18	7.4975	0.736493	10.1725	5.935	0.583436
ATP2B1	7.9	5.815	0.736076	11.515	6.265	0.544073
GCN1	10.2225	7.5225	0.735877	11.81	6.3425	0.537045
SPTAN1	7.515	5.53	0.735862	10.535	6.64	0.63028
ELP3	7.9975	5.885	0.735855	10.17	7.5075	0.738201
NDC1	9.32	6.8575	0.735783	9.4775	6.52	0.687945
HDAC1	8.2175	6.0425	0.735321	10.4875	7.0925	0.676281
EZH2	8.1975	6.0275	0.735285	9.88	6.2075	0.628289
DENND4C	6.525	4.795	0.734866	10.955	8.93	0.815153
ATPAF1	8.39	6.165	0.734803	9.465	6.6925	0.707079
PKMYT1	8.625	6.3375	0.734783	10.735	7.73	0.720075
NUP188	8.7475	6.4275	0.734781	10.35	6.2375	0.602657
RAB14	8.6275	6.3375	0.73457	9.3875	6.8725	0.732091
LRPPRC	9.625	7.07	0.734545	10.0875	5.73	0.56803
MROH6	6.4725	4.7525	0.73426	11.6175	8.1525	0.701743
SEC16A	8.4625	6.2125	0.734121	10.1875	6.9425	0.681472
SGTA	9.4275	6.92	0.734023	9.95	6.2925	0.632412
TLK2	7.855	5.765	0.733927	10.89	6.83	0.627181
PANK4	8.965	6.5775	0.733687	9.705	6.1975	0.638588
FASN	10.635	7.8025	0.733662	8.3225	5.1975	0.624512
SETX	7.5075	5.5075	0.7336	9.975	7.7675	0.778697
ARHGAP12	9.345	6.855	0.733547	12.375	4.83	0.390303
TFRC	9.5475	7.0025	0.733438	9.105	6.68	0.733663
ADAM19	10.05	7.37	0.733333	9.12	6.51	0.713816
PHF3	8.755	6.415	0.732724	9.16	7.23	0.789301
IRS2	6.94	5.085	0.732709	11.015	7.74	0.702678
RECQL4	9.4275	6.9075	0.732697	9.1175	6.73	0.738141
PLK1	8.575	6.2825	0.732653	9.375	6.1675	0.657867
GIGYF2	8.6425	6.33	0.732427	7.6075	6.5275	0.858035
ZNF460	5.845	4.28	0.73225	11.25	8.205	0.729333
RBFA	8.9225	6.53	0.731858	8.4925	5.87	0.691198
SRD5A3	6.7275	4.92	0.731327	13.3375	9.0375	0.677601
CDK5RAP2	8.24	6.025	0.731189	10.8675	7.615	0.700713
SENP1	8.58	6.27	0.730769	9.39	6.905	0.735357
ATP5J2-PTCD1	9.6825	7.075	0.7307	9.09	6.365	0.70022
MRPL10	7.695	5.62	0.730344	7.2875	5.1025	0.700172
DDX56	9.435	6.89	0.73026	8.3675	5.7875	0.691664
RXRB	8.65	6.315	0.730058	9.71	6.505	0.669928
TXNRD2	9.02	6.585	0.730044	9.205	6.695	0.727322
MTCH1	8.325	6.0775	0.73003	11.41	7.555	0.662138
TINF2	8.125	5.93	0.729846	10.71	7.595	0.70915
SURF6	9.56	6.975	0.729603	9.9	5.535	0.559091
DGCR14	8.635	6.3	0.729589	8.81	6.51	0.738933
RETSAT	7.4725	5.4475	0.729006	12.11	9.1325	0.754129
CRKL	7.6475	5.575	0.728996	10.2125	7.5775	0.741983
SDHA	8.7675	6.3875	0.728543	9.065	6.36	0.7016
FBXO22	8.8225	6.4275	0.728535	9.595	7.145	0.744659
HACD3	7.4825	5.45	0.728366	11.225	7.6025	0.677283
RANBP3	6.2	4.515	0.728226	10.57	8.375	0.792337
TYW1	9.535	6.94	0.727845	8.435	6.165	0.730883
TGOLN2	7.105	5.17	0.727657	12.805	8.54	0.666927
TSG101	8.9275	6.495	0.727527	11.26	7.2875	0.647202
LARP4	9.4775	6.8925	0.727249	9.5225	6.3925	0.671305
MAGT1	7.3025	5.31	0.727148	10.3025	8.005	0.776996
TFB1M	9.105	6.62	0.727073	9.1725	6.4575	0.704007
ETHE1	6.97	5.0675	0.727044	11.5225	7.5325	0.653721
ZFP36L1	7.785	5.66	0.727039	10.215	7.155	0.700441
SPATA5	6.355	4.62	0.726987	6.73	4.465	0.663447
CDK2	9.595	6.975	0.726941	11.26	7.16	0.635879
NAB1	7.045	5.12	0.726757	11.785	7.975	0.676708
KIAA1671	9.02	6.555	0.726718	9.745	6.34	0.65059
MDN1	10.3475	7.5175	0.726504	10.02	6.225	0.621257
IRF2BP1	7.1225	5.17	0.725869	10.885	7.76	0.712908
PSME3	9.01	6.535	0.725305	9.3575	6.6975	0.715736
YARS2	10.035	7.275	0.724963	9.705	5.93	0.611025
TRIP6	8.075	5.8525	0.724768	10.155	7.56	0.744461
PDIA5	7.92	5.74	0.724747	9.175	6.82	0.743324
MAP4	7.8375	5.6775	0.724402	9.9925	7.215	0.722042
ITPA	7.33	5.3075	0.724079	6.73	4.0625	0.60364
CTPS1	8.4625	6.1275	0.724077	9.5175	7.06	0.741791
SLC3A2	10.035	7.265	0.723966	8.25	5.7225	0.693636
ARPC1B	8.2175	5.9475	0.72376	11.2775	6.935	0.614941
TPM3	7.9375	5.74	0.72315	11.08	8.4975	0.766922
EPCAM	8.92	6.45	0.723094	8.34	6.43	0.770983
SRSF10	9.4375	6.8225	0.722914	8.94	6.4275	0.71896
TOMM40	9.13	6.6	0.722892	9.6225	6.7725	0.703819
TEX10	8.755	6.3275	0.72273	8.5775	6.5875	0.767998
ERO1A	8.6875	6.2775	0.72259	10.59	7.06	0.666667
YDJC	9.6075	6.9375	0.722092	9.375	6.425	0.685333
SRP19	8.115	5.855	0.721503	8.47	6.7	0.791027
ANKRD17	9.55	6.885	0.720942	6.975	6.525	0.935484
MRPL4	9.28	6.69	0.720905	9.17	6.99	0.762268
ESYT2	7.495	5.4025	0.720814	10.8525	7.735	0.712739
POLR2A	8.595	6.195	0.720768	10.32	6.03	0.584302
CEP170B	6.8	4.9	0.720588	10.27	7.44	0.72444
MOV10	8.6225	6.21	0.720209	10.37	7.1025	0.684908
DOK1	7.7	5.545	0.72013	11.82	7.23	0.611675
RAB3GAP1	8.58	6.175	0.719697	11.24	5.89	0.524021
SIN3A	8.5775	6.1725	0.719615	10.795	5.2125	0.482862
SF3B2	9.3275	6.71	0.719378	8.94	6.4275	0.71896
STT3A	8.685	6.2475	0.719344	9.8475	7.0325	0.714141
LARP4B	8.9775	6.455	0.71902	9.3725	6.1975	0.661243
CARS2	8.71	6.2625	0.719001	9.095	6.46	0.71028
ID1	9.02	6.485	0.718958	9.275	6.705	0.722911
AVEN	8.075	5.8	0.718266	10.655	7.13	0.669169
PDE3B	9.63	6.915	0.718069	8.2075	5.9775	0.728297
MASTL	7.04	5.0525	0.717685	10.74	7.9925	0.744181
PHB2	9.5425	6.8475	0.717579	10.995	7.505	0.682583
CPSF3L	9.505	6.82	0.717517	9.3025	5.96	0.640688
KIF4A	7.8875	5.6575	0.717274	9.9875	6.875	0.68836
PNPLA6	8.1875	5.8725	0.717252	10.415	7.63	0.732597
ACAD8	9.02	6.4675	0.717018	9.305	6.605	0.709833
KEAP1	9.1075	6.53	0.716991	8.56	6.1325	0.716414
MTUS1	6.465	4.635	0.716937	8.815	6.45	0.731707
MCM8	7.93	5.685	0.716898	10.01	7.805	0.77972
CDK5RAP1	8.715	6.2475	0.716867	9.35	6.4425	0.689037
PALLD	9.4475	6.7725	0.716856	8.3425	5.4475	0.652982
SELK	6.545	4.69	0.716578	9.745	9.71	0.996408
ATM	5.95	4.26	0.715966	9.66	7.305	0.756211
PHLDB2	7.9225	5.67	0.715683	10.6575	7.795	0.73141
PASK	8.335	5.965	0.715657	8.805	6.6425	0.754401
BAG4	8.25	5.9	0.715152	10.62	7.395	0.696328
NLRP2	10.3975	7.435	0.715076	9.71	5.2375	0.539392
HIST1H1E	6.0975	4.36	0.715047	8.9725	6.785	0.756199
MOCS1	9.12	6.52	0.714912	9.95	7.55	0.758794
PTRH1	7.48	5.3475	0.714906	9.0675	6.5675	0.72429
MCL1	8.13	5.81	0.714637	13.34	7.775	0.582834
AKAP8L	9.4325	6.7375	0.714286	8.9975	6.6325	0.737149
FITM2	5.98	4.27	0.714047	12.935	9.6	0.742172
HSD17B4	7.9975	5.71	0.713973	10.265	5.69	0.554311
NT5C3B	7.9	5.64	0.713924	10.655	7.31	0.686063
TACC1	7.81	5.575	0.713828	11.1325	7.8425	0.704469
HNRNPF	9.1975	6.565	0.713781	9.005	6.34	0.704053
ICMT	7.6925	5.49	0.713682	11.85	8.5375	0.720464
NCAPH	8.92	6.365	0.713565	9.8425	6.3275	0.642875
KIAA0391	11.715	8.3575	0.713402	7.14	4.8575	0.680322
WDR6	9.2625	6.605	0.71309	9.175	6.7775	0.738692
ARHGAP11A	8.88	6.33	0.712838	10.37	6.155	0.593539
MUL1	7.7825	5.5475	0.712817	11.2375	7.945	0.707008
AMFR	9.34	6.6575	0.712794	10.8525	7.2525	0.668279
HSDL1	7.6325	5.44	0.712742	12.4175	8.61	0.693376
COIL	9.2775	6.61	0.712476	9.1775	6.2175	0.677472
BABAM1	8.46	6.025	0.712175	11.67	7.55	0.646958
TRIM32	8.44	6.01	0.712085	11.2	8.085	0.721875
QTRTD1	9.4975	6.76	0.711766	9.2225	6.4675	0.701274
EDC3	8.685	6.18	0.711572	8.505	5.9175	0.695767
KHSRP	9.3425	6.6475	0.711533	9.94	6.935	0.697686
SNAPC3	8.3	5.905	0.711446	11.33	8.13	0.717564
SUGP2	8.95	6.365	0.711173	10.0325	6.77	0.674807
CDAN1	8.88	6.315	0.711149	11.35	6.05	0.53304
EIF2AK4	7.91	5.625	0.711125	11.385	6.905	0.6065
STOML2	8.905	6.325	0.710275	8.41	5.7125	0.679251
UBAP2	8.525	6.055	0.710264	9.865	6.8	0.689306
SMC4	9.1525	6.4975	0.709915	10.0275	7.715	0.769384
FAM208A	8.4925	6.0275	0.709744	9.9275	6.4825	0.652984
CEP85	8.8275	6.265	0.709714	9.845	7.115	0.722702
SPTLC2	8.6775	6.1575	0.709594	10.72	7.335	0.684235
COMTD1	10.63	7.5425	0.709548	10.9775	7.5025	0.683443
PDIA4	7.1925	5.1	0.709072	9.8275	6.5275	0.664208
GTSF1	8.6425	6.1275	0.708996	9.1375	6.8175	0.746101
TCF25	8.7025	6.17	0.708992	10.5025	6.6975	0.637705
RSBN1	9	6.375	0.708333	9.535	6.875	0.721028
GATB	7.3175	5.1825	0.708234	6.71	4.69	0.698957
HSD17B10	8.9425	6.3325	0.708135	10.74	6.56	0.610801
SF1	9.3525	6.62	0.707832	8.4275	6.0575	0.718778
SNX5	9.53	6.745	0.707765	10.47	5.945	0.567813
IDI1	8.76	6.2	0.707763	8.515	6.085	0.714621
ADPGK	9.775	6.9175	0.707673	10.925	7.7225	0.706865
MGME1	9.5825	6.7775	0.707279	9.7475	7.0675	0.725058
WRN	7.765	5.49	0.707019	10.41	7.32	0.70317
OPA1	8.3975	5.935	0.706758	11.0375	7.085	0.641903
ATXN2	8.36	5.9075	0.706639	10.3525	7.0825	0.684134
DCUN1D4	6.945	4.905	0.706263	11.47	8.075	0.70401
GTF3C1	8.91	6.2925	0.706229	9.8975	5.9675	0.60293
MICU2	8.0275	5.6675	0.706011	11.055	8.3525	0.75554
ETV3	8.16	5.76	0.705882	9.775	7.29	0.74578
MRPS16	8.895	6.2775	0.705734	9.8275	6.1525	0.626049
USP19	9.2425	6.5175	0.705166	9.7025	6.8275	0.703685
SHTN1	7.415	5.2275	0.70499	10.4675	7.295	0.696919
C2orf69	7.99	5.63	0.704631	10.895	7.01	0.643414
MED12	9.685	6.82	0.704182	10.6425	6.285	0.590557
NDUFS3	8.6275	6.075	0.704144	9.11	6.3	0.691548
FANCD2	8.025	5.65	0.70405	11.36	7.1425	0.628741
RTEL1-TNFRSF6B	8.2775	5.8275	0.704017	8.9125	7.4	0.830295
ARMC1	8.405	5.915	0.703748	9.825	6.815	0.693639
DIDO1	8.1375	5.725	0.703533	9.895	6.795	0.68671
DDB2	7.81	5.49	0.702945	11.6725	7.3575	0.630328
RAB18	7.765	5.4575	0.702833	10.515	6.7175	0.638849
PAFAH1B3	7.465	5.24	0.701942	9.95	7.555	0.759296
PAIP1	8.93	6.265	0.701568	9.815	6.565	0.668874
FASTKD1	10.04	7.0425	0.701444	8.48	5.945	0.701061
HR	4.655	3.265	0.701396	13.495	9.665	0.716191
PCM1	8.0975	5.675	0.700834	10.5	7.43	0.707619
TAF1C	9.39	6.58	0.700745	10.17	6.56	0.645034
OGT	8.8775	6.2175	0.700366	9.3675	6.4525	0.688818
ZBTB40	9.605	6.725	0.700156	10.345	6.54	0.632189
KHDRBS1	9.66	6.7625	0.700052	9.8275	6.5575	0.66726
SAYSD1	8.98	6.285	0.699889	10.285	7.695	0.748177
AKAP8	9.1575	6.4075	0.6997	9.3875	6.76	0.720107
PIGU	8.195	5.7325	0.699512	10.275	7.215	0.70219
BIRC6	9.455	6.6125	0.699365	10.14	6.29	0.620316
PSMG2	10.5075	7.3425	0.698787	10.06	5.3975	0.536531
SLC25A20	6.835	4.775	0.69861	10.0625	6.935	0.689193
LAMTOR1	6.665	4.655	0.698425	9.185	6.285	0.684268
CAD	8.895	6.21	0.698145	9.52	6.16	0.647059
SEC61A1	8.6775	6.055	0.697782	10.28	7.9475	0.773103
TPX2	8.4775	5.915	0.697729	9.88	6.9525	0.703694
TNRC6B	8.9075	6.215	0.697727	10.6	6.8525	0.646462
NOS3	8.195	5.715	0.697376	12.145	7.3	0.60107
BANP	9.085	6.33	0.696753	9.8	6.78	0.691837
LZTS2	7.9925	5.565	0.696278	11.2675	7.23	0.641669
ERMP1	7.07	4.9225	0.696252	11.5775	8.5375	0.737422
RPIA	9.175	6.385	0.695913	9.095	5.695	0.626168
NCOA5	8.92	6.2075	0.695908	9.625	6.645	0.69039
CCT8	9.0425	6.2925	0.695881	9.82	5.72	0.582485
APOL2	6.5575	4.5625	0.695768	11.0975	6.8975	0.621536
REEP4	9.125	6.3475	0.695616	10.9375	7.4	0.676571
LARS2	9.8825	6.8725	0.695421	8.8325	5.7975	0.656383
COX20	7.3325	5.0975	0.695193	8.9725	6.0975	0.679576
RPRD2	9.185	6.385	0.695155	11.11	6.58	0.592259
MRPL3	9.07	6.305	0.695149	9.345	6.245	0.668272
PROSC	7.625	5.3	0.695082	10.78	6.61	0.613173
PRAF2	5.9975	4.1675	0.694873	13.3	9.43	0.709023
ITGB5	9.045	6.285	0.694859	9.86	6.59	0.668357
SLC16A3	9.5675	6.6475	0.6948	11.3975	8.76	0.76859
C10orf88	8.8625	6.155	0.694499	11.37	7.715	0.67854
AP3B1	7.3975	5.1325	0.693815	10.1925	6.8625	0.673289
FBXL18	10.7075	7.4275	0.693673	9.5675	6.6125	0.691142
RAB11FIP1	8.345	5.785	0.693229	9.345	6.115	0.654361
TAP1	7.02	4.865	0.69302	11.515	8.1375	0.706687
LRRC16A	7.24	5.015	0.69268	10.22	6.415	0.627691
FNDC3B	8.425	5.835	0.692582	9.31	7.5	0.805585
TXLNA	8.585	5.945	0.692487	10.36	7.525	0.726351
BAHD1	9.17	6.35	0.692475	9.52	6.515	0.684349
PCGF2	8.825	6.105	0.691785	10.32	6.075	0.588663
PEPD	8.965	6.2	0.691578	10.1625	7.3525	0.723493
AGK	8.325	5.7525	0.690991	10.9125	6.9425	0.636197
EXOSC3	8.19	5.6575	0.690781	8.36	4.69	0.561005
L3MBTL3	10.355	7.15	0.690488	8.14	4.9425	0.607187
DNAJB14	7.705	5.32	0.690461	10.82	8.035	0.742606
OSBPL8	7.185	4.96	0.690327	10.99	6.235	0.567334
SP100	8.675	5.985	0.689914	9.16	7.275	0.794214
RRBP1	6.4175	4.4275	0.68991	13.125	8.3475	0.636
PEF1	8.495	5.86	0.689818	9.825	5.97	0.607634
COPS6	9.3	6.415	0.689785	11.46	5.79	0.505236
MORC3	9.745	6.715	0.689071	9.485	7.905	0.833421
MTA1	8.34	5.745	0.688849	10.08	5.115	0.50744
CDC20	9.19	6.33	0.688792	9.3675	6.8175	0.727782
ESPN	7.12	4.9	0.688202	10.08	7.06	0.700397
NPC1	8.795	6.0475	0.687607	9.62	7.21	0.74948
MICALL1	5.89	4.05	0.687606	12.41	8.535	0.687752
EIF4G3	8.67	5.96	0.687428	11.795	6.79	0.575668
STAT1	7.445	5.1175	0.687374	11.5025	6.83	0.593784
NUP205	9.76	6.7075	0.687244	9.56	6.53	0.683054
RSF1	11.11	7.635	0.687219	7.28	5.415	0.743819
SUGP1	8.44	5.8	0.687204	9.925	6.82	0.687154
CEP131	7.395	5.08	0.686951	10	7.995	0.7995
KRI1	8.845	6.075	0.686829	10.145	6.36	0.62691
PI4KA	8.825	6.06	0.686686	10.935	7.15	0.653864
STIM2	7.435	5.105	0.686617	10.38	7.705	0.742293
PLBD2	7.4	5.08	0.686486	10.905	6.035	0.553416
TTF1	9.5525	6.5575	0.68647	8.9975	5.86	0.651292
KIAA1524	8.1775	5.6125	0.686334	11.9425	7.2025	0.603098
CASK	6.9075	4.74	0.686211	13.2875	7.89	0.593791
MCCC2	8.445	5.795	0.686205	10.6675	6.835	0.640731
FXR2	7.63	5.235	0.686107	10.285	6.87	0.667963
UBR5	8.355	5.725	0.685218	9.44	6.185	0.655191
CHEK2	8.845	6.06	0.685133	10.97	7.65	0.697356
DIABLO	10.165	6.955	0.684211	9.3375	6.715	0.719143
TWISTNB	10.295	7.04	0.683827	9.16	6.6275	0.723526
ABHD16A	9.45	6.46	0.683598	12.6325	8.055	0.637641
C5orf24	8.18	5.59	0.683374	10.465	7.56	0.722408
NUP62	8.095	5.525	0.68252	9.82	6.4225	0.654022
UQCRC2	4.44	3.03	0.682432	7.1475	4.4825	0.627142
SDR42E1	9.325	6.36	0.682038	11.21	8.37	0.746655
GYG1	6.55	4.465	0.681679	12.895	8.335	0.646375
ZC3H3	9.22	6.285	0.68167	9.39	6.255	0.666134
UBAP1	8.3	5.655	0.681325	10.575	7.58	0.716785
SNX30	8.08	5.505	0.681312	12.41	6.215	0.500806
AGPAT3	5.2975	3.6075	0.680982	11.165	5.0175	0.449395
TMED2	7.24	4.93	0.680939	11.72	6.105	0.520904
ERLIN1	8.335	5.675	0.680864	10.905	6.8625	0.629298
MCM3AP	9.02	6.14	0.68071	9.915	5.58	0.562784
YRDC	11.0475	7.5175	0.680471	9.5675	6.2125	0.649334
SPATS2	8.775	5.97	0.680342	11.605	6.84	0.589401
LAD1	9.535	6.485	0.680126	8.3	7.39	0.890361
POLR3B	10.4375	7.095	0.67976	8.22	5.54	0.673966
AFG3L2	9.52	6.465	0.679097	9.455	6.0675	0.641724
MPG	8.825	5.99	0.678754	9.76	6.61	0.677254
SLC35B2	8.295	5.63	0.678722	11.1525	7.475	0.670253
KIF2C	8.4025	5.7025	0.678667	10.47	6.8125	0.650669
RBM12B	7.545	5.12	0.678595	8.9575	5.92	0.660899
CCDC14	8.54	5.78	0.676815	9.835	6.67	0.67819
FAM162A	8.44	5.71	0.67654	9.69	7.93	0.818369
SNX27	8.7525	5.915	0.675807	9.8175	5.55	0.565317
RPS6KB1	8.135	5.495	0.675476	10.515	6.1	0.580124
EIF2B4	9.45	6.375	0.674603	9.4525	6.3125	0.667813
PLSCR1	7.55	5.09	0.674172	11.69	8.835	0.755774
TSEN54	8.795	5.9275	0.673962	9.5325	5.96	0.625229
DTL	9	6.0625	0.673611	9.9475	6.78	0.681578
RCCD1	9.01	6.0675	0.673418	12.755	6.4625	0.506664
NOP16	8.765	5.9025	0.673417	7.6325	5.0525	0.661972
KIF20A	8.65	5.825	0.67341	11.245	7.31	0.650067
STAMBP	7.015	4.7225	0.6732	9.2625	5.37	0.579757
CYP24A1	9.995	6.7225	0.672586	8.55	5.4025	0.631871
ZC3H18	7.93	5.33	0.672131	10.405	7.605	0.730899
CDR2	8.28	5.565	0.672101	10.5	7.14	0.68
STX8	8.8575	5.95	0.671747	10.6025	7.2375	0.682622
CUL7	8.145	5.47	0.671578	12.08	6.975	0.577401
NDUFV1	8.3775	5.6225	0.671143	8.805	5.5625	0.631743
TMEM161A	8.6025	5.7725	0.671026	10.9075	7.37	0.675682
IPO4	9.7625	6.55	0.670935	8.3	5.45	0.656627
CCDC97	8.4	5.635	0.670833	11.42	7.98	0.698774
ANO1	5.735	3.845	0.670445	12.465	8.265	0.663057
TRIOBP	7.9	5.295	0.670253	10.13	7.275	0.718164
DTYMK	9.005	6.035	0.670183	8.845	5.92	0.669305
PSME1	6.295	4.2075	0.668388	12.4875	7.74	0.61982
YIPF5	10.24	6.84	0.667969	10.645	9.03	0.848286
HMGCL	8.1975	5.4675	0.666972	11.4825	6.8525	0.596778
ARHGEF12	9.415	6.27	0.665959	9.695	6.525	0.673027
KLC2	7.7075	5.13	0.665585	10.8375	7.4725	0.689504
TAP2	8.255	5.49	0.665051	13.655	7.275	0.532772
TMEM214	8.5025	5.6525	0.664804	10.29	6.5425	0.635811
TJP1	9.7475	6.48	0.664786	10.5625	7.0575	0.668166
SMARCD1	10.885	7.235	0.664676	9.4325	5.6175	0.595547
MRPL28	9.07	6.02	0.663727	8.19	5.97	0.728938
CARM1	9.1675	6.08	0.663212	9.0025	5.515	0.612608
VMP1	7.42	4.92	0.663073	12.71	6.855	0.539339
SELT	7.69	5.095	0.662549	11.585	7.94	0.685369
SAPCD2	9.8825	6.5475	0.662535	9.955	6.48	0.650929
EIF3G	9.1275	6.0425	0.66201	10.31	6.205	0.601843
STAU2	8.3875	5.5525	0.661997	10.5975	7.8375	0.739561
FAM91A1	8.06	5.33	0.66129	11.065	6.815	0.615906
RRP1B	10.3475	6.8425	0.661271	9.3725	5.81	0.619899
PDXK	8.365	5.53	0.661088	10.52	6.185	0.587928
IMPDH1	10.1125	6.685	0.661063	8.63	5.6625	0.656141
SIRT1	8.26	5.46	0.661017	10.08	5.62	0.55754
DCAF13	11.5625	7.6425	0.660973	8.8425	5.4725	0.618886
ZNF346	9.055	5.985	0.660961	10.79	5.93	0.549583
VARS2	10.4675	6.9125	0.660377	8.5825	5.7125	0.665599
PHGDH	8.29	5.4725	0.660133	11.695	6.6625	0.569688
ALG14	8.3325	5.49	0.658866	10.1225	6.295	0.621882
HLA-C	6.3725	4.1925	0.657905	13.7	10.0025	0.730109
GPR75-ASB3	8.835	5.81	0.657612	11.52	6.435	0.558594
GNA13	10.355	6.8075	0.657412	13.0275	6.4575	0.495682
FPGS	9.63	6.325	0.656802	9.9075	5.76	0.581378
RTCB	9.1325	5.9925	0.656173	9.755	6.095	0.624808
GRSF1	11.0775	7.265	0.655834	9.7525	5.695	0.583953
AURKB	8.4975	5.5675	0.655193	10.4375	7.2275	0.692455
TRABD	9.69	6.3425	0.654541	11.085	7.49	0.675688
POLG	9.3675	6.125	0.653856	8.4375	5.86	0.694519
ISCU	9.36	6.12	0.653846	9.93	6.245	0.628902
AGPAT2	7.82	5.1075	0.653133	12.73	7.755	0.609191
FAM96A	7.07	4.615	0.652758	7.78	4.95	0.636247
ATXN10	10.005	6.5225	0.651924	11.405	6.545	0.573871
NDUFB9	10.435	6.8025	0.651893	10.0325	5.7625	0.574383
R3HDM1	8.045	5.24	0.651336	9.87	7.325	0.742148
NME3	6.915	4.5	0.650759	10.98	8.39	0.764117
CERS6	9.66	6.285	0.650621	10.93	6.7	0.612992
PTDSS1	8.435	5.485	0.650267	10.74	7.295	0.679236
YKT6	8.39	5.445	0.648987	11.47	7.935	0.691805
MRPL38	10.14	6.5725	0.648176	9.6925	5.605	0.578282
XRCC4	7.4825	4.8475	0.647845	12.3875	7.4725	0.603229
CASC5	10.6025	6.8625	0.647253	8.2575	5.9525	0.72086
ADAM15	9.7475	6.3075	0.647089	10.0525	6.6175	0.658294
NAA35	9.2625	5.9875	0.646424	10.3275	5.8825	0.569596
DEPDC1	9.1825	5.925	0.645249	10.1475	6.8325	0.673319
ATF6	9.1075	5.8725	0.644798	11.6075	6.0375	0.520138
HNRNPM	8.5225	5.495	0.644764	9.06	4.8475	0.535044
PSMD14	8.6925	5.6	0.644234	10.905	6.79	0.62265
TSR3	9.33	6.01	0.644159	8.325	5.685	0.682883
IPO9	8.52	5.47	0.642019	9.86	5.0825	0.515467
PAICS	9.955	6.385	0.641386	10.7825	5.59	0.518433
SUMF1	8.04	5.1525	0.640858	9.7	6.6875	0.689433
NDC80	9.0925	5.82	0.640088	11.5775	7.2925	0.629886
C15orf57	7.82	5.005	0.640026	11.125	8.155	0.733034
ABCD3	8.4175	5.385	0.639739	11.3225	6.9025	0.609627
MMTAG2	8.71	5.57	0.639495	11.285	5.88	0.521046
ACAD9	8.01	5.1175	0.638889	10.4625	6.44	0.615532
NDUFB4	8.87	5.66	0.638106	10.405	6.375	0.612686
TRRAP	9.19	5.86	0.63765	10.235	5.9	0.576453
CEP97	8.1775	5.2125	0.63742	12.0425	6.7075	0.556986
STIL	8.525	5.425	0.636364	9.96	7.21	0.723896
SPAG5	8.9625	5.7025	0.636262	10.9125	6.9575	0.637572
C14orf80	9.5525	6.0775	0.636221	10.49	6.2875	0.59938
BAG2	7.88	5.01	0.635787	9.19	6	0.652884
SRC	7	4.45	0.635714	9.925	6.145	0.619144
CDKN2AIP	8.9625	5.695	0.635425	10.58	6.8425	0.646739
BAG6	8.9625	5.6925	0.635146	10.7775	6.5025	0.60334
ANAPC5	10.0175	6.3625	0.635139	10.3725	5.9425	0.572909
MTHFD1L	10.6825	6.7825	0.634917	9.7025	5.98	0.616336
HDHD3	8.17	5.185	0.634639	11.29	7.735	0.68512
TRMT1	9.99	6.3375	0.634384	9.5	5.975	0.628947
PRRC2A	8.065	5.115	0.634222	10.1775	6.9825	0.686072
ALG1	9.9075	6.28	0.633863	11.7125	7.19	0.613874
CTDP1	8.94	5.6425	0.631152	11.6075	5.3525	0.461124
SEC24C	9.24	5.83	0.630952	11.165	5.8825	0.52687
MED13	7.505	4.73	0.630247	11.695	7.56	0.64643
DNAJC25	9.5275	6	0.629756	11.855	7.6375	0.644243
ELAC2	11.37	7.1525	0.629068	9.29	5.305	0.571044
NARS2	10.5675	6.6475	0.629051	8.8025	5.9025	0.670548
COMT	9.5525	6.0075	0.628893	11.3	6.81	0.602655
RNF214	9.305	5.85	0.628694	10.3775	6.96	0.670682
SMNDC1	9.45	5.94	0.628571	9.56	6.03	0.630753
STT3B	8.1325	5.095	0.626499	10.145	6.8875	0.678906
ADCK4	9.2775	5.81	0.626246	10.8025	6.82	0.631335
LRIF1	9.935	6.21	0.625063	12.475	6.415	0.514228
C16orf58	7.2325	4.5175	0.624611	13.5025	8.18	0.605814
SMC6	7.855	4.905	0.624443	11.28	5.89	0.522163
DCTN2	8.6775	5.4175	0.624316	11.2925	6.2575	0.554129
RB1	7.9975	4.99	0.623945	11.175	6.66	0.595973
C17orf96	7.935	4.945	0.623188	8.875	4.955	0.55831
TRNT1	7.935	4.945	0.623188	10.985	5.58	0.507965
SEPN1	7.655	4.765	0.622469	10.6925	6.5075	0.608604
GPR126	9.63	5.99	0.622015	10.995	7.515	0.683492
SUPT3H	8.1	5.03	0.620988	8.915	5.76	0.646102
SASS6	9.165	5.69	0.62084	10.995	6.35	0.577535
HMMR	8.195	5.0875	0.620805	11.1875	7.32	0.654302
TANC1	8.425	5.23	0.620772	10.19	7.32	0.718351
CCNH	9.835	6.105	0.620742	11.195	6.03	0.538633
SYNCRIP	10.9525	6.7925	0.620178	11.055	5.895	0.533243
HSDL2	9.0975	5.6375	0.619676	10.8275	6.2775	0.579774
CEND1	5.285	3.27	0.618732	14.65	10.675	0.728669
NUF2	7.285	4.505	0.618394	11.455	6.095	0.532082
NR2F1	8.49	5.24	0.617197	9.9	6.11	0.617172
SQLE	11.815	7.285	0.616589	8.235	4.8675	0.591075
FAM53C	8.45	5.21	0.616568	11.8	8.115	0.687712
OTUD4	8.31	5.115	0.615523	10.375	7.465	0.719518
GEMIN8	10.2425	6.2975	0.61484	10.48	5.785	0.552004
PRR14	8.54	5.25	0.614754	11.165	9.055	0.811017
SACS	10.495	6.44	0.613626	10.71	5.725	0.534547
ERCC6L	9.8075	6.0125	0.613051	11.2275	6.82	0.607437
NT5C2	8.745	5.3475	0.611492	11.72	5.8825	0.50192
CORO1B	8.155	4.98	0.610668	11.98	5.37	0.448247
USP54	11.81	7.2	0.609653	10.525	6.22	0.590974
POLR1C	13.47	8.2	0.60876	9.3175	5.0375	0.540649
NXN	6.9175	4.21	0.608601	9.0225	5.2725	0.584372
ADAR	9.7275	5.905	0.607042	10.43	6.02	0.577181
MLYCD	6.2	3.7625	0.606855	9.5125	5.37	0.56452
GLCE	7.79	4.725	0.606547	12.48	8.3	0.665064
BRD1	9.34	5.65	0.604925	10.555	7.35	0.696352
PNISR	6.53	3.95	0.6049	6.985	8.605	1.23193
BAX	7.58	4.58	0.604222	10.565	6.555	0.620445
C19orf52	9.35	5.6425	0.603476	10.76	6.8875	0.640102
PIK3R4	14.765	8.905	0.603115	11.195	5.72	0.510942
NUS1	9.9875	6.02	0.602753	9.42	5.6525	0.600053
BCS1L	9.6325	5.795	0.601609	11.485	6.1825	0.538311
FLVCR1	10.025	6.02	0.600499	9.85	5.725	0.581218
TCF12	9.345	5.61	0.600321	9.135	7.21	0.789272
RPS6KA3	4.93	2.9575	0.599899	6.08	3.285	0.540296
NAPRT	9.03	5.415	0.599668	10.685	7	0.655124
SMARCA4	10.26	6.1525	0.599659	11.23	5.07	0.451469
MYO9B	9.135	5.455	0.597154	10.615	6.855	0.645784
MFSD5	8.4625	5.0525	0.597046	12.17	6.78	0.557108
ABCC1	9.235	5.505	0.596102	10.795	7.205	0.667439
NR2F2	10.045	5.9825	0.59557	11.125	5.74	0.515955
SLC2A1	8.2375	4.885	0.59302	11.8825	8.065	0.678729
FXR1	8.955	5.3025	0.592127	11.2875	6.1025	0.540642
RFC4	10.6975	6.3275	0.591493	12.6775	6.455	0.50917
C12orf29	9.045	5.35	0.591487	9.545	5.5175	0.578051
PARS2	9.745	5.755	0.590559	10.345	7.66	0.740454
JADE2	7.9825	4.7125	0.590354	12.91	6.57	0.508908
NONO	9.4025	5.545	0.589737	12.1475	6.475	0.533031
POLR3E	9.565	5.64	0.58965	10.52	5.755	0.547053
PTPN2	10.63	6.2475	0.587723	10.37	5.975	0.576181
CCZ1B	8.775	5.155	0.587464	11.0975	6.075	0.547421
DOCK9	8.335	4.895	0.587283	10.74	5.39	0.501862
MYL6	8.5725	5.0325	0.587052	14.1325	6.975	0.493543
CHCHD2	9.52	5.575	0.585609	11.13	6.025	0.54133
GRHPR	5.99	3.5025	0.584725	7.4825	3.7675	0.503508
RB1CC1	10.76	6.29	0.584572	9.51	4.54	0.477392
PDCD7	10.27	6	0.584226	10.945	6.09	0.556418
CDKN1A	6.395	3.735	0.58405	13.835	8.69	0.628117
CAMKK2	10.045	5.85	0.582379	10.38	6.88	0.662813
GAK	9.795	5.6975	0.581674	11.025	6.205	0.562812
BSDC1	8.005	4.655	0.581512	11.515	6.99	0.607034
GTPBP6	11.9125	6.925	0.581322	9.575	4.965	0.518538
FOSL1	8.12	4.71	0.580049	10.955	8.875	0.810132
DNAJC9	9.91	5.735	0.578708	13.6525	7.0725	0.518037
SPG21	11.1025	6.4175	0.578023	10.105	5.815	0.575458
PIGO	10.1225	5.84	0.576933	11.05	6.83	0.6181
NUDT8	8.725	5.0025	0.573352	11.0575	6.0525	0.547366
PNO1	11.77	6.7125	0.570306	10.1625	5.815	0.572202
LMBR1	7.665	4.37	0.570124	15.465	6.795	0.439379
NFU1	9.2275	5.26	0.570035	11.67	6.7975	0.582476
LRRK1	10.735	6.115	0.569632	10.42	5.59	0.536468
CD151	8.9525	5.0975	0.569394	11.9375	7.35	0.615707
TIMP2	5.625	3.195	0.568	11.39	7.16	0.628622
PHF5A	9.905	5.625	0.567895	9.875	5.11	0.517468
FAM120B	10.85	6.16	0.567742	10.085	5.46	0.541398
TLCD1	10.74	6.09	0.567039	11.185	6.04	0.540009
WIZ	10.25	5.81	0.566829	9.14	5.255	0.574945
SLC27A3	5.57	3.155	0.566427	14.2775	7.08	0.495885
ATP6V1A	9.7525	5.5175	0.565752	12.5125	6.48	0.517882
TSPAN3	10.17	5.75	0.565388	10.695	6.275	0.586723
RAB13	7.56	4.265	0.564153	14.095	7.925	0.562256
MMS22L	9.16	5.165	0.563865	11.385	6.0825	0.534256
PER1	8.435	4.745	0.562537	11.8425	6.11	0.515938
HNRNPR	11.5525	6.495	0.562216	11.9	5.5725	0.468277
PLD6	10.69	6.005	0.56174	11.675	5.985	0.512634
CYB5B	8.475	4.74	0.559292	13.38	7.6625	0.572683
PGM3	8.47	4.735	0.559032	11.9225	5.4975	0.461103
NISCH	9.2225	5.14	0.557333	12.995	6.6725	0.513467
SLC25A39	7.935	4.42	0.557026	11.505	6.875	0.597566
EHMT2	9.175	5.105	0.556403	12.43	6.335	0.509654
SPTLC1	8.7475	4.8625	0.555873	10.715	5.49	0.512366
PPP1R8	8.965	4.98	0.555494	10.3	5.96	0.578641
DDX49	8.2575	4.565	0.552831	6.4725	3.665	0.566242
FANCE	9.49	5.245	0.552687	11.695	6.085	0.520308
ZW10	6.9075	3.795	0.549403	7.7125	3.915	0.507618
DCUN1D3	8.39	4.59	0.54708	13.025	7.7	0.591171
GFER	10.7775	5.8875	0.546277	12.4275	6.18	0.497284
CD63	8.135	4.43	0.544561	12.34	7.395	0.599271
C3orf38	9.8075	5.32	0.542442	11.33	6.16	0.543689
NEK9	7.755	4.205	0.542231	9.695	4.8375	0.498969
NUP93	10.5	5.69	0.541905	11.3775	5.215	0.458361
BDH1	10.6925	5.7925	0.541735	11.3975	5.515	0.483878
SRM	10.5825	5.72	0.540515	13.235	4.4575	0.336796
HOOK2	9.465	5.115	0.540412	13.045	5.875	0.450364
NUP88	9.84	5.3175	0.540396	10.7375	5.6775	0.528754
S100A4	5.7975	3.13	0.539888	18.6825	8.515	0.455774
HSD17B12	9.73	5.2525	0.539825	11.7875	6.7625	0.573701
ANGEL2	10.4975	5.665	0.539652	10.4125	5.67	0.544538
NCAPD2	9.74	5.2375	0.537731	10.5275	5.305	0.503918
STRN	8.455	4.535	0.536369	9.685	8.305	0.857512
FAM213B	9.87	5.28	0.534954	13.68	7.8	0.570175
CARS	11.1325	5.95	0.534471	11.6625	5.805	0.497749
HEATR3	10.465	5.5725	0.532489	10.205	5.29	0.518373
IKBKG	9.675	5.15	0.5323	13.515	5.66	0.418794
USP33	12.21	6.485	0.531122	12.97	6.185	0.47687
SNX8	9.4375	4.9775	0.527417	11.7675	6.085	0.517102
C20orf27	8.635	4.55	0.526925	8.9	3.9575	0.444663
GNL1	9.32	4.91	0.526824	10.685	7.73	0.723444
PAF1	9.625	5.0675	0.526494	11.085	4.9675	0.448128
USP5	11.1575	5.87	0.526104	13.015	6.35	0.487899
ATP1A1	8.805	4.63	0.525838	14.1225	7.2775	0.515312
SLC7A5	15.57	8.16	0.524085	8.135	2.875	0.353411
CPSF3	11.2625	5.89	0.522974	10.89	5.595	0.513774
MTMR12	8.0325	4.195	0.522253	11.48	5.535	0.482143
IFIT3	5.605	2.92	0.520963	14.735	8.885	0.602986
AKR1A1	9.045	4.705	0.520177	12.575	5.4225	0.431213
CDCA7L	10.3	5.3525	0.51966	10.7175	5.4375	0.507348
USP22	8.845	4.585	0.518372	9.975	4.605	0.461654
ADO	8.7625	4.5325	0.517261	12.8875	7.0075	0.543744
HAUS4	10.29	5.31	0.516035	12.2225	6.26	0.51217
NUDC	10.115	5.1825	0.512358	12.1325	6.2275	0.513291
NBAS	10.4175	5.33	0.511639	11.7125	4.79	0.408965
CHEK1	10.1975	5.215	0.5114	10.7825	5.3825	0.499188
SUZ12	10.41	5.3075	0.509846	11.5875	5.8575	0.505502
QARS	11.605	5.9025	0.508617	12.695	5.06	0.398582
CBX5	7.885	3.99	0.506024	10.34	4.325	0.418279
NUDT16L1	10.065	5.075	0.504223	10.0525	5.1325	0.51057
PSME4	10.42	5.245	0.503359	12.7225	4.62	0.363136
NSUN2	9.6075	4.835	0.503253	9.4925	4.465	0.470371
DLGAP4	9.365	4.705	0.502403	11.47	5.545	0.483435
TBC1D13	9.04	4.5	0.497788	14.09	6.115	0.433996
C14orf159	9.705	4.815	0.496136	12.5325	5.2525	0.41911
TRAPPC9	10.1025	4.9975	0.49468	11.2425	6.1975	0.551256
COG8	10.35	5.06	0.488889	13.46	5.4225	0.40286
BZW1	13.0875	6.355	0.485578	11.725	4.5975	0.392111
PCCB	10.3425	5.02	0.485376	10.9	4.8825	0.447936
ATAD1	10.3225	5.0025	0.484621	12.155	5.225	0.429864
GTF3C3	12.305	5.9625	0.484559	13.145	5.8975	0.44865
SREK1	10.345	4.9725	0.480667	12.64	5.7075	0.451543
AP3S1	11.12	5.305	0.477068	15.075	5.12	0.339635
NCEH1	7.6525	3.645	0.476315	16.5475	7.65	0.462305
BRCA1	9.465	4.5	0.475436	13.545	8.09	0.597268
MRPL39	12.31	5.8475	0.47502	12.0075	5.415	0.450968
TXN2	8.84	4.185	0.473416	9.935	5.935	0.597383
EXOSC5	8.35	3.95	0.473054	12.785	5.985	0.468127
MVD	10.495	4.935	0.470224	10.7225	4.7575	0.443693
HIP1	8.855	4.14	0.467532	13.45	4.3	0.319703
ADD3	7.28	3.4	0.467033	12.67	5.035	0.397395
PML	8.2575	3.855	0.466848	11.6675	4.7175	0.404328
QSER1	9.87	4.605	0.466565	10.49	8.555	0.815539
SMC2	10.48	4.8725	0.464933	13.1625	5.25	0.39886
STRBP	9.805	4.5275	0.461754	10.0675	4.2975	0.426869
MAPK1	9.2625	4.265	0.460459	11.5175	4.2775	0.371391
PDS5A	11.4475	5.26	0.459489	12.5425	4.905	0.39107
SHROOM1	9.515	4.35	0.457173	12.765	6.795	0.532315
ACOT9	9.09	4.155	0.457096	15.88	5.5675	0.350598
NPEPL1	7.26	3.2975	0.454201	15.81	8.0025	0.506167
CCNT1	11.805	5.355	0.453621	11.8875	5.0525	0.425026
MAF1	10.7275	4.855	0.452575	13.9425	5.53	0.396629
GNE	7.725	3.495	0.452427	15.875	7.05	0.444094
WAPL	10.535	4.705	0.446607	12.67	5.0425	0.397987
TCAF1	11.3875	5.06	0.444347	14.9825	5.6425	0.376606
MED17	11.775	5.2275	0.443949	13.0575	5.2925	0.405323
IPPK	10.9075	4.815	0.441439	9.15	4.0525	0.442896
LSM12	14.3675	6.335	0.440926	10.065	6.255	0.621461
BRD7	12.4475	5.485	0.440651	11.4625	5.445	0.475027
GRPEL2	14.895	6.56	0.440416	12.245	5.56	0.454063
HADHB	10.645	4.67	0.438704	13.8675	5.415	0.390481
BCAR3	8.8525	3.8675	0.436882	16.6025	5.945	0.358079
SBF1	12.9525	5.6425	0.43563	12.1325	5.02	0.413765
GMPS	11.96	5.1875	0.433737	13.95	5.6875	0.407706
MTHFD1	11.8025	5.085	0.430841	13.3725	5.455	0.407927
TBRG4	12.315	5.29	0.429557	12.115	4.4975	0.371234
CDA	6.365	2.7125	0.426159	12.9775	7.975	0.614525
GCSH	10.15	4.3	0.423645	12.395	5.965	0.481242
DYNLL1	10.885	4.58	0.420763	12.855	5.705	0.443796
RIPK4	8.825	3.695	0.418697	10.19	4.08	0.400393
MTBP	11.2925	4.7025	0.416427	11.6175	4.4175	0.380245
MICAL2	13.13	5.4075	0.411843	15.2475	6.3225	0.414658
FAM160B1	11.2	4.6075	0.411384	12.8575	6.08	0.472876
LDAH	14.02	5.72	0.407989	8.305	4.35	0.523781
SH3BP1	7.155	2.905	0.40601	5.6	3.365	0.600893
TRAP1	14.05	5.6825	0.404448	13.0025	4.81	0.369929
RBM33	7.445	3	0.402955	12.015	7.87	0.655015
CDR2L	9.55	3.8225	0.400262	16.19	5.65	0.348981
NCOA2	9.615	3.815	0.396776	14.345	4.875	0.33984
MTAP	14.01	5.4725	0.390614	14.99	5.8575	0.390761
FLII	11.1925	4.335	0.387313	17.5925	5.89	0.334802
[truncated: 63 more rows]
