# Supplementary material for: Complexoform-restricted covalent TRMT112 ligands that allosterically agonize METTL5
Source: Nat Chem Biol. 2026 Jan 8;22(5):770–82. doi: 10.1038/s41589-025-02099-5 (PMC13128453; doi:10.1038/s41589-025-02099-5)
Supplement: Supplementary file 8 — Statistical source data. [file 41589_2025_2099_MOESM8_ESM.xlsx]

## Sheet: Fig. 3e
	Fluorescence intensity
Concentration (nM)	FWG-1B		FWG-33A		FWG-33B
	rep 1	rep 2	rep 1	rep 2	rep 1	rep 2
50000	384915	329185	2480639	2231019	52824	107050
20000	1687303	1952265	4395671	3872285	480686	508636
10000	2796613	3094947	4575095	4471176	715425	778176
5000	4078938	4236741	5465268	5262060	1139989	1305766
2000	4817295	4802624	5797694	5243122	2157791	2253413
1000	4600784	4999755	5649594	5067132	3446909	3497634
500	4714845	4686694	5717000	5596686	4860542	4427187
200	5128493	5112781	5839885	4908053	5674262	5671421
100	5044966	4872234	5768227	5101162	6305344	6154766
10	4857597	4718534	6095971	4778563	6239762	6403119
0	5170184	5244022	6068881	4716269	6969487	6777338
	Relative intensity (% DMSO)
Concentration (nM)	FWG-1B		FWG-33A		FWG-33B
	rep 1	rep 2	rep 1	rep 2	rep 1	rep 2
50000	7.4449	6.27734	40.8747	47.3047	0.757932	1.57953
20000	32.6353	37.2284	72.4297	82.1048	6.89701	7.50495
10000	54.0912	59.0186	75.3861	94.8032	10.2651	11.482
5000	78.8935	80.7918	90.054	111.573	16.3569	19.2667
2000	93.1745	91.5828	95.5315	111.171	30.9605	33.2492
1000	88.9869	95.342	93.0912	107.439	49.4571	51.6078
500	91.193	89.3721	94.2019	118.668	69.7403	65.3234
200	99.1936	97.4973	96.2267	104.066	81.4158	83.6821
100	97.5781	92.9103	95.046	108.161	90.4707	90.8139
10	93.954	89.9793	100.446	101.321	89.5297	94.4784
n	2		2		2

## Sheet: Fig. 3f
	Protein-directed ABPP
	Enrichment (% total intensity)
	DMSO, FWG-49A	FWG-33A, FWG-49A	DMSO, FWG-49B	FWG-33A, FWG-49B	FWG-33B, FWG-49B		The unprocessed enrichment data can be obtained from PXD063358. Protein-directed data is normalized to a sum intensity of 100 across 10 TMT channel that contain 2 replicates of 5 conditions.
TRMT112	1.15	1.31	22.14	19.68	1.51
	1.09	1.32	22.95	25.77	3.08
	1.7	1.52	21.96	21.38	2.72
	1.86	1.77	21.82	21.73	3.53
Average	1.45	1.48	22.2175	22.14	2.71
n	4	4	4	4	4

## Sheet: Fig. 3g
		Enrichment (% DMSO)
Peptide	a.a.	DMSO (%)								DMSO Average (%)	FWG-33A (%)						FWG-33A Average (%)	FWG-33B (%)						FWG-33B Average (%)
K.LLTHNLLSSHVR.G	3-14	121.933	89.2193	107.063	81.7844	104.348	107.826	84.6377	103.188	100	126.394	121.933	130.855	121.739	119.42	113.623	122.327	105.576	99.6283	107.063	122.899	78.8406	76.5217	98.4214
R.ICPVEFNPNFVAR.M	32-44	125.641	79.4872	92.3077	102.564	105	77.5	105	112.5	100	130.769	102.564	146.154	125	85	122.5	118.665	87.1795	76.9231	107.692	132.5	75	70	91.5491
K.VEWSAFLEAADNLR.L	49-62	135.229	88.9427	89.6687	86.1594	108.956	88.0855	83.5661	119.392	100	129.663	108.849	152.594	120.131	95.3985	109.367	119.334	88.5191	81.3795	100.681	122.021	68.8578	79.8685	90.2212
K.GPVEGYEENEEFLR.T	69-82	134.078	82.6816	91.6201	91.6201	104.348	98.9967	76.2542	120.401	100	111.732	109.497	125.14	117.726	109.699	103.01	112.801	80.4469	100.559	89.3855	119.064	73.5786	73.5786	89.4353
R.TMHHLLLEVEVIEGTLQCPESGR.M	83-105	143.529	91.7647	89.4118	75.2941	108.741	95.9102	84.3625	110.986	100	131.765	112.941	136.471	119.006	100.722	111.307	118.702	58.8235	58.8235	68.2353	77.6263	38.1716	39.4547	56.8558
n	8										6							6
The unprocessed enrichment data can be obtained from PXD063358.

## Sheet: Fig. 3h
		Enrichment (% DMSO)
Peptide	a.a.	DMSO (%)								DMSO Average (%)	FWG-33A (%)						FWG-33A Average (%)	FWG-33B (%)						FWG-33B Average (%)
K.LLTHNLLSSHVR.G	3-14	103.965	94.2731	103.965	97.7974	101.587	85.2608	97.0522	116.1	100	97.7974	101.322	109.251	96.1451	104.308	109.751	103.096	105.727	94.2731	106.608	94.3311	87.9819	100.68	98.2669
R.ICPVEFNPNFVAR.M	32-44	90	80	150	80	117.073	87.8049	107.317	87.8049	100	90	70	100	87.8049	97.561	87.8049	88.8618	80	120	130	117.073	87.8049	107.317	107.033
K.VEWSAFLEAADNLR.L	49-62	113.55	66.9118	100.105	119.433	94.1516	81.7329	107.148	116.968	100	95.7983	90.9664	108.824	101.949	100.217	111.913	101.611	96.4286	101.05	115.231	97.0397	80	116.823	101.095
K.GPVEGYEENEEFLR.T	69-82	107.687	89.0889	93.7383	109.486	112.067	78.0693	98.8458	111.018	100	108.136	105.437	113.686	103.673	98.8458	112.907	107.114	101.837	97.1879	104.087	87.9328	85.4145	94.8583	95.2196
R.TMHHLLLEVEVIEGTLQCPESGR.M	83-105	103.574	94.5455	60.9404	140.94	97.6744	80.2326	98.8372	123.256	100	110.596	97.0533	96.3009	90.6977	82.5581	97.6744	95.8133	7.77429	5.01567	8.27586	6.97674	5.81395	10.4651	7.38694
n	8										6							6
The unprocessed enrichment data can be obtained from PXD063358.
