# Supplementary material for: Complexoform-restricted covalent TRMT112 ligands that allosterically agonize METTL5
Source: Nat Chem Biol. 2026 Jan 8;22(5):770–82. doi: 10.1038/s41589-025-02099-5 (PMC13128453; doi:10.1038/s41589-025-02099-5)
Supplement: Supplementary file 11 — Statistical source data. [file 41589_2025_2099_MOESM11_ESM.xlsx]

## Sheet: Fig. 5c
		Measured				Calculated
		Adenosine (A)		N6-Methyladenosine (m6A)		Concentrations					Instrument: Agilent Technologies 6470 Triple Quad
	Name	RT (min)	Area	RT (min)	Area	c(A) (μΜ)	c(m6A) (μΜ)	c(m6A)/(c(A)+C(m6A)) (%)			Calibration curves
1 h replicate 1	no_protein_DMSO_1h_1	7.6884	1.90612e+07	8.15692	37006.9	3.62374	0.000658139	0.0181586			c(m6A) (μΜ) = 0.0000000231*Area(m6A) - 0.0001967200_x000B_ R² > 0.99
	WT_DMSO_1h_1	7.6884	1.91947e+07	8.15692	1.13508e+06	3.68376	0.0260237	0.701489
	WT_33A_1h_1	7.6884	1.85918e+07	8.15692	1.22824e+06	3.41687	0.0281756	0.817859			c(A) (μΜ) = 0.0000000000000153*Area(A)^2 - 0.0000001354628711*Area(A) + 0.6468713629712410_x000B_ R² > 0.99
	WT_33B_1h_1	7.69515	1.84851e+07	8.15692	2.21704e+06	3.37081	0.0510168	1.49092
	C100A_DMSO_1h_1	7.68167	1.89697e+07	8.15692	1.35563e+06	3.58286	0.0311184	0.861058
	C100A_33A_1h_1	7.68167	1.87713e+07	8.15018	1.27196e+06	3.49521	0.0291855	0.8281
	C100A_33B_1h_1	7.6884	1.94074e+07	8.15692	1.25723e+06	3.78057	0.0288453	0.757212
3 h replicate 1	no_protein_DMSO_3h_1	7.68842	2.08482e+07	8.15693	38785.5	4.4728	0.000699225	0.0156304
	WT_DMSO_3h_1	7.68167	1.96334e+07	8.15692	3.62587e+06	3.88495	0.083561	2.1056
	WT_33A_3h_1	7.68167	1.98055e+07	8.15692	4.11611e+06	3.96552	0.0948854	2.33685
	WT_33B_3h_1	7.69515	1.9351e+07	8.15692	6.80531e+06	3.75477	0.157006	4.01367
	C100A_DMSO_3h_1	7.68167	1.93929e+07	8.15692	3.69647e+06	3.77394	0.0851918	2.20754
	C100A_33A_3h_1	7.69515	1.97206e+07	8.15692	3.7663e+06	3.92567	0.0868047	2.16337
	C100A_33B_3h_1	7.6884	1.97956e+07	8.15692	4.17167e+06	3.96083	0.0961688	2.37044
1 h replicate 2	no_protein_DMSO_1h_2	7.6884	2.02308e+07	8.15692	37195.1	4.16843	0.000662488	0.0158905
	WT_DMSO_1h_2	7.6884	2.02702e+07	8.16367	1.49894e+06	4.18747	0.0344289	0.815482
	WT_33A_1h_2	7.68167	2.01783e+07	8.16367	1.51209e+06	4.14309	0.0347326	0.831358
	WT_33B_1h_2	7.68167	2.03073e+07	8.15018	2.65603e+06	4.20549	0.0611576	1.43339
	C100A_DMSO_1h_2	7.70188	2.05876e+07	8.16367	1.55779e+06	4.34292	0.0357882	0.817322
	C100A_33A_1h_2	7.68167	1.89737e+07	8.15018	1.27056e+06	3.58467	0.0291533	0.806717
	C100A_33B_1h_2	7.6884	2.00036e+07	8.15018	1.2972e+06	4.05931	0.0297685	0.728001
3 h replicate 2	no_protein_DMSO_3h_2	7.68167	1.90215e+07	8.16367	32366.1	3.60595	0.000550938	0.0152762
	WT_DMSO_3h_2	7.68167	1.91212e+07	8.15692	3.31255e+06	3.65063	0.0763231	2.04787
	WT_33A_3h_2	7.6884	1.84758e+07	8.15693	3.93424e+06	3.3668	0.0906843	2.62284
	WT_33B_3h_2	7.68167	1.89499e+07	8.15692	5.83931e+06	3.57405	0.134691	3.63172
	C100A_DMSO_3h_2	7.68167	1.92366e+07	8.15693	4.00442e+06	3.70274	0.0923055	2.43226
	C100A_33A_3h_2	7.68842	1.98305e+07	8.15693	3.98388e+06	3.97727	0.091831	2.25679
	C100A_33B_3h_2	7.68167	1.98975e+07	8.15693	3.69574e+06	4.00891	0.0851749	2.08044
1 h replicate 3	no_protein_DMSO_1h_3	7.68842	1.9202e+07	8.16367	31316.2	3.68708	0.000526684	0.0142825
	WT_DMSO_1h_3	7.68842	2.0075e+07	8.15693	1.52651e+06	4.09344	0.0350656	0.849354
	WT_33A_1h_3	7.6884	1.94487e+07	8.15692	1.2545e+06	3.79953	0.0287823	0.751828
	WT_33B_1h_3	7.68842	1.96705e+07	8.15693	2.63024e+06	3.90227	0.0605618	1.52825
	C100A_DMSO_1h_3	7.6884	2.00539e+07	8.15692	1.49406e+06	4.08333	0.034316	0.833389
	C100A_33A_1h_3	7.69515	2.01039e+07	8.16367	1.343e+06	4.10732	0.0308265	0.744937
	C100A_33B_1h_3	7.69515	1.97498e+07	8.16367	1.48881e+06	3.93933	0.0341947	0.860565
3 h replicate 3	no_protein_DMSO_3h_3	7.6884	1.96937e+07	8.15692	31467.2	3.9131	0.000530172	0.0135468
	WT_DMSO_3h_3	7.68842	2.02472e+07	8.15693	3.35512e+06	4.17635	0.0773066	1.81742
	WT_33A_3h_3	7.69515	2.04276e+07	8.16367	4.00218e+06	4.2642	0.0922535	2.11763
	WT_33B_3h_3	7.69515	2.03526e+07	8.16367	6.90077e+06	4.22756	0.159211	3.62934
	C100A_DMSO_3h_3	7.68167	2.07824e+07	8.15692	3.93187e+06	4.43981	0.0906294	2.00046
	C100A_33A_3h_3	7.68842	2.06422e+07	8.15693	3.73359e+06	4.36994	0.0860491	1.93109
	C100A_33B_3h_3	7.68167	2.10261e+07	8.15692	3.97133e+06	4.56268	0.0915411	1.96684
m6A	m6A_0.005uM_1	7.7019	2.27432e+06	8.15693	214127
	m6A_0.005uM_2	7.7019	2.269e+06	8.15693	200714
	m6A_0.025uM_1	7.70188	2.25699e+06	8.15018	1.09288e+06
	m6A_0.025uM_2	7.7019	2.29211e+06	8.15693	1.0819e+06
	m6A_0.05uM_1	7.70863	2.28126e+06	8.15692	2.18276e+06
	m6A_0.05uM_2	7.70188	2.35663e+06	8.15692	2.17454e+06
	m6A_0.1uM_1	7.70188	2.36738e+06	8.15018	4.39238e+06
	m6A_0.1uM_2	7.70863	2.36221e+06	8.15692	4.33649e+06
	m6A_0.2uM_1	7.69515	2.39389e+06	8.15018	8.73894e+06
	m6A_0.2uM_2	7.69515	2.38932e+06	8.15018	8.55397e+06
A	blank_1	7.70188	2.6029e+06	8.16367	10094.6
	blank_2	7.70188	2.59288e+06	8.16367	9950.8
	A_1uM_1	7.68167	8.91254e+06	8.15692	8906.53
	A_1uM_2	7.68167	8.85902e+06	8.15693	9115.17
	A_2uM_1	7.68167	1.32902e+07	8.15693	9358.9
	A_2uM_2	7.68167	1.33913e+07	8.15693	9305.6
	A_5uM_1	7.68167	2.21613e+07	8.15692	9925.88
	A_5uM_2	7.68167	2.20761e+07	8.15693	9947.76
	A_10uM_1	7.68167	3.05181e+07	8.15692	11557
	A_10uM_2	7.67492	3.00155e+07	8.15692	11802.2
	A_20uM_1	7.68167	3.97978e+07	8.15018	14477.8
	A_20uM_2	7.67492	4.02381e+07	8.15018	14474.8

## Sheet: Fig. 5d
Experiment 1
	SAH (μΜ)	0.25	0.125	0.0625	0.03125	0.015625	0.0078125	0.00390625	0.00195312	0.000976562
Luminescence	rep 1	324630	183494	112550	68124	45703	33909	30341	26254	26219			Calibration curve c(SAH) (μΜ)= 0.0000008113 * Luminescence_signal - 0.02167 R² > 0.99
	rep 2	331573	194974	109665	66870	42685	32746	28697	26910	25600
	c(RNA) (μΜ)	80	60	40	20	10	5	3.75	2	1
Luminescence DMSO (WT)	rep 1	177723	137182	128148	111681	85282	64032	55763	47904	41382
	rep 2	137761	130491	131949	113455	93487	63053	55752	50339	40885
	rep 3	162626	147768	149643	136528	108402	69164	66471	50811	42106
Luminescence FWG-33B (WT)	rep 1	163919	160752	151882	134091	111371	88862	82915	64204	58952
	rep 2	192977	173202	176789	159153	128011	102700	85510	66981	61799
	rep 3	122010	133078	125835	111592	111810	79815	81983	63001	48401
	c(RNA) (μΜ)	80	60	40	20	10	5	3.75	2	1
c(SAH) (μΜ) DMSO (WT)	rep 1	0.153144	0.11203	0.102868	0.0861687	0.0593968	0.0378467	0.0294609	0.0214908	0.0148767
	rep 2	0.112617	0.105244	0.106723	0.0879678	0.0677177	0.0368538	0.0294497	0.0239602	0.0143727
	rep 3	0.137833	0.122765	0.124667	0.111367	0.0828434	0.0430511	0.0403201	0.0244389	0.015611
c(SAH) (μΜ) FWG-33B (WT)	rep 1	0.139145	0.135933	0.126938	0.108895	0.0858543	0.0630274	0.0569964	0.0380211	0.0326949
	rep 2	0.168613	0.148559	0.152196	0.134311	0.102729	0.0770608	0.059628	0.0408373	0.0355821
	rep 3	0.0966436	0.107868	0.100523	0.0860784	0.0862995	0.0538526	0.0560512	0.0368011	0.0219949
	c(RNA) (μΜ)	80	60	40	20	10	5	3.75	2	1
kobs (h-1) DMSO (WT)	rep 1	2.29715	1.68045	1.54302	1.29253	0.890952	0.5677	0.441913	0.322363	0.223151			kobs (h-1) = c(SAH)/(c(enzyme)*time) = c(SAH)/(0.2 μΜ*1/3 h)
	rep 2	1.68926	1.57867	1.60084	1.31952	1.01577	0.552807	0.441746	0.359404	0.215591
	rep 3	2.0675	1.84148	1.87	1.6705	1.24265	0.645767	0.604802	0.366584	0.234164
kobs (h-1) FWG-33B (WT)	rep 1	2.08717	2.03899	1.90406	1.63343	1.28781	0.945411	0.854946	0.570316	0.490424
	rep 2	2.5292	2.22838	2.28295	2.01467	1.54094	1.15591	0.89442	0.61256	0.533732
	rep 3	1.44965	1.61802	1.50784	1.29118	1.29449	0.807789	0.840768	0.552016	0.329923
Experiment 2
	SAH (μΜ)	0.25	0.125	0.0625	0.03125	0.015625	0.0078125	0.00390625	0.00195312	0.000976562
Luminescence	rep 1	407437	202379	118067	70907	42311	31359	26272	24536	22861			Calibration curve c(SAH) (μΜ)= 0.0000006832 * Luminescence_signal - 0.01380 R² > 0.99
	rep 2	376072	174190	110855	65343	45815	33421	25860	24710	21987
	c(RNA) (μΜ)	80	60	40	20	10	5	3.75	2	1
Luminescence DMSO (WT)	rep 1	180547	160194	136993	101148	124515	76713	69154	56333	45585
	rep 2	198781	170139	155112	115912	95840	88056	86291	58093	54947
	rep 3	161129	140838	141374	115750	108923	82663	57206	57003	46515
Luminescence FWG-33B (WT)	rep 1	148150	167480	162293	152751	173160	102120	94991	77000	66049
	rep 2	174932	166320	162870	123721	118179	105588	87535	82459	63746
	rep 3	200458	174760	178273	146977	119234	92643	80800	83137	67864
	c(RNA) (μΜ)	80	60	40	20	10	5	3.75	2	1
c(SAH) (μΜ) DMSO (WT)	rep 1	0.136941	0.119559	0.0997458	0.0691342	0.0890896	0.0482667	0.0418113	0.0308622	0.0216834
	rep 2	0.152513	0.128053	0.115219	0.0817426	0.0646012	0.0579536	0.0564463	0.0323652	0.0296785
	rep 3	0.120358	0.103029	0.103487	0.0816043	0.075774	0.053348	0.0316077	0.0314344	0.0224776
c(SAH) (μΜ) FWG-33B (WT)	rep 1	0.109274	0.125782	0.121352	0.113203	0.130632	0.0699643	0.0638761	0.0485118	0.0391596
	rep 2	0.132146	0.124791	0.121845	0.0884115	0.0836787	0.0729259	0.0575087	0.0531738	0.0371929
	rep 3	0.153945	0.131999	0.134999	0.108272	0.0845796	0.0618709	0.051757	0.0537528	0.0407097
	c(RNA) (μΜ)	80	60	40	20	10	5	3.75	2	1
kobs (h-1) DMSO (WT)	rep 1	2.05411	1.79339	1.49619	1.03701	1.33634	0.724	0.62717	0.462933	0.325251			kobs (h-1) = c(SAH)/(c(enzyme)*time) = c(SAH)/(0.2 μΜ*1/3 h)
	rep 2	2.28769	1.92079	1.72829	1.22614	0.969017	0.869304	0.846695	0.485478	0.445178
	rep 3	1.80537	1.54544	1.55231	1.22406	1.13661	0.80022	0.474116	0.471515	0.337164
kobs (h-1) FWG-33B (WT)	rep 1	1.63911	1.88673	1.82028	1.69805	1.95949	1.04946	0.958142	0.727677	0.587395
	rep 2	1.98219	1.87187	1.82767	1.32617	1.25518	1.09389	0.86263	0.797607	0.557893
	rep 3	2.30917	1.97998	2.02498	1.62408	1.26869	0.928064	0.776355	0.806292	0.610645

## Sheet: Fig. 5e
Experiment 1
	SAH (μΜ)	0.25	0.125	0.0625	0.03125	0.015625	0.0078125	0.00390625	0.00195312	0.000976562
Luminescence	rep 1	438014	246238	155735	87750	59939	44477	34472	30962	29144			Calibration curve c(SAH) (μΜ)= 0.0000005706 * Luminescence_signal - 0.01851 R² > 0.99
	rep 2	490185	263721	158027	90254	62841	46249	35453	29238	30286
	c(RNA) (μΜ)	80	60	40	20	10	5	3.75	2	1
Luminescence DMSO (C100A)	rep 1	209714	170015	189733	132830	102275	90765	73352	55294	53731
	rep 2	187095	151361	149613	110358	133579	89705	79169	62612	53716
	rep 3	176478	153896	151395	123370	123901	76363	73252	55732	49713
Luminescence FWG-33B (C100A)	rep 1	148526	174918	166151	135096	128652	90154	74128	60217	47842
	rep 2	198831	173260	178049	143289	136103	100051	86161	67060	53490
	rep 3	172057	149538	151923	135309	133084	93288	82992	61257	53974
	c(RNA) (μΜ)	80	60	40	20	10	5	3.75	2	1
c(SAH) (μΜ) DMSO (C100A)	rep 1	0.126436	0.0981202	0.112184	0.071598	0.0498046	0.0415951	0.0291753	0.0162954	0.0151806
	rep 2	0.110303	0.0848152	0.0835685	0.0555698	0.0721322	0.0408391	0.0333243	0.021515	0.0151699
	rep 3	0.10273	0.0866233	0.0848395	0.0648506	0.0652294	0.0313229	0.029104	0.0166078	0.0123148
c(SAH) (μΜ) FWG-33B (C100A)	rep 1	0.0827932	0.101617	0.0953642	0.0732142	0.068618	0.0411593	0.0297288	0.0198068	0.0109803
	rep 2	0.118673	0.100435	0.10385	0.0790579	0.0739325	0.0482184	0.0383113	0.0246875	0.0150087
	rep 3	0.0995766	0.083515	0.0852161	0.0733661	0.0717792	0.0433947	0.036051	0.0205485	0.015354
	c(RNA) (μΜ)	80	60	40	20	10	5	3.75	2	1
kobs (h-1) DMSO (C100A)	rep 1	1.89653	1.4718	1.68276	1.07397	0.74707	0.623927	0.43763	0.244432	0.227709			kobs (h-1) = c(SAH)/(c(enzyme)*time) = c(SAH)/(0.2 μΜ *1/3 h)
	rep 2	1.65454	1.27223	1.25353	0.833548	1.08198	0.612586	0.499864	0.322725	0.227549
	rep 3	1.54095	1.29935	1.27259	0.97276	0.978441	0.469844	0.43656	0.249118	0.184722
kobs (h-1) FWG-33B (C100A)	rep 1	1.2419	1.52426	1.43046	1.09821	1.02927	0.61739	0.445932	0.297102	0.164705
	rep 2	1.7801	1.50652	1.55776	1.18587	1.10899	0.723276	0.57467	0.370313	0.225131
	rep 3	1.49365	1.25272	1.27824	1.10049	1.07669	0.65092	0.540766	0.308228	0.230309
Experiment 2
	SAH (μΜ)	0.25	0.125	0.0625	0.03125	0.015625	0.0078125	0.00390625	0.00195312	0.000976562
Luminescence	rep 1	325103	172598	91157	61258	37857	36053	26780	26336	21540			Calibration curve c(SAH) (μΜ)= 0000007919 * Luminescence_signal - 0.01857 R² > 0.99
	rep 2	344112	206538	114962	62474	46677	35723	27575	23175	22325
	c(RNA) (μΜ)	80	60	40	20	10	5	3.75	2	1
Luminescence DMSO (C100A)	rep 1	143770	123413	139262	113903	84381	73980	60399	62063	42263
	rep 2	136862	121694	118759	100930	76885	62430	63272	56649	47217
	rep 3	143012	142577	133866	112102	127268	70762	56744	64290	54595
Luminescence FWG-33B (C100A)	rep 1	134793	116718	102641	104172	70916	61170	56338	60134	45579
	rep 2	141195	123426	119445	119234	90312	71235	69355	47836	39546
	rep 3	156018	137413	125797	105485	115786	70967	58792	64614	45533
	c(RNA) (μΜ)	80	60	40	20	10	5	3.75	2	1
c(SAH) (μΜ) DMSO (C100A)	rep 1	0.119106	0.0989553	0.114644	0.0895416	0.0603185	0.0500228	0.0365793	0.0382265	0.0186269
	rep 2	0.112268	0.0972537	0.0943484	0.0766999	0.0528984	0.0385898	0.0394232	0.0328673	0.0235308
	rep 3	0.118356	0.117925	0.109302	0.0877588	0.102771	0.0468374	0.0329613	0.0404309	0.0308341
c(SAH) (μΜ) FWG-33B (C100A)	rep 1	0.11022	0.0923281	0.0783936	0.0799091	0.0469898	0.0373425	0.0325594	0.036317	0.0219094
	rep 2	0.116557	0.0989682	0.0950275	0.0948186	0.0661895	0.0473056	0.0454446	0.0241435	0.0159375
	rep 3	0.13123	0.112814	0.101315	0.0812088	0.0914055	0.0470403	0.0349886	0.0407516	0.0218638
	c(RNA) (μΜ)	80	60	40	20	10	5	3.75	2	1
kobs (h-1) DMSO (C100A)	rep 1	1.78659	1.48433	1.71966	1.34312	0.904778	0.750342	0.54869	0.573397	0.279404			kobs (h-1) = c(SAH)/(c(enzyme)*time) = c(SAH)/(0.2 μΜ*1/3 h)
	rep 2	1.68402	1.45881	1.41523	1.1505	0.793476	0.578846	0.591348	0.493009	0.352962
	rep 3	1.77534	1.76888	1.63954	1.31638	1.54157	0.702561	0.49442	0.606464	0.462511
kobs (h-1) FWG-33B (C100A)	rep 1	1.6533	1.38492	1.1759	1.19864	0.704848	0.560138	0.488392	0.544755	0.328641
	rep 2	1.74836	1.48452	1.42541	1.42228	0.992842	0.709584	0.68167	0.362153	0.239062
	rep 3	1.96845	1.6922	1.51973	1.21813	1.37108	0.705605	0.524829	0.611275	0.327958
