# Supplementary material for: Complexoform-restricted covalent TRMT112 ligands that allosterically agonize METTL5
Source: Nat Chem Biol. 2026 Jan 8;22(5):770–82. doi: 10.1038/s41589-025-02099-5 (PMC13128453; doi:10.1038/s41589-025-02099-5)
Supplement: Supplementary file 12 — Statistical source data. [file 41589_2025_2099_MOESM12_ESM.xlsx]

## Sheet: Extended Data Fig. 2
		FWG-1A	FWG-1B	FWG-2A	FWG-2B	MY-1A	MY-1B	MY-3A	MY-3B
kobs,GSH/[I] (M-1 s-1)	rep 1	0.029	0.026	0.033	0.008	0.133	0.152	0.1365	0.1495
	rep 2	0.019	0.032	0.015	0.04	0.113	0.113	0.1125	0.1245
	rep 3	0.014	0.027	0.019	0.036	0.083	0.125	0.101	0.1125
	n	3	3	3	3	3	3	3	3
