# Supplementary material for: Complexoform-restricted covalent TRMT112 ligands that allosterically agonize METTL5
Source: Nat Chem Biol. 2026 Jan 8;22(5):770–82. doi: 10.1038/s41589-025-02099-5 (PMC13128453; doi:10.1038/s41589-025-02099-5)
Supplement: Supplementary file 13 — Statistical source data. [file 41589_2025_2099_MOESM13_ESM.xlsx]

## Sheet: Extended Data Fig. 4a
	Protein-directed ABPP
	Enrichment (% total intensity)
	DMSO, FWG-3A	FWG-1A, FWG-3A	DMSO, FWG-3B	FWG-1B, FWG-3B	DMSO, FWG-4A	FWG-2A, FWG-4A	DMSO, FWG-4B	FWG-2B, FWG-4B
RNF14	2.28	2.15	5.74	4.2	7.11	4.95	18.47	2.26		The unprocessed enrichment data can be obtained from PXD063358. Protein-directed data is normalized to a sum intensity of 100 across 16 TMT channel that contain 2 replicates of 8 conditions.
	2.12	2.03	7.45	4.08	7.96	4.6	21.46	3.13
	2.03203	3.33365	5.10347	4.91619	6.35827	4.45735	19.1497	1.36717
	1.42335	1.95711	7.75353	3.97977	6.37	3.20255	23.1482	5.45931
	1.28	2.2	6.65	4.63		6.25	22.71	1.45
	2.32	2.61	5.79	2.74		3.75	21.65	3.23
Average	1.90923	2.38013	6.4145	4.09099	6.94957	4.53498	21.098	2.81608
n	6	6	6	6	4	6	6	6

## Sheet: Extended Data Fig. 4b
	Average IA-DTB blockade (% DMSO)
Cysteine site	FWG-1A	FWG-1B	FWG-2A	FWG-2B
RNF14_212;220;223;225	-4.73	18.58	-2.845	83.1		This data can also be found in Supplementary Dataset 1 (Tab: exp 4 - RNF14 peptides)
RNF14_68	4.98	29.275	22.225	70.345
RNF14_262;265;270	-12.2283	8.60167	-9.99	15.98
RNF14_453	17.225	7.23	47.58	4.2
RNF14_404;406;407	-3.21167	-7.05667	-4.45833	-10.0867
RNF14_57	3.35	-2.71	-19.915	-7.445
RNF14_232	-4.6	13.595	1.12	19.675

## Sheet: Extended Data Fig. 4d
	Protein-directed ABPP
	Enrichment (% total intensity)
	DMSO, FWG-4A	DMSO, FWG-4B	FWG-2B, FWG-4B		The unprocessed enrichment data can be obtained from PXD063358. Protein-directed data is normalized to a sum intensity of 100 across 16 TMT channel that contain 2 replicates of 8 conditions.
RNF14_220;223;225	7.81	21.36	3.24
	5.71	20.05	3
Average	6.76	20.705	3.12
n	2	2	2
