# Supplementary material for: Complexoform-restricted covalent TRMT112 ligands that allosterically agonize METTL5
Source: Nat Chem Biol. 2026 Jan 8;22(5):770–82. doi: 10.1038/s41589-025-02099-5 (PMC13128453; doi:10.1038/s41589-025-02099-5)
Supplement: Supplementary file 15 — Statistical source data. [file 41589_2025_2099_MOESM15_ESM.xlsx]

## Sheet: Extended Data Fig. 5a
	Protein-directed ABPP
	Enrichment (% total intensity)
	DMSO, FWG-3A	FWG-1A, FWG-3A	DMSO, FWG-3B	FWG-1B, FWG-3B	DMSO, FWG-4A	FWG-2A, FWG-4A	DMSO, FWG-4B	FWG-2B, FWG-4B		The unprocessed enrichment data can be obtained from PXD063358. Protein-directed data is normalized to a sum intensity of 100 across 16 TMT channel that contain 2 replicates of 8 conditions.
TRMT112	1.65811	1.65811	26.1548	0.829056	1.28306	1.6285	11.3897	2.86222
	1.19	1.62	28.74	1.43	1.16	1.56	7.54	1.8
	1.32141	2.10631	29.1307	0.82464	0.655738	3.42772	9.0313	1.80825
	1.38176	1.85551	30.379	2.20095	1.3	1.15476	11.6068	2.67469
	1.05	1.53	34.47	3.07		1.55	9.8	2.21
	1.06309	1.15251	31.8927	2.68256		1.1227	11.2072	1.91754
Average	1.2774	1.65374	30.1279	1.83953	1.0997	1.74061	10.0958	2.21212
n	6	6	6	6	4	6	6	6

## Sheet: Extended Data Fig. 5b
	Cysteine-directed ABPP						Cysteine-directed ABPP
	Enrichment (% DMSO)						Enrichment (% DMSO)
	FWG-1A	FWG-1B	FWG-2A	FWG-2B			FWG-1A	FWG-1B	FWG-2A	FWG-2B
TRMT112_100	129.24	50.11	114.94	56.5		TRMT112_C33	105.34	83.34	110.03	93.89
	101.58	53.96	107.1	41.34			102.69	97	111.23	77.91
	124.15	73.84	137.51	64.97			100.65	100.07	107.41	100.37
	101.31	44.3	135.06	52.16			115.12	95.29	110.51	93.42
	110.87	52.38	146.03				97.44	72.81	122.04	89.89
		87.59	145.24	49.17				93.02	111.22
Average	113.43	60.3633	130.98	52.828		Average	104.248	90.255	112.073	91.096
n	5	6	6	5		n	5	6	6	5

## Sheet: Extended Data Fig. 5d
	Protein-directed ABPP
	Enrichment (% total intensity)					The unprocessed enrichment data can be obtained from PXD063358. Protein-directed data is normalized to a sum intensity of 100 across 16 TMT channel that contain 2 replicates of 8 conditions.
Peptide	DMSO, FWG-3A	DMSO, FWG-3B	FWG-1B, FWG-3B
K.LLTHNLLSSHVR.G	1.29177	29.1588	2.03267
R.LQATEVR.I	1	32.5	2
R.ICPVEFNPNFVAR.M	1.18919	28.8935	1.9902
K.VEWSAFLEAADNLR.L	1.42678	30.492	2.02202
K.GPVEGYEENEEFLR.T	0.623366	32.0438	1.9323
R.GIPNMLLSEEETES.-	1.58261	29.7101	1.72246
n	6	6	6

## Sheet: Extended Data Fig. 5e
	Enrichment (% DMSO)
Peptide	a.a.	DMSO (%)								DMSO Average (%)	FWG-1A (%)								FWG-1A Average (%)	FWG-1B (%)								FWG-1B Average 9%)
K.LLTHNLLSSHVR.G	3-14	110.857	102.857	99.4286	86.8571	105.521	100.613	98.1595	95.7055	100	82.2857	100.571	106.286	74.2857	103.067	112.883	107.975	107.975	99.4163	80	91.4286	98.2857	89.1429	105.521	88.3436	103.067	95.7055	93.9369
R.ICPVEFNPNFVAR.M	32-44	109.091	96.9697	109.091	84.8485	104.918	144.262	111.475	39.3443	100	84.8485	109.091	133.333	96.9697	52.459	150.82	104.918	118.033	106.309	84.8485	109.091	96.9697	109.091	144.262	98.3607	137.705	98.3607	109.836
K.VEWSAFLEAADNLR.L	49-62	114.211	105.098	97.23	83.4617	110.801	103.758	99.4632	85.9781	100	74.0207	95.9843	109.818	77.6266	100.236	111.145	117.844	112.089	99.8455	75.8564	84.3796	88.2478	95.3286	98.776	81.7694	105.132	101.267	91.3446
K.GPVEGYEENEEFLR.T	69-82	101.435	130.144	86.1244	82.2967	107.104	100.546	91.8033	100.546	100	88.0383	124.402	135.885	57.4163	109.29	102.732	98.3607	115.847	103.996	91.866	68.8995	72.7273	88.0383	100.546	91.8033	102.732	111.475	91.0111
R.TMHHLLLEVEVIEGTLQCPESGR.M	83-105	129.087	123.142	118.047	29.724	93.75	129.464	109.821	66.9643	100	95.1168	97.6645	131.635	67.0913	85.7143	116.964	88.3929	108.036	98.8268	31.4225	87.4735	101.911	80.6794	88.3929	76.7857	83.0357	88.3929	79.7617
n		8									8									8
The unprocessed enrichment data can be obtained from PXD063358.

## Sheet: Extended Data Fig. 5g
	Enrichment				Relative enrichment to control
Protein name	control	WT:DMSO	WT:FWG-1A	WT:FWG-1B	WT:DMSO / control	WT:FWG-1B / control
TRMT112	0.24375	8.5375	8.48625	7.72875	35.0256	31.7077			This data can also be found in Supplementary Dataset 1 (Tab: exp 8 - quantified)
THUMPD2	0.25	7.9725	8.335	8.45	31.89	33.8
TRMT11	0.2675	8.37625	8.16	8.1975	31.3131	30.6449
HEMK2	0.285	8.28625	8.03625	8.39125	29.0746	29.443
THUMPD3	0.315	8.24875	8.09625	8.3425	26.1865	26.4841
WBSCR22	0.3875	8.0225	7.91375	8.67375	20.7032	22.3839
METTL5	0.48	8.13	8.1325	8.25875	16.9375	17.2057
ALKBH8	0.49125	7.99625	8.245	8.265	16.2774	16.8244
RRP12	0.48	7.68125	8.14375	8.69	16.0026	18.1042
PARN	0.9925	7.5	8.395	8.11	7.55668	8.17128
RPS19	1.305	7.39375	8.0875	8.2125	5.66571	6.2931
BYSL	1.335	7.2025	7.895	8.5675	5.39513	6.4176
TSR1	1.56	7.5975	7.9175	7.925	4.87019	5.08013
RPS9	1.50875	7.13625	8.23625	8.12	4.72991	5.38194
RPS14	1.7575	7.405	7.7625	8.0775	4.21337	4.59602
RPS24	1.785	7.11	8.2	7.9025	3.98319	4.42717
RPS23	1.98625	7.4325	7.77625	7.8075	3.74198	3.93077
RPS3A	2.00875	7.3	7.69875	7.99625	3.6341	3.98071
FAU	1.64	5.9375	8.5275	8.895	3.62043	5.42378
C1QBP	2.0525	7.42	7.57375	7.94875	3.6151	3.87272
RPS13	2.04375	7.33	7.6425	7.98125	3.58654	3.9052
RPS2	2.13875	7.5025	7.60375	7.75625	3.50789	3.62653
RPS8	2.11125	7.27375	7.73125	7.8825	3.44523	3.73357
RPL36	2.15	7.31	7.875	7.67	3.4	3.56744
RPS11	1.8825	6.24	8.5025	8.375	3.31474	4.44887
RPL24	2.26125	7.2125	7.495	8.03375	3.18961	3.55279
RPS3	2.3775	7.4775	7.67	7.47125	3.14511	3.14248
RPS5	2.2925	7.1275	7.945	7.6325	3.10905	3.32933
RPS6	2.2725	6.9775	7.7975	7.9525	3.07041	3.49945
RPS7	2.34625	7.1675	7.5725	7.9125	3.05487	3.3724
RPL7A	2.28	6.9	7.6425	8.175	3.02632	3.58553
RPS25	2.155	6.5125	7.975	8.3575	3.02204	3.87819
RPS4X	2.265	6.8375	7.8525	8.0425	3.01876	3.55077
RPS16	2.55125	7.47375	8.0125	6.96125	2.92945	2.72856
DDX21	2.58375	7.55375	7.2675	7.59375	2.92356	2.93904
RPL7	2.53375	7.32375	7.37125	7.77375	2.89048	3.06808
RPL18	2.48625	7.18	7.3425	7.9925	2.88788	3.21468
RPS28	2.6475	7.61	7.0825	7.66125	2.87441	2.89377
RPL10A	2.29	6.475	8.0725	8.1575	2.82751	3.56223
RPL4	2.57375	7.1525	7.48875	7.7825	2.77902	3.0238
RPS18	2.44	6.7225	7.7575	8.085	2.75512	3.31352
RPS12	2.62125	7.2125	7.51	7.65625	2.75155	2.92084
RSL1D1	2.61	7.14	7.225	8.0325	2.73563	3.07759
RPL13A	2.4125	6.59	7.9775	8.02	2.73161	3.32435
RPL6	2.58625	7.0525	7.39375	7.9675	2.72692	3.08072
RPS15A	2.66	7.13	7.4675	7.7425	2.68045	2.91071
RPL13	2.795	7.4375	7.08	7.6875	2.661	2.75045
SERBP1	2.2325	5.8375	8.4375	8.4925	2.61478	3.80403
DDX24	2.8025	7.19	7.2475	7.7625	2.56557	2.76985
RPL9P9	2.75125	6.99125	7.44625	7.81125	2.54112	2.83916
RPL14	2.7825	7.04	7.25875	7.9175	2.5301	2.84546
RPL3	2.82	7.03875	7.395	7.745	2.49601	2.74645
RPS20	2.725	6.7325	7.7325	7.8125	2.47064	2.86697
RPL18A	2.8575	7.0225	7.895	7.2225	2.45757	2.52756
RPL12	2.8475	6.93	7.4375	7.78375	2.43371	2.73354
RPL11	2.67	6.47	7.89	7.97	2.42322	2.98502
RPL5	2.9825	7.115	7.525	7.3775	2.38558	2.4736
BRIX1	3.395	8.04	6.22	7.3475	2.36819	2.16421
HIST4H4	3.5575	8.3575	6.3975	6.6875	2.34926	1.87983
RPL35	2.7775	6.52	7.9175	7.79	2.34743	2.80468
RPL31	2.8	6.565	7.5225	8.11	2.34464	2.89643
RPL27	3.03375	7.11125	7.25625	7.59875	2.34405	2.50474
TCEB2	3.1425	7.2675	8.8875	5.7025	2.31265	1.81464
RPL32	2.875	6.5625	7.9625	7.5975	2.28261	2.64261
RPLP1	3.16875	7.195	7.26125	7.37875	2.27061	2.3286
RBM39	3.2	7.16	7.1675	7.4725	2.2375	2.33516
RPLP0	3.0775	6.83875	7.29125	7.79125	2.22218	2.53168
NCL	3.16	7.01125	7.41875	7.4125	2.21875	2.34573
RPLP2	3.21375	7.115	7.36	7.3125	2.21392	2.27538
RPL27A	3.1475	6.8625	7.32	7.6675	2.1803	2.43606
RPL10	3	6.4975	7.845	7.66	2.16583	2.55333
DDX18	3.1275	6.74	7.58	7.555	2.15508	2.41567
NPM1	3.54875	7.57375	7.18875	6.69125	2.1342	1.88552
RPS21	3.085	6.465	8.0625	7.38	2.09562	2.39222
RPSA	3.3825	6.88375	7.31875	7.415	2.03511	2.19217
NPM3	3.1775	6.4475	7.595	7.78	2.02911	2.44847
MYO1C	3.5125	7.105	7.34	7.0475	2.02278	2.00641
XRCC6	3.1625	6.1075	7.97	7.7625	1.93123	2.45455
G3BP1	3.64625	6.85625	7.21	7.28875	1.88036	1.99897
RPL23	3.4425	6.335	7.3475	7.8725	1.84023	2.28686
DNAJA2	3.4725	6.39	8.135	7.005	1.84017	2.01728
LRRC59	3.155	5.76625	8.24875	7.83	1.82765	2.48177
GNL3	3.995	7.2575	6.695	7.05	1.81665	1.76471
FXR1	3.76875	6.82125	6.17375	8.23125	1.80995	2.18408
DDX5	3.99	7.1675	6.92125	6.9225	1.79637	1.73496
DHX9	4.085	7.3125	7.045	6.55875	1.79009	1.60557
RPL26	3.795	6.7875	7.0225	7.395	1.78854	1.94862
XRCC5	3.81625	6.76625	7.26875	7.1525	1.77301	1.87422
HNRNPUL1	3.75	6.6175	7.3775	7.255	1.76467	1.93467
RPL8	3.415	6.0125	7.3125	8.2525	1.76061	2.41654
CCT2	3.5875	6.245	7.615	7.5525	1.74077	2.10523
HNRNPM	4.10625	6.97875	7.16375	6.75	1.69954	1.64384
RACK1	3.53375	5.94625	7.45	8.07125	1.6827	2.28405
MRPS22	3.5575	5.985	7.61	7.845	1.68236	2.2052
MRPS9	4.2475	7.02	6.765	6.9675	1.65274	1.64038
NOP58	4.3925	7.24	6.445	6.925	1.64826	1.57655
GRSF1	4.1425	6.795	6.945	7.115	1.64031	1.71756
G3BP2	3.985	6.4975	7.31	7.205	1.63049	1.80803
GATAD2A	4.05875	6.57	7.1575	7.21125	1.61872	1.77672
HMGA1	3.2325	5.2025	6.78	9.78	1.60944	3.02552
HNRNPU	4.185	6.73	7.0125	7.07	1.60812	1.68937
CBX3	4.50875	7.2475	6.9675	6.27375	1.60743	1.39146
PTBP1	4.2075	6.74625	7.105	6.94125	1.60339	1.64973
ALYREF	4.23875	6.77125	6.77	7.22	1.59746	1.70333
TRIM28	4.16	6.58375	7.5025	6.75	1.58263	1.6226
YBX1	4.0325	6.37875	7.55	7.04375	1.58184	1.74675
NAP1L1	3.88	6.0825	7.89	7.1475	1.56765	1.84214
HNRNPA1	4.2975	6.725	7.45	6.52625	1.56486	1.51862
PRDX1	4.1325	6.465	8.09	6.315	1.56443	1.52813
SRRM1	4.4125	6.865	6.925	6.8025	1.55581	1.54164
MFAP1	4.4475	6.88	7.375	6.3	1.54694	1.41653
ILF2	4.53	6.965	6.99	6.5125	1.53753	1.43764
ACTB	4.26125	6.5425	7.65	6.54625	1.53535	1.53623
FASN	4.2325	6.4825	7.595	6.6925	1.5316	1.58122
PAXBP1	4.86	7.42	6.785	5.94	1.52675	1.22222
C14orf166	4.3175	6.58	7.19	6.915	1.52403	1.60162
SRSF3	4.66375	7.09125	6.67125	6.57375	1.5205	1.40954
RBM22	4.5625	6.895	7.25375	6.28875	1.51123	1.37836
TUBB	4.18375	6.245	7.52625	7.045	1.49268	1.6839
HABP4	4.49625	6.71125	6.8875	6.9025	1.49263	1.53517
PABPC4	4.72	6.995	6.935	6.35	1.48199	1.34534
SUB1	5.36625	7.95125	6.3475	5.33625	1.48171	0.99441
SYNCRIP	4.37	6.455	7.19	6.985	1.47712	1.5984
PCBP2	4.3175	6.37375	7.35875	6.94875	1.47626	1.60944
PCBP1	4.565	6.72375	6.9875	6.72375	1.47289	1.47289
SNRPD3	4.78	7.0075	6.895	6.3175	1.466	1.32165
RBM25	4.855	7.0775	6.54	6.525	1.45778	1.34398
DNAJA3	4.45	6.46625	6.685	7.39875	1.45309	1.66264
LUC7L3	4.5825	6.6575	7.18	6.5775	1.45281	1.43535
DHX15	5.025	7.295	6.2775	6.4	1.45174	1.27363
SFPQ	4.6075	6.615	6.7375	7.0375	1.4357	1.5274
EEF2	3.59125	5.12875	8.4575	7.82	1.42812	2.17751
EEF1A1	3.71375	5.295	8.27	7.7225	1.42578	2.07943
S100A16	5	7.12625	6.79375	6.08125	1.42525	1.21625
DHX30	4.78	6.7675	6.43	7.0275	1.41579	1.47019
TUBA1A	4.50125	6.3275	7.335	6.835	1.40572	1.51847
HDAC1	4.785	6.72	6.86375	6.63125	1.40439	1.38584
CCT4	4.25625	5.97	7.48875	7.285	1.40264	1.7116
NUP88	4.93	6.9075	6.5525	6.615	1.40112	1.34178
BCLAF1	4.7925	6.69875	6.7225	6.78875	1.39776	1.41654
TXN	3.925	5.47	8.205	7.3975	1.39363	1.88471
PRPF19	4.975	6.9325	6.46	6.63	1.39347	1.33266
HNRNPR	4.715	6.5675	6.9975	6.7225	1.3929	1.42577
HNRNPF	4.99875	6.95625	6.7575	6.285	1.3916	1.25731
RBM17	4.9125	6.8225	6.9575	6.31	1.3888	1.28448
IDE	5.12125	7.10125	6.47125	6.30375	1.38662	1.2309
ELP2	5.145	7.1125	6.1675	6.575	1.38241	1.27794
DAP3	4.83	6.6625	7.035	6.4725	1.3794	1.34006
DDX3X	4.685	6.46	7.0525	6.8025	1.37887	1.45197
SF3B3	5.2425	7.1975	6.115	6.4425	1.37291	1.2289
KPNA2	4.4125	6.0375	7.13	7.42	1.36827	1.68159
HNRNPL	5.28	7.2	7.66	4.87	1.36364	0.922348
PUF60	5.305	7.22875	6.09875	6.36875	1.36263	1.20052
MTA1	4.965	6.75875	6.61875	6.65625	1.36128	1.34063
NUDT21	5.25375	7.15125	6.6425	5.95125	1.36117	1.13276
DDX1	4.54	6.1625	7.625	6.6725	1.35738	1.46971
HSPA1B	4.665	6.32625	7.17125	6.83625	1.35611	1.46543
SDHB	4.3425	5.865	7.3925	7.395	1.3506	1.70294
EDC3	4.84	6.53375	6.27625	7.35375	1.34995	1.51937
SRRM2	5.04625	6.79625	6.7	6.45875	1.34679	1.27991
HSPA9	5.03125	6.77	6.39375	6.805	1.34559	1.35255
PCMT1	4.92625	6.62625	6.94375	6.50375	1.34509	1.32022
PRPF8	5.1225	6.845	6.565	6.47	1.33626	1.26306
PHB2	4.79625	6.40375	7.03	6.77	1.33516	1.41152
HSPA8	4.74875	6.34	7.115	6.79625	1.33509	1.43117
THOC3	5.1725	6.89	6.65	6.2875	1.33204	1.21556
PGAM5	5.205	6.9325	6.61	6.2525	1.33189	1.20125
ILF3	4.8875	6.5075	6.44	7.16	1.33146	1.46496
PLEC	5.165	6.86875	7.15875	5.8075	1.32986	1.12439
IKBKAP	5.2025	6.9125	6.37125	6.5125	1.32869	1.2518
CCT5	4.185	5.5575	7.9225	7.3325	1.32796	1.75209
RPL22L1	4.735	6.285	7.1475	6.8325	1.32735	1.44298
UPF1	5.1375	6.815	6.77	6.2825	1.32652	1.22287
SRSF6	4.63	6.1325	7.235	6.9975	1.32451	1.51134
CDK2AP1	5.115	6.76	6.8725	6.2575	1.3216	1.22336
MTA2	5.085	6.69375	6.42625	6.79375	1.31637	1.33604
HNRNPAB	4.935	6.485	6.8725	6.71	1.31408	1.35968
NOLC1	5.44375	7.11875	6.86875	5.57	1.30769	1.02319
PPIB	4.51375	5.885	7.09875	7.5	1.30379	1.66159
HNRNPA2B1	5.655	7.3675	6.52375	5.4525	1.30283	0.964191
CRYBG3	4.64	6.005	7.3425	7.0075	1.29418	1.51024
SF3B1	5.315	6.8525	6.2675	6.5625	1.28928	1.23471
HDAC2	5.29	6.81875	6.4275	6.46625	1.28899	1.22235
DNAJC13	5.5225	7.1175	6.0175	6.3425	1.28882	1.14848
SF3B2	5.29375	6.81875	6.545	6.3425	1.28808	1.19811
SNRNP200	5.4775	7.01875	6.4525	6.05	1.28138	1.10452
HSPH1	4.85875	6.225	6.9325	6.98625	1.28119	1.43787
TACC2	5.06625	6.4825	6.7025	6.7475	1.27955	1.33185
HSPA5	5.19375	6.59125	6.6425	6.575	1.26907	1.26594
SMU1	5.37	6.8125	6.78875	6.0325	1.26862	1.12337
NONO	5.1725	6.56	6.5475	6.715	1.26825	1.29821
ERGIC1	5.1275	6.48875	6.33	7.0575	1.26548	1.3764
HNRNPA3	5.39	6.815	6.3925	6.3975	1.26438	1.18692
HNRNPK	5.33125	6.7025	6.92125	6.0425	1.25721	1.13341
ERH	5.4	6.78125	6.375	6.4425	1.25579	1.19306
PRMT1	5.15875	6.475	6.54625	6.81875	1.25515	1.32178
ANXA2	5.57	6.9675	6.555	5.90625	1.2509	1.06037
CPSF3	5.6425	7.0425	6.58	5.735	1.24812	1.01639
CD2BP2	5.745	7.145	5.785	6.3225	1.24369	1.10052
TACC3	5.21625	6.44125	6.58875	6.7525	1.23484	1.29451
CHERP	5.59625	6.90875	6.3225	6.17	1.23453	1.10252
TJP1	5.58375	6.8925	6.44	6.08375	1.23439	1.08955
FOCAD	5.51125	6.8025	6.04375	6.6425	1.23429	1.20526
SRSF7	5.40375	6.6675	6.59	6.34	1.23387	1.17326
EFTUD2	5.51125	6.79875	6.475	6.2175	1.23361	1.12815
PSMB5	5.41125	6.66625	6.24	6.6825	1.23192	1.23493
TRIM21	5.39125	6.6225	6.505	6.48125	1.22838	1.20218
MIF	4.405	5.41	8.4975	6.69	1.22815	1.51873
RBBP7	5.365	6.58875	6.2425	6.80625	1.2281	1.26864
BANF1	5.305	6.51	5.965	7.22	1.22714	1.36098
EZR	3.9975	4.87875	7.9625	8.16375	1.22045	2.04221
CLUH	5.62875	6.8575	6.34625	6.1675	1.2183	1.09571
BTF3	5.5	6.6725	6.54	6.29	1.21318	1.14364
RBBP4	5.4975	6.665	6.5025	6.335	1.21237	1.15234
KPNA4	5.135	6.2175	7.0475	6.6	1.21081	1.2853
LMNB1	5.83625	7.065	6.4625	5.635	1.21054	0.965517
MBD2	5.385	6.51	6.2375	6.865	1.20891	1.27484
HNRNPH1	5.785	6.9925	6.3225	5.9	1.20873	1.01988
DCP1A	5.275	6.375	6.425	6.925	1.20853	1.3128
SRSF9	5.8175	7.0275	6.21	5.945	1.20799	1.02192
SLC25A5	5.01	6.0475	7.195	6.745	1.20709	1.34631
GATAD2B	5.46125	6.56875	6.29	6.675	1.20279	1.22225
THRAP3	5.48375	6.59	6.3025	6.62375	1.20173	1.20789
MGEA5	5.75	6.9	5.895	6.455	1.2	1.12261
IGF2BP2	5.4525	6.5375	6.6525	6.3525	1.19899	1.16506
ATAD3A	5.675	6.765	6.2075	6.355	1.19207	1.11982
EIF3F	5.3975	6.395	6.6675	6.5375	1.18481	1.21121
PHB	5.39125	6.37875	6.7225	6.5075	1.18317	1.20705
ANXA1	5.41125	6.39125	7.5225	5.67375	1.1811	1.04851
HNRNPH3	6.355	7.4975	5.1225	6.0225	1.17978	0.947679
EIF4A3	5.7475	6.7775	6.545	5.925	1.17921	1.03088
TLE3	5.485	6.465	6.7325	6.32	1.17867	1.15223
HSP90AB1	4.1425	4.8725	7.665	8.32125	1.17622	2.00875
MBD3	5.62	6.605	6.22125	6.555	1.17527	1.16637
AVEN	5.4675	6.4125	6.33375	6.79125	1.17284	1.24211
PLOD1	5.7675	6.7325	5.78125	6.71875	1.16732	1.16493
PSMC4	5.1925	6.0225	6.7425	7.045	1.15985	1.35676
LMNA	6.11375	7.0775	6.2675	5.545	1.15764	0.906972
IGKV4-1	5.8175	6.69	6.295	6.195	1.14998	1.06489
ACIN1	5.9	6.7475	6.32	6.0325	1.14364	1.02246
HNRNPC	6.35	7.2575	4.98	6.415	1.14291	1.01024
GIT2	5.80875	6.635	6.37	6.1825	1.14224	1.06434
PSMB1	5.6875	6.49625	6.15375	6.66125	1.1422	1.17121
LGALS1	5.155	5.88	6.96	7.005	1.14064	1.35887
HSPD1	4.22625	4.8175	7.85625	8.09875	1.1399	1.9163
PSMA7	5.7525	6.5475	6.3475	6.3575	1.1382	1.10517
PSMB3	5.725	6.515	6.1125	6.645	1.13799	1.1607
ATP5A1	4.1125	4.6625	9.33	6.9	1.13374	1.67781
TRA2B	6.19	6.985	5.8525	5.9725	1.12843	0.964863
PLOD3	5.82375	6.545	6.08875	6.54125	1.12385	1.1232
TPR	5.7925	6.48625	6.25625	6.4675	1.11977	1.11653
PSMA2	5.81625	6.4475	6.1175	6.615	1.10853	1.13733
LMNB2	6.2625	6.925	5.12	6.6975	1.10579	1.06946
PSMA5	5.665	6.255	6.4675	6.61125	1.10415	1.16703
ARHGEF7	6.0275	6.65125	6.2475	6.07625	1.10348	1.00809
MDH2	3.815	4.19	8.5925	8.405	1.0983	2.20315
CHD4	5.87	6.42	5.99125	6.71875	1.0937	1.14459
SRSF1	6.105	6.66625	6.2	6.0325	1.09193	0.988124
NCBP1	6.07	6.6275	6.1075	6.1925	1.09185	1.02018
PSMA3	5.96625	6.5025	5.9425	6.59	1.08988	1.10455
PSMA6	5.9175	6.44375	6.13125	6.50625	1.08893	1.09949
PSMA4	6.01625	6.51125	5.9875	6.485	1.08228	1.07791
HSP90AA1	4.1725	4.49	8.09375	8.24125	1.07609	1.97513
SLC3A2	5.71	6.14	7.51	5.6375	1.07531	0.987303
PSMB6	5.82375	6.2575	6.23875	6.6825	1.07448	1.14746
PSMA1	6.0875	6.525	6.235	6.15	1.07187	1.01027
PRKAR1B	6.435	6.84	6.11	5.6125	1.06294	0.872183
GNE	6.38	6.775	5.83875	6.005	1.06191	0.941223
PSMB7	6.07625	6.43125	5.955	6.53625	1.05842	1.0757
RCN2	5.3125	5.615	6.2175	7.855	1.05694	1.47859
PRKACA	7.365	7.73875	5.4875	4.4075	1.05075	0.598439
GIT1	6.205	6.495	6.15875	6.14	1.04674	0.989525
TRA2A	6.38125	6.6775	6.41625	5.5225	1.04643	0.865426
PSMB2	5.9275	6.16	6.1275	6.78375	1.03922	1.14445
TUFM	5.595	5.7625	7.1425	6.495	1.02994	1.16086
AKAP11	6.9875	7.18375	5.795	5.0325	1.02809	0.720215
HSD17B10	5.4775	5.5725	7.4825	6.465	1.01734	1.18028
GAPDH	3.745	3.755	9.35125	8.14375	1.00267	2.17457
RUVBL1	6.11	6.115	6.1425	6.6325	1.00082	1.08552
PSMB4	6.29875	6.28375	6.0175	6.40125	0.997619	1.01627
PRKAR1A	7.175	7.03875	5.71375	5.07	0.98101	0.70662
PSMD2	6.2075	6.0625	6.32	6.41	0.976641	1.03262
CTNNB1	6.5025	6.155	6.545	5.795	0.946559	0.891196
THOC6	6.9975	6.4025	6.32	5.2825	0.91497	0.754912
CAV1	7.0225	6.4175	5.99	5.57	0.913848	0.793165
ERLIN2	6.585	6.00125	5.98	6.4325	0.911352	0.976841
EEF1D	6.1075	5.5475	6.8875	6.4575	0.908309	1.05731
IMPDH2	6.41	5.775	6.27	6.545	0.900936	1.02106
ESYT1	6.4225	5.7525	5.6725	7.1525	0.895679	1.11366
PRKACB	7.6025	6.765	5.625	5.01	0.889839	0.658994
ERLIN1	6.84875	6.08625	5.86	6.20375	0.888666	0.905822
ATP5B	4.6	3.9825	9.46	6.9575	0.865761	1.5125
CAV2	7.3675	6.345	5.5775	5.7075	0.861215	0.774686
COLGALT1	7.71	5.8625	5.7075	5.715	0.760376	0.741245
PTRF	8.365	5.4525	5.545	5.635	0.651823	0.67364
SSBP1	10.6363	5.79	4.26375	4.31	0.544365	0.405218
RPA1	11.06	5.6975	4.13375	4.11	0.515145	0.371609
RPA2	11.5825	5.6725	3.91125	3.8375	0.489747	0.331319
RPA3	12.01	5.49625	3.78125	3.715	0.457639	0.309326
MVP	10.825	4.835	4.325	5.01875	0.446651	0.463626
