# Supplementary material for: Complexoform-restricted covalent TRMT112 ligands that allosterically agonize METTL5
Source: Nat Chem Biol. 2026 Jan 8;22(5):770–82. doi: 10.1038/s41589-025-02099-5 (PMC13128453; doi:10.1038/s41589-025-02099-5)
Supplement: Supplementary file 17 — Statistical source data. [file 41589_2025_2099_MOESM17_ESM.xlsx]

## Sheet: Extended Data Fig. 6e
Gene	TRMT112 log2(TPM+1) Expression Public 25Q2	METTL5 log2(TPM+1) Expression Public 25Q2
NIHOVCAR3	7.75481	6.58463
HL60	8.14597	6.15876
CACO2	7.75088	6.71239		This data has been obtained from the Cancer Dependancy map: depmap.org/
HEL	7.9866	7.05615
HEL9217	8.12101	7.43922
MONOMAC6	7.23371	6.54761
LS513	7.32065	6.45964
A101D	7.8572	5.96739
C2BBE1	7.43279	7.00066
253J	7.62923	5.83805
HCC827	7.4296	6.29774
ONCODG1	7.66719	6.46157
HS294T	8.21613	6.01148
NCIH1581	9.28654	6.64393
SLR21	7.66086	6.0221
SKBR3	7.64884	5.58494
T24	8.54299	6.06891
MCF7	8.61154	6.06295
MHHCALL2	7.2479	5.959
NCIH1693	8.48012	7.28966
PATU8988S	7.82084	6.41673
PATU8988T	8.60852	6.75079
OPM2	8.48429	6.30975
CH157MN	7.9416	6.68576
253JBV	8.11786	6.31664
GOS3	7.72033	6.12475
KPL1	8.66052	5.8705
HCC827GR5	8.02599	6.91716
PC14	8.11291	5.78161
PANC0213	7.03429	5.77662
MHHCALL3	6.98224	5.84576
NCIH1819	8.66867	6.68517
PLB985	7.37089	6.26902
NCIH1650	8.02413	6.0356
U343	8.00964	6.08268
S117	8.30986	5.49141
EHEB	7.11332	6.21422
SKNMC	8.19533	6.59709
U118MG	8.39376	6.46563
RDES	8.33505	6.42217
PANC0203	7.11182	5.83974
HS895T	7.50116	6.47981
MDAMB134VI	6.8541	7.29965
MV411	7.56461	6.13049
ACHN	7.66089	6.34476
TOV112D	7.38741	6.22437
HEKTE	7.61586	6.01841
NCIH929	7.79173	6.27708
TE617T	8.3188	5.95672
A673	8.15118	6.71019
KARPAS299	8.5526	6.60097
HT1080	8.46928	6.95543
D283MED	8.11505	6.13658
DOHH2	7.38856	5.74322
OPM1	7.43603	6.29739
ML1	6.99263	5.58786
SUPB15	7.63172	6.21679
PANC1005	8.63473	6.87325
HH	7.84437	6.52473
RERFLCMS	7.98677	6.49764
HS616T	7.68706	5.78471
SALE	7.48233	5.89856
OCIAML5	7.33563	5.82283
HCC4006	7.67585	6.85932
HS683	7.92691	4.72344
REC1	7.02577	6.16952
HS611T	7.60299	6.12971
697	7.66288	6.03568
HS706T	7.55936	5.90787
MEG01	8.35351	6.08585
GRANTA519	8.93506	6.31663
KU812	8.68219	6.67488
U87MG	8.43171	6.42178
NCO2	7.03561	6.32698
MJ	7.56006	6.56388
MHHNB11	7.84073	6.40066
TE125T	7.4626	6.42396
BDCM	7.6966	6.31388
GDM1	7.1706	5.65243
G292CLONEA141B1	8.56082	6.46195
HS281T	7.69694	5.77096
MUTZ3	6.30352	5.6643
T3M4	8.40432	6.12134
ACCMESO1	8.53338	7.46321
SKES1	7.70939	6.18579
HS172T	7.37019	6.27775
NCIH684	7.92926	6.69948
PC3	8.20254	6.22281
OV56	7.95872	6.54151
NCIH2452	8.09101	6.56432
PANC0504	7.65861	6.33937
HPAFII	7.88124	5.99789
D341MED	6.81363	5.53072
G401	7.88618	6.97054
ZR751	7.17764	6.50466
GAMG	8.19805	6.65812
SIMA	8.01975	5.97932
RH41	7.61716	4.95438
KE37	6.7678	5.86324
GMS10	7.91158	5.43199
CAOV4	6.86656	5.71438
LOUCY	7.68816	5.92127
ALLSIL	7.35877	5.55486
JVM2	7.62386	6.84085
CAPAN2	8.13831	6.1605
KP3	8.76884	6.1153
NCIH3255	7.60494	6.05366
NCCSTCK140	7.78475	6.13141
HCC1187	7.31429	5.29561
SIGM5	7.30243	6.23519
OCIAML2	7.02045	5.73161
SU8686	7.28085	6.37797
VCAP	10.0844	6.01666
OAW28	8.38616	6.1322
EFM192A	7.74248	6.14606
HUPT3	8.18993	6.24187
HS863T	7.73543	6.24283
CHP212	7.47118	6.55656
NCIH2405	8.14634	6.49926
SUPT11	7.95689	6.37728
COV434	8.0804	6.31674
OCILY19	7.04255	5.36479
TO175T	7.67464	5.53494
KG1C	7.36258	5.86092
SLR20	8.00584	6.99258
LN319	7.28193	5.83695
NCIH1341	7.64078	6.18865
NALM19	7.49605	5.1923
HS229T	8.12843	6.34739
JHOS2	7.83541	7.62863
HS729	8.01646	6.0555
HS274T	7.45881	5.51761
HS940T	7.56516	5.746
CHP126	8.07263	5.53614
8MGBA	9.02766	5.8602
CFPAC1	7.75782	6.45843
PANC0327	7.48403	5.95592
PFEIFFER	7.22885	6.6421
SNU308	8.1153	6.96213
CAL29	7.30493	5.66582
HCC2429	8.35296	6.93488
RERFGC1B	8.81637	6.1363
SKLMS1	8.35529	6.48034
THP1	7.24592	6.2868
T47D	8.40032	5.7973
HS578T	7.52886	6.29335
SKNSH	8.52227	6.2799
HCC2935	6.97169	6.19773
JM1	7.59092	6.08044
M059K	7.69026	6.32781
NCIH2052	8.65262	6.82971
HS888T	7.83452	6.06919
SW1990	8.12043	6.78169
MHHCALL4	7.39452	5.69734
A4FUK	8.4475	6.46686
OCILY3	8.08846	6.67466
OSRC2	7.71921	6.27259
BT12	7.2829	6.5161
CORL105	7.73751	6.49647
GA10	7.57523	6.27827
SW579	7.90451	6.18757
PANC1	8.4806	6.69117
HS751T	7.3236	5.75105
KASUMI6	7.34171	5.75978
KE97	8.1881	6.73387
NOMO1	7.36927	6.15701
RD	7.77521	6.35375
PRECLH	6.15717	5.69775
VMRCRCZ	7.72971	6.57007
TM87	7.46029	5.76937
JHUEM3	7.54213	5.89178
CAL62	8.36019	6.37528
TE159T	7.47107	5.56136
LOUNH91	7.88332	6.4362
NCIH660	7.39695	5.70219
HS766T	7.67313	6.38168
NCIH1618	7.90886	6.21059
HS839T	7.56595	5.70673
SCC9	7.15552	5.41644
SNU869	7.62284	6.03438
L363	7.68251	6.89977
HS343T	7.64971	5.53682
HS737T	7.37084	5.6589
NCIH2444	6.86627	6.38307
CORL311	8.47969	6.18031
SCC25	7.99162	5.97097
RCC10RGB	7.70848	6.15759
HDMYZ	7.42949	7.29335
BHT101	6.93439	6.69358
MFE280	7.71825	5.95661
KARPAS620	8.38434	6.46825
HS934T	7.50562	5.70585
SET2	7.53798	6.56339
HCC1599	7.3766	6.37344
TALL1	7.72672	6.09135
EOL1	7.14793	5.91618
HS255T	6.95695	5.36618
NMCG1	7.6749	6.05266
A204	8.0128	6.65687
COLO320	7.87255	6.14123
NH6	7.35907	5.67758
LP1	8.27902	6.02257
PK59	7.69322	5.90888
C8166	7.73426	6.40093
DETROIT562	8.12092	6.62986
U178	7.80668	6.67811
SNU1079	6.28118	5.75649
CADOES1	7.50626	5.72532
DAOY	7.60063	6.36843
CAL120	8.10231	6.78333
HUPT4	7.97451	6.39348
HS675T	7.59501	6.14243
LN382	7.5261	6.18205
JHESOAD1	7.57679	6.52882
JHH6	7.84028	7.72266
PL21	6.62174	5.82368
A375	9.27085	5.3596
MINO	7.53459	6.79384
SNU398	8.94597	6.9296
ASPC1	8.06201	6.52702
HCC1937	8.23951	6.7281
HS819T	7.22879	5.33479
ECC12	7.61422	5.79572
SUPM2	7.91356	7.22831
KPNYN	8.21285	5.93536
BICR31	7.72523	6.42696
HS822T	7.07872	5.51582
HS742T	6.74259	4.96104
KALS1	6.78776	5.39252
U251MG	7.85119	6.26329
DEL	6.85322	6.42758
CAKI2	7.79973	6.45388
PANC0403	7.86398	6.53464
SW1417	8.47007	6.62534
JHOM1	7.46943	5.42683
SCC4	8.4824	6.26209
HUG1N	7.90944	6.65637
HS600T	7.33764	5.50871
JK1	7.34514	6.1648
RT4	8.05765	6.38635
DANG	8.34682	7.15385
DKMG	7.40273	6.37162
BL41	8.1721	6.36753
OCUM1	7.55713	6.30116
AU565	8.11514	5.98793
CL11	7.97638	6.75093
KMRC20	8.10374	6.29078
NCIH2887	7.71408	7.07714
LS1034	8.59676	6.81782
COLO201	7.40317	6.51614
SCC15	7.63762	5.72014
LMSU	8.7733	5.8023
COV318	7.5768	5.69942
CORL279	7.47845	6.45715
DU4475	7.59341	6.57556
KELLY	7.82122	5.91408
SKNAS	8.52791	6.33778
RERFLCAI	8.21559	6.47014
UOK101	7.86457	6.48263
KASUMI1	7.20512	6.44475
CALU6	7.76976	5.73309
KP4	8.26784	6.65769
SNU213	7.61924	6.42435
HDLM2	8.04597	6.64835
SNU245	7.50693	6.53799
AM38	8.35866	7.1224
HPAC	6.84538	5.3209
SUDHL10	7.72541	6.5122
SLR24	7.2525	5.7678
SF539	6.91778	5.92004
HS852T	7.99968	6.20562
HS834T	7.42861	5.3651
HCC38	8.17759	6.17802
HCC1419	8.60374	5.07545
COV362	8.99227	6.98889
EWS502	8.318	6.8439
SNU840	7.93132	5.55183
KP2	8.1163	6.93783
NCIH1755	7.95829	6.64816
A1207	8.04453	6.38816
HS840T	7.6412	5.84399
TOLEDO	8.67063	6.84451
SNU1033	7.55735	6.26022
NUDUL1	7.11671	5.63269
BT549	7.56366	5.63179
SNU466	7.33925	5.51836
NCIH209	7.69638	6.55397
OV90	8.14695	6.72814
NCIH841	8.20566	6.51481
KLE	8.12844	5.96146
NB4	8.10417	6.99069
EM2	7.58322	5.9326
OUMS23	7.69498	6.54904
NCIH889	7.67011	5.87626
NCIH2029	6.92971	6.09323
HNT34	7.27954	6.3024
SLR25	7.84148	7.06021
LAMA84	7.47623	5.78064
SNU1077	7.85416	6.63389
SNU5	8.30615	6.79305
WM115	7.77303	5.88664
ECGI10	7.62156	6.39957
HS688AT	7.3783	5.41491
PK1	8.08679	6.41754
EFO21	8.50272	7.09978
IMR32	7.80317	5.88259
NCIH2122	7.64469	6.62669
SKNBE2	8.22529	6.29084
KMRC3	7.34894	6.13008
HCC2108	9.10879	7.54827
KARPAS422	8.38897	6.84965
SNU886	7.80567	6.49058
TUHR14TKB	7.67785	6.06388
TE10	8.13407	5.79992
MPP89	8.13993	6.44885
PSN1	8.09332	6.24075
MOLM6	7.14659	5.57628
HT144	8.33635	5.93842
42MGBA	8.48127	6.4622
JHOC5	7.90636	6.56958
SNU620	7.68122	6.28767
JURLMK1	7.81822	6.35253
NCIH1395	6.10122	5.13514
LN215	7.99874	5.98421
CCFSTTG1	7.22121	6.40157
EFM19	7.98027	5.02014
ISTMES2	8.31595	6.68567
YAPC	8.05548	6.48969
JHOM2B	7.824	6.09395
DB	8.15318	6.55732
MSTO211H	7.72714	7.17856
OCIAML3	7.48423	5.18135
NCIH3122	8.09824	5.83875
SR786	7.97803	7.55569
HCC461	8.21634	7.0347
HS870T	7.74504	6.46258
SKNFI	8.69809	6.14136
CL14	8.4224	6.51488
NCIH522	8.31358	7.18038
SNU668	7.5256	6.23038
KPNRTBM1	7.56815	5.85582
JVM3	7.89763	5.7303
QGP1	7.26775	7.15416
RPMI7951	8.33752	6.63433
HCC1500	9.00721	6.09442
COLO678	7.107	5.79578
MKN1	7.90311	6.26006
HCC1428	8.38995	6.97814
TE15	8.08243	6.12472
CAPAN1	8.1936	5.94679
NCIH82	7.88721	7.06739
MKN45	7.51935	7.28371
JEKO1	8.33555	5.94869
NCIH69	7.83467	6.01222
MG63	7.81089	6.54618
NCIH508	7.19662	6.60154
SKHEP1	7.99075	6.70081
MOLM13	7.39099	6.47281
SKMM2	7.96096	6.27136
U2OS	8.06712	6.31423
SUDHL4	7.55575	6.173
SKNDZ	8.52236	6.44378
NCIH226	8.16457	6.78115
SNU1105	7.25406	5.90068
MOLM16	7.74601	6.11809
SNU626	7.55378	5.5733
RL	7.71205	6.82397
P12ICHIKAWA	7.8854	5.6883
SKM1	7.55559	6.1886
HCC1143	6.93934	5.89342
G402	7.59374	6.8992
SF295	7.96519	6.24198
SNU478	7.77237	6.46083
NCIH647	7.93358	6.99279
NCIH1781	7.65446	5.25073
KMS12BM	8.23251	6.60889
T84	7.48394	6.6904
CORL24	7.32902	6.05849
OE33	8.19798	6.91544
SW780	7.95293	6.15301
SKRC52	8.11234	6.25072
KG1	8.33377	6.60052
TF1	7.47071	6.94393
NUDHL1	6.96897	5.95033
H4	8.00959	6.54805
LUDLU1	8.74727	6.66379
MHHES1	7.52431	7.00948
CALU3	7.30458	5.78617
HLF	7.93901	6.77875
NCIH2081	7.5407	6.38116
NCIH520	7.71174	6.86771
J82	8.39088	6.32375
TEN	8.80311	6.93648
RI1	8.03453	5.84895
NCIH2196	7.83472	6.83693
SKCO1	8.49358	5.87373
COLO800	7.53244	6.0435
BL70	7.58286	6.19875
NCIH747	8.15516	6.75422
K029AX	7.37051	5.68697
MEC1	7.34511	6.4244
U937	7.20474	7.2415
SNU685	8.15092	6.2906
TE5	8.86785	6.80831
OVSAHO	8.37275	5.88197
SAOS2	6.99195	5.58409
769P	7.96944	6.60256
SNU1197	7.60856	6.23557
HS739T	7.38194	5.51088
NCIH1944	8.30821	6.96038
BICR6	6.70892	5.31276
NCIH838	9.57583	7.68471
PANC0813	8.13411	6.52104
SW1353	7.12518	6.2151
KMS28BM	8.10575	5.64327
SNU449	7.58006	6.57566
SW837	8.19755	6.9505
SNU475	8.17716	6.26254
SKMEL3	7.57883	5.68489
TC71	8.44755	6.62543
UACC62	7.53261	6.60593
NCIN87	7.8377	6.62519
UO31	7.89368	6.18566
A704	8.10845	6.81994
TYKNU	7.83476	6.73751
NCIH1694	7.80295	6.86864
BV173	7.74361	6.0345
CAKI1	8.35873	6.8846
NCIH1915	9.06968	7.55438
EFE184	7.19578	6.93713
OCIMY7	6.98798	6.01487
SW1088	7.45852	6.62216
LU65	7.7667	6.28441
ME1	7.38964	6.60035
CA46	7.46434	7.27226
SH4	7.61345	6.38378
RERFLCSQ1	7.47685	6.0003
OVKATE	8.00979	6.80916
LU99	7.84336	6.01274
KNS60	7.94984	6.37775
KPNSI9S	8.03431	6.38306
NCIH2228	8.31284	6.57802
NCIH1666	7.88348	6.27185
MESSA	8.2475	6.46462
MELHO	7.54869	5.76483
NCIH2085	7.24775	6.08187
TE8	7.44997	6.26977
MOLP2	8.12917	5.91237
HCC95	8.49285	6.59073
LN428	7.62814	5.5855
BCPAP	8.80397	6.09642
CAL54	7.03433	6.01155
CJM	8.63996	7.00978
TUHR10TKB	8.05214	7.02169
SNU8	7.36473	6.28462
SNU1196	8.74788	6.22948
NALM1	7.10994	5.76623
NCIH460	7.99213	6.92839
CAS1	6.77737	5.65797
SKMEL1	7.95888	6.58549
SNU216	8.56468	6.3119
HCC56	6.89619	6.35424
PK45H	7.79834	6.13812
YH13	7.74252	5.59997
SW1463	7.91174	6.7479
LI7	7.85248	6.22737
HSC2	7.41676	5.5479
RT112	8.07059	6.61789
HUH1	8.04103	6.55282
JHH4	7.72232	6.27412
MALME3M	6.94513	5.90151
SNU387	7.54466	6.11994
KNS81	7.65168	6.63522
HUH7	7.67179	6.4299
NCIH2170	7.71915	6.72548
RERFLCKJ	7.51905	6.34569
SNU182	7.77788	6.93736
VMRCRCW	7.70234	6.95373
GSU	7.34419	5.80439
KU1919	8.19429	5.89165
F36P	7.85545	6.69533
TE11	8.41703	6.53567
SW1116	6.74287	5.88211
SF767	7.61248	5.82214
NCIH716	7.72245	6.12492
MUTZ5	6.22843	5.48402
SNU423	7.71323	6.39858
OELE	7.83655	6.62168
TUHR4TKB	7.6433	6.21642
NCIH1792	7.91632	6.99436
KO52	7.48801	5.98419
EW8	7.79401	6.73869
SNU46	8.13119	6.79369
LS123	7.39874	5.75358
TCCPAN2	8.63181	6.18212
BICR16	7.57594	6.35224
SNB75	7.38826	5.89394
RKN	8.00416	6.3842
NCIH146	8.18613	6.37469
KE39	8.21213	6.55391
CORL88	7.72387	6.04395
HUT78	8.44992	5.92943
NCIH1299	7.95688	6.19802
CALU1	8.05073	6.62335
INA6	7.95596	6.96429
SNU1272	7.44069	6.70522
NCIH1092	8.37573	6.04786
HCC33	7.36654	6.21806
CAL78	7.75729	6.72025
SNU410	7.78393	6.49146
CAL33	6.98136	6.53491
PEER	8.00489	6.86003
59M	7.99893	6.54206
NCIH2030	8.04058	7.03031
UMUC3	8.11092	6.84777
NCIH1184	7.92311	5.55183
KURAMOCHI	7.85219	5.83579
NCIH2171	7.6581	5.95359
HS821T	7.32048	5.69785
OVISE	7.69948	6.21135
ABC1	8.11292	6.07345
T173	7.40512	5.82851
DMS114	8.69701	6.27992
RS5	7.20122	5.55336
SNU61	7.5693	6.46199
NCIH2004RT	7.78758	6.51555
BXPC3	8.41051	5.98
BT20	7.16381	6.96738
SNU761	5.48308	6.12877
HUTU80	8.57515	6.01261
HS618T	7.50739	5.75326
HS606T	7.57598	5.5689
KMS34	8.31509	6.58283
HEYA8	7.55997	6.94106
SNU489	7.45274	5.64508
OE21	7.00374	6.01658
VMCUB1	8.53921	6.4989
HSC4	8.05307	5.7744
HT1197	8.01427	6.64642
BHY	7.49939	5.82903
SNU1076	7.43739	6.1251
IGR39	7.76262	5.96035
K562	7.58246	7.65028
HT29	8.26261	6.47754
SQ1	7.9584	6.19099
UACC893	8.55057	6.5564
A498	7.3673	6.54736
SIHA	8.17996	5.93735
AML193	8.15935	6.55482
A172	7.73915	6.716
NCIH1836	8.35172	6.19593
ECC10	7.86064	6.23326
TDOTT	7.19372	6.42239
HCC78	7.87777	6.1896
EBC1	9.18549	6.09745
KHM1B	7.60738	6.02394
RCM1	7.25763	6.33775
SW1710	7.69273	6.52928
ST486	7.80771	6.77643
UACC812	8.4568	5.66961
ISTMES1	7.84683	6.61083
YKG1	7.76348	5.92779
T98G	8.06953	6.45732
G361	7.38019	6.40755
MDAMB436	8.82665	6.78683
FUOV1	8.18776	5.81775
HCC364	7.98409	6.64303
KMS27	9.16435	6.0227
JHH2	7.5488	6.39635
HCC1171	7.74762	6.60724
UACC257	8.3065	6.43316
C32	7.8733	5.86304
SNU16	7.60341	6.77884
COLO741	7.5506	6.28951
MC116	7.76069	6.63989
JHOS4	7.86513	7.11011
EPLC272H	7.7115	7.17325
NCIH1876	6.95953	5.49617
NCIH1975	8.03203	6.2188
KMS26	7.57833	6.59514
NCIH1437	8.11385	6.8851
NCIH2073	5.75599	4.98014
LN235	7.59668	5.99932
TM31	7.8293	6.19524
BC3C	8.27647	6.7274
DMS153	7.09727	6.53672
LN229	8.71982	6.35411
LCLC97TM1	7.68742	6.66148
TTC709	7.90151	6.79826
KMS21BM	8.00916	5.91339
PATU8902	8.26988	6.52065
SLR26	8.30508	6.59609
MIAPACA2	7.72647	6.5258
M07E	7.64571	6.58445
BEN	7.51447	6.75391
KYO1	8.19564	6.58558
TE6	7.89251	6.68752
PECAPJ34CLONEC12	8.20863	6.20095
KYM1	7.68777	6.05896
COV644	7.90667	6.17975
SF126	7.97448	6.63155
NCIH2227	8.84395	7.29768
SUDHL6	7.26991	6.3654
HUT102	7.93213	5.44348
HOS	7.75101	6.44481
RVH421	7.99589	6.25757
SKMEL28	6.916	5.99731
HS746T	7.636	6.61326
OVCAR4	7.51246	6.7694
SNU1041	9.23408	6.88086
PECAPJ15	7.36853	6.09658
JHH1	7.82118	5.71586
MDAMB157	7.71976	6.30803
KNS42	8.19591	6.42742
SNU201	7.70113	5.6998
HCC1806	6.80561	5.18645
HEP3B217	8.35051	6.24934
U266B1	8.1356	6.54475
LCLC103H	8.10315	6.27329
NCIH596	7.87049	5.89494
IOMMLEE	8.29782	6.91113
YD8	7.62346	6.35686
KS1	7.992	6.44549
HS944T	8.27358	6.33339
FU97	8.30337	6.51124
LN340	8.40189	7.0233
SNU119	8.68169	7.50576
RPMI8402	7.68351	6.2993
KYSE520	8.41528	6.67003
NCIH441	7.7199	6.5518
NCIH211	7.42694	6.74944
SKMEL31	7.85454	5.67016
CMK	7.51166	6.52321
HMEL	6.71445	6.09028
HDQP1	7.16024	5.31489
COLO829	7.56983	6.01528
JL1	8.1734	6.19336
OVMANA	6.31815	5.93439
TE1	7.76162	5.55795
NCIH28	7.45386	6.34472
786O	7.43869	6.52676
IGR37	7.31345	6.25889
SW620	8.6067	6.57624
SUIT2	7.82267	6.41898
JJN3	7.24333	6.67152
RAJI	7.54081	6.31044
SF268	8.40008	5.49835
SUDHL8	7.60806	5.41356
A2780	8.13871	6.39275
SCLC21H	6.90348	6.57887
SUDHL5	7.79384	6.09547
WM1799	8.46505	5.60226
CORL23	8.20693	7.32934
OVTOKO	7.2194	6.24799
SUDHL1	7.33826	7.32146
SKMES1	8.31529	7.6652
NCIH1355	8.16647	5.9593
HCC44	6.43113	5.36781
HCC70	7.3353	6.04911
SW900	8.75057	6.08349
SBC5	7.73304	6.55363
HUH6	7.99839	6.41788
IALM	8.00579	6.04038
LN443	8.57749	6.28254
NUGC4	7.30141	6.11314
NCIH1734	7.97959	5.32839
LN464	7.65466	6.36396
SW1573	8.14184	6.54954
MKN7	7.70827	6.29382
OE19	6.48971	6.14524
SW948	7.62093	7.35562
A549	7.76997	6.80342
SNU1066	7.43042	6.04584
SNU503	7.76995	6.24635
KMRC1	8.05577	6.52304
L33	7.42577	6.40372
SNU878	7.60185	6.70377
CI1	7.74363	6.62213
OV7	8.33514	6.60218
RH18	7.21635	5.87902
HCC2814	8.11731	6.16738
HCC2157	7.82591	5.64015
SNU899	7.95175	6.50747
KYSE180	7.77829	6.82135
TE9	8.09481	5.86309
CORL47	8.26047	6.35999
OVCAR8	8.72986	5.96615
A3KAW	7.73943	6.1277
DMS53	7.74912	7.14593
HCC1395	8.55495	6.6798
NCIH2882	8.64067	6.3959
RMUGS	8.26906	6.36478
L1236	7.17966	6.17536
DMS79	7.4776	6.68049
OAW42	8.68436	5.81215
LC1F	8.26699	6.61217
EKVX	7.99563	6.41023
P3HR1	7.88113	5.86158
SNU283	5.75318	6.53325
KMRC2	7.23751	6.36454
NCIH854	7.12925	6.36765
JIMT1	8.27357	6.04694
HCC1833	8.07666	6.06873
CAOV3	8.12588	6.34084
KMS11	7.45399	6.62577
SNU1214	7.85255	6.95441
TT2609C02	7.98858	7.00101
COLO680N	8.23478	7.02783
NCIH2291	6.94	5.5742
RMGI	8.4169	5.84118
TCCSUP	8.05381	5.8474
HMC18	8.3866	6.51032
SNUC1	7.15634	7.18108
YD10B	7.62576	6.16976
HT1376	8.30302	5.72581
HCC202	8.37635	5.96972
TE14	8.62535	6.89466
KASUMI2	7.38722	5.68698
NCIH1963	7.99892	6.52792
SKMEL5	6.05065	5.64347
HCC2279	8.35603	7.03692
PECAPJ41CLONED2	7.14813	5.68837
NCIH1838	8.18209	6.09248
JHH5	8.30345	6.59099
PECAPJ49	8.29801	5.98203
SNU601	7.79076	6.33465
NCIH1385	6.45047	5.75791
GB1	7.79636	6.13711
HEPG2	7.36212	6.27843
A253	8.69928	6.03968
UBLC1	7.86193	6.45226
DM3	7.59037	5.60434
CORL95	7.25429	5.83473
NCIH1623	7.64505	6.51019
MOLP8	7.88975	5.78751
GSS	8.55521	7.20515
NCIH1703	7.84972	6.54649
SJSA1	8.43444	5.78838
DMS273	7.00536	6.43386
LOXIMVI	7.99021	7.07576
OCIM1	7.37667	6.94027
NCIH196	7.4283	6.00485
JMSU1	8.19121	5.95052
L428	7.86425	6.58353
HCC2218	7.75688	5.19787
GI1	8.37793	5.76627
A427	8.99594	6.57279
MKN74	8.38737	8.01836
MDAMB175VII	6.2032	5.61448
LNZ308	7.28254	5.98457
NUGC2	8.24141	6.93872
YD38	8.7822	7.45112
MM1S	8.37753	6.36381
SH10TC	7.87614	5.66048
WM983B	8.27565	6.37287
NCIH1648	7.67386	6.35361
NCIH526	8.48494	6.75304
MDAMB231	8.44216	6.91112
LK2	7.92653	7.0425
P31FUJ	7.17206	6.493
BICR56	6.04386	5.3501
TE441T	7.63823	5.99104
KIJK	8.11356	6.84152
RERFLCAD2	7.22728	6.45593
NCIH727	8.64195	6.68316
ONS76	8.19345	6.34517
KYSE30	7.96524	6.02906
HSC3	8.18912	6.48025
PC9	8.27829	5.81991
NCIH1105	7.66309	6.14231
NCIH2023	7.59181	6.13439
SEM	7.61683	6.0493
CAMA1	6.99973	6.34835
KYSE70	8.34246	6.69757
NCIH2126	7.50619	6.19634
DAUDI	7.29376	6.05001
LXF289	7.27523	6.58724
A2058	8.09157	6.19711
NCIH810	6.92773	6.54158
SHP77	8.49016	5.21689
RERFLCAD1	8.49329	6.39846
BFTC909	7.4861	6.33064
KATOIII	7.69451	6.70428
BICR22	6.8677	5.51588
MCAS	7.931	6.45157
HLFA	7.55026	5.67811
CL40	7.61003	5.81438
HS695T	7.4788	5.52408
NCIH446	8.52024	6.85112
HS936T	7.04625	6.31996
BFTC905	8.80373	6.95559
COLO668	6.96102	5.90528
NB1	8.36834	6.42238
COLO679	7.13603	6.0817
L540	8.19471	7.22307
SNU738	8.19879	5.91949
HUH28	7.71781	5.95408
KYSE410	7.48611	6.42281
SKMEL30	8.62455	5.98701
SKOV3	8.27814	6.74089
COLO783	7.64389	6.38112
T3M10	8.77365	6.89093
HS939T	7.92582	6.45862
KMH2	8.59783	6.56332
NCIH524	7.70703	6.43714
RPMI8226	7.91232	6.5792
BT483	7.58844	5.57697
LN18	8.64769	6.19377
SW403	7.96214	6.83409
EJM	7.44992	6.3596
SKMEL24	7.93169	5.98295
KYSE140	7.88328	5.91603
KYSE510	8.57521	6.78856
HOP92	8.37712	6.38559
CAL12T	7.89167	6.15196
WM793	7.7115	6.26453
ZR7530	8.21906	5.2664
HUNS1	7.69123	6.35485
NCIH1436	8.09261	6.50132
HEC50B	8.10878	7.30407
CAL27	8.04671	6.18912
RH30	7.92951	5.71137
UMUC1	7.68745	6.1739
GCT	8.81121	6.62636
YD15	8.67268	6.40417
NCIH322	8.11028	6.30701
AMO1	7.66832	6.5797
SCABER	7.7581	5.63649
HCC366	8.51574	7.03705
NCIH2087	7.4025	6.79954
SW480	8.16957	7.12132
HARA	8.50393	7.03089
DMS454	7.10516	7.11639
NCIH1373	7.33198	6.3944
FADU	7.71875	6.4974
HGC27	8.08456	5.93439
JHH7	7.99851	5.90671
MDAMB468	7.85998	6.70712
HS698T	7.52357	5.7395
MORCPR	7.23106	6.87117
NCIH1435	8.41294	7.13144
NCIH661	7.69601	6.78022
OCIMY5	7.71412	6.6402
KYSE150	8.36698	7.0705
CAL51	7.88601	6.32504
CAL851	7.43636	5.26451
KNS62	7.21915	5.73818
HCC1954	7.85904	6.71566
NCIH358	8.63667	6.43442
HOP62	7.52017	6.85105
KMBC2	8.07041	5.98192
DBTRG05MG	7.40995	6.15443
COLO684	7.67594	5.80175
KYSE450	8.44791	6.04002
NCIH1048	8.05422	6.42296
CHAGOK1	7.54965	5.1759
HCC1195	7.674	6.10878
NCIH1568	8.06069	6.4612
NCIH1930	8.11799	6.38301
NCIH510	7.92951	7.19472
HCC515	7.35406	6.62402
KYSE270	7.64448	4.96137
RS411	8.02122	5.93984
NCIH2347	7.9604	6.37951
MDAMB415	7.89703	5.71757
EB1	7.12455	7.08432
HCC15	8.20236	6.57194
MFE296	8.0064	6.06144
AGS	7.56379	6.47879
MELJUSO	7.78677	6.1437
IGR1	7.21507	5.85652
SW1783	7.61196	5.7724
MDAMB435S	8.55547	7.18276
TOV21G	7.65069	6.92938
NCIH2009	7.95312	6.70733
SF172	8.2275	6.45939
NCIH1793	7.31176	6.80049
KMM1	8.47559	6.29276
SW1271	8.10646	6.75916
HCC1438	8.25108	6.42764
NCIH1563	7.29039	5.45732
NCIH1651	7.46172	6.23931
NCIH1869	8.12815	5.81485
CL34	7.73825	6.4406
647V	8.39133	5.66734
FTC238	7.60251	6.70961
SNU719	7.6519	6.17125
WM88	8.39643	6.71282
NCIH23	8.0345	6.75821
HCC1359	7.79032	6.47413
CAL148	7.91761	6.19685
FTC133	7.84285	5.91314
NCIH2106	7.78711	5.8847
5637	8.18586	6.46308
ES2	8.9315	6.38839
SNU349	7.27744	6.43958
SNU520	7.2943	6.81301
JHUEM2	7.8055	6.669
MDAMB453	8.46683	6.38917
NUGC3	8.43036	7.40834
NCIH2286	8.08328	6.35744
ESS1	7.64489	6.39006
HT	8.03671	6.39201
IPC298	7.56514	6.72611
NCIH1573	7.64654	6.58025
TE4	8.0343	5.75386
MOLT16	7.0064	6.21813
IM95	7.90193	6.37554
CMLT1	7.45105	6.18824
NCIH157DM	8.02801	7.06179
RCHACV	7.88346	5.67441
BCP1	7.06663	6.08184
NCIH2172	7.92178	6.27379
DV90	8.10809	6.31598
HT55	8.333	6.89558
BT474	9.26206	6.2842
JHUEM1	8.01791	6.20888
NCIH2110	7.55216	6.43331
HCC1569	7.86716	5.88518
HMCB	7.76378	6.7536
SNU1	8.21522	7.05719
SNU324	8.30559	6.28832
MDAMB361	8.49989	6.01351
MDST8	8.42958	6.28019
EFO27	7.48302	6.18137
PF382	7.30615	6.2825
NALM6	7.19305	6.14269
SKUT1	8.31543	6.29131
AN3CA	8.11138	6.17687
HEC1B	7.52016	5.94177
HPBALL	7.51477	6.11527
RKO	8.42	6.86979
NAMALWA	7.19846	6.49359
NCIH650	8.86634	6.8253
HEC265	7.81563	6.72109
OVK18	8.26684	6.62059
2313287	7.12504	6.89421
TGBC11TKB	7.74915	6.58787
LOVO	7.55946	6.35515
NCIH2342	8.80988	6.93646
MDAPCA2B	8.08709	6.28654
SUPT1	7.94877	6.36287
HEC1A	7.77737	7.09435
SNU407	7.37953	6.29026
22RV1	7.55909	5.1804
LS180	7.92677	6.32117
SW48	8.0582	6.31988
SNUC4	7.84657	6.6468
REH	7.6053	6.78585
ISHIKAWAHERAKLIO02ER	7.78735	6.06883
OC314	7.64396	6.88581
CCK81	7.72708	6.72266
MOLT3	7.79537	5.49775
RL952	8.09473	5.93312
IGROV1	8.03482	5.80364
SNUC2A	7.73143	6.34103
COLO792	7.70301	4.65113
KM12	8.03143	7.21717
SNUC5	7.80395	6.46101
HCT116	8.22018	6.79196
HEC151	7.93686	6.56974
639V	8.55553	6.14861
SNGM	8.1614	7.42115
HCC2450	7.70112	6.00453
HUCCT1	9.18873	6.35497
LNCAPCLONEFGC	8.15736	6.2257
EN	8.23596	6.56152
DU145	8.57033	5.02834
NCIH1155	8.78663	6.77741
DND41	7.4187	6.468
GP2D	7.75936	6.859
KCL22	7.61036	6.70522
HEC6	8.6493	6.6005
LS411N	7.59499	6.63063
HT115	7.91005	7.1002
MEWO	8.07635	6.28536
MFE319	8.07729	6.64554
SNU175	7.58106	6.70087
HEC108	7.36819	6.18733
SNU81	7.3252	6.87141
JHUEM7	6.82172	5.25789
HEC59	8.49971	6.45174
JURKAT	7.10035	6.99407
HEC251	7.54047	6.41163
HCT15	8.38184	6.96984
CW2	8.31209	6.45549
SNU1040	8.14593	6.67582
143B	8.28865	7.29573
BECKER	9.06205	7.03703
BROLI	8.93716	5.55514
BT16	8.76699	6.61258
CBAGPN	8.90496	6.3351
CHLA06ATRT	7.95029	7.34803
CHLA10	7.2465	6.47105
CHLA218	8.4042	6.8062
CHLA266	8.86294	6.92877
CHLA32	8.77129	6.97703
CHLA57	7.80012	7.00889
CHLA9	8.34407	6.95013
CHLA99	8.46461	7.29561
CMK115	8.19058	7.25872
COGE352	8.40606	6.77957
CHL1DM	8.45569	5.84017
CORL26	8.51187	5.94048
COV504	8.83372	6.50748
CW9019	7.80727	5.69698
D425	7.63167	5.53987
D458	7.655	6.2197
DERL2	7.8075	6.28784
DL	7.65568	6.20729
DL40	8.49592	7.39833
DLD1	8.79084	7.35908
EB2	7.30468	7.6467
F5	8.42547	6.69873
FEPD	7.2395	7.02566
NCIH292	8.02185	6.24604
HEK293	8.29025	6.52996
HELA	8.49317	5.89608
JR	8.44663	6.36429
KARPAS384	7.85561	7.39094
KCIMOH1	8.24393	7.50479
KD	7.81225	6.02969
KHYG1	6.65092	5.79895
KOPN8	7.8812	5.7671
KPMRTRY	7.52484	6.1029
L82	8.21607	7.34998
LC1SQSF	9.02357	7.06159
MAC2A	7.57239	7.03905
MON	7.6446	6.31174
MONOMAC1	7.01714	5.84804
MTA	7.50199	6.25125
MYLA	8.20914	6.92403
NHAHTDD	7.60754	6.38237
OC316	8.0761	6.9542
OCILY12	6.63891	6.80262
OCILY132	7.3285	6.0545
OUMS27	7.88236	6.41054
OVCAR5	8.94819	6.59514
CCLFPEDS0001T	8.2774	7.86425
CCLFPEDS0003T	7.59989	5.31986
U251MGDM	9.05858	7.03045
RT11284	8.13187	6.96052
SCMCRM2	8.13934	5.76475
SHSY5Y	9.08023	6.34826
SKMEL2	7.17851	6.88667
SKNEP1	7.68093	6.51324
SKPNDW	7.24673	6.24137
SKRC31	8.03825	6.98328
SMSCTR	8.11449	6.13069
SMZ1	8.44978	6.41099
STM9101	7.20068	6.22036
SUMB002	8.44398	6.66097
TIG3TD	7.94333	6.08488
TOM1	7.57794	6.65437
TTC1240	7.8811	6.50692
TTC549	7.38753	6.27846
UPCISCC090	8.20079	6.25033
UPCISCC152	8.46789	6.15827
UPCISCC154	8.43176	6.77186
UW228	7.611	5.88578
WM2664	7.70667	5.9658
127399	8.53998	6.87386
SW982	8.48972	6.92506
SYO1	8.02736	6.87402
YAMATO	8.72084	6.40754
BIN67	8.56551	6.10466
SCCOHT1	8.27999	6.46496
SCS214	7.78122	6.49825
TC106	8.46387	6.026
COGAR359	8.62958	6.65754
Y79	8.10331	6.43691
CHLA15	8.34592	5.9482
COGN278	8.65577	6.67508
COGN305	8.54124	6.2917
NB1643	8.51756	6.88097
8305C	7.89039	6.99792
8505C	8.28545	6.40662
HA1E	7.85875	6.24161
PLCPRF5	8.09561	6.70572
TT	8.6513	6.07886
CME1	8.77165	6.7589
A431	8.85797	6.62385
ANGMCSS	8.43674	6.28393
BICR78	8.63824	6.79731
C33A	9.0473	6.89863
C4I	8.80282	6.93863
C4II	8.50574	6.4346
CASKI	8.11315	6.16504
CHP134	7.95849	6.03397
COLO794	8.27475	6.38759
COV413A	8.92456	6.68728
DOTC24510	8.5729	6.32114
GIMEN	8.6183	6.49934
GP5D	8.51466	7.2563
H103	8.5768	6.69301
H157	7.53513	5.814
HDMB03	8.936	6.20628
HTCC3	9.05672	6.76646
JOPACA1	8.7455	6.48352
LAN2	9.02548	6.4284
MB1	8.50808	6.74986
MS751	9.05672	7.0256
NGP	8.33637	6.29868
NMB	8.82501	6.5771
OACM51	8.48826	7.19759
OCIC5X	7.70704	7.12409
OCIP5X	8.01739	6.10021
OV17R	8.96802	6.36997
PA1	8.27133	6.762
PACADD119	8.82929	7.39113
PACADD135	8.61911	5.95855
PACADD137	8.31385	7.55776
PACADD159	8.97025	5.66563
PACADD161	8.08189	7.57022
PACADD165	8.39228	6.44415
PACADD188	7.48494	6.8047
RO82W1	9.3249	6.142
RPMI2650	7.87421	6.4329
SCLC22H	7.13032	7.15153
SUM102PT	4.94317	4.49528
SUM1315MO2	7.67904	7.23743
SUM149PT	8.62777	8.03168
SUM159PT	8.29257	7.15293
SUM185PE	8.22254	4.99246
SUM190PT	6.98842	5.46327
SUM229PE	7.37375	6.59356
SUM44PE	7.89136	7.49763
SUM52PE	7.86911	7.04061
SW156	8.73385	7.04804
SW626	8.11101	6.71611
SW954	5.60073	5.41238
SW13	10.2044	6.92366
SW756	8.7668	6.20665
TO14	8.72587	6.95709
UMUC13	8.08177	6.61083
UMUC14	8.21928	6.63959
UMUC16	8.39487	7.0568
UMUC4	8.32394	6.80411
UMUC5	8.1989	6.46445
UMUC10	8.17125	6.74073
UMUC11	8.57156	6.43319
UMUC6	8.51007	6.23693
UMUC7	8.41781	6.56932
UMUC9	8.17528	5.95217
UWB1289	8.06329	7.34533
VP229	8.80701	6.76829
WERIRB1	7.70551	6.35278
WPE1NA22	8.61817	6.80541
CCLFPEDS0002T	7.85936	5.94357
CCLFPEDS0007T	8.33982	6.87534
CCLFPEDS0010T	8.31225	6.11393
TC138	8.00369	6.35496
TC205	7.78953	6.23568
CCLFPEDS0008T	8.49328	5.90756
1156QE8	8.50767	6.53886
1618K	8.80415	6.20514
1777NRPMET	9.18301	6.54788
833KE	7.67994	7.0731
921	7.63145	5.23152
A388	8.40553	7.08294
ASH3	8.39951	7.10796
BICR3	6.97587	6.07986
BJAB	8.26899	7.45825
BL2	8.47618	6.81831
BLUE1	7.53427	6.51956
BOKU	8.8884	6.84707
BPH1	7.37555	7.29535
C10	7.99277	6.23536
C125PM	7.83098	6.75261
C75	8.73513	7.01052
C80	7.37954	6.42829
C84	7.95425	7.21919
C99	8.21112	6.93882
CHLA136	9.40312	6.53121
CHLA90	8.74265	6.01636
CI	8.25321	6.98399
CII	8.16902	6.5596
CORL32	8.71408	5.88899
DOGKIT	7.61774	6.38048
DOGUM	8.50603	5.80684
EGI1	8.97641	6.42285
EMTOKA	8.83793	6.83364
ESO26	8.41741	7.90725
ESO51	8.29159	6.87394
FARAGE	7.80164	6.47689
FLO1	8.6076	6.297
GCT27	9.01928	7.07097
GUMBUS	7.6488	6.27502
H314	8.08462	6.64147
H357	7.29872	5.45265
H376	8.30476	6.55074
H413	8.23871	6.54432
HCA1	8.57519	5.78907
HCS2	8.70818	6.75557
HCSC1	7.91461	6.25318
HEC1	9.20704	7.2351
HEC116	8.17559	7.52991
HEMCSS	8.84178	6.08208
HG3	8.81709	6.49622
HKA1	8.19736	6.91059
HMY1	7.85994	6.16788
HSC1	7.6311	6.88378
HSC5	8.56513	6.27071
HT3	8.19553	6.90169
HUO9	8.72797	5.82726
IHH4	9.45084	6.83245
JAR	8.54642	6.47907
JEG3	7.71632	6.71277
JMURTK2	8.54872	6.80342
KARPAS1718	8.4132	5.68843
KKU100	8.6866	6.88345
KKU055	9.02034	6.33067
KKU213	8.59114	7.4206
KML1	8.45739	7.16655
KMLS1	8.12602	5.63163
KMS28PE	8.43011	6.09569
KON	8.47104	6.92278
KOSC2	8.99557	6.77071
LO68	8.63526	6.90826
LS	8.45094	6.66522
LU135	7.65284	6.8223
MCC13	8.29558	7.25842
MCC142	8.92019	6.69994
MCC26	9.01423	6.62748
MEL202	7.87478	5.79135
MERO14	7.43888	6.65462
MERO25	8.30682	6.10081
MERO41	7.84841	6.66004
MERO48A	8.23842	7.03958
MERO82	8.50374	6.44211
MERO83	7.82797	6.4725
MERO84	8.64125	7.14393
MERO95	8.38448	6.56177
MM127	7.66678	7.31641
MM370	8.8515	6.63799
MM383	7.93036	6.29654
MM386	8.63844	6.15695
MM415	8.37155	6.68301
MM426	8.56686	6.82267
MO	7.69403	5.83505
MOLM1	7.95142	6.48462
MOLM14	7.66307	6.98566
MUTZ8	7.38954	5.57733
NCCIT	8.38457	6.7404
NCIH1417	9.57427	5.26746
NCIH295R	7.2835	4.70242
NH12	8.63211	5.71272
NO10	8.58092	6.16901
NOZ	8.36146	7.4614
NP2	9.08996	6.43123
NP3	9.45658	6.37576
NP5	7.99089	6.88368
NP8	8.45351	6.64946
OCIAML4	8.00223	6.4262
OCILY18	7.65443	6.48968
OCILY7	8.28904	7.2274
OCIM2	8.44753	6.99521
OCUG1	9.00746	6.91525
ONDA7	9.07472	6.68878
ONDA8	8.65265	6.66815
ONDA9	8.15069	6.26575
OSC19	9.73417	7.57688
OSC20	8.8703	6.38896
P4E6	7.92993	6.53347
PEA1	8.37184	6.51844
PEO1	9.47387	6.82823
PEO4	9.05826	6.36479
PGA1	9.18834	6.26616
RAMOS	7.95547	6.78199
RCK8	7.76923	7.45071
SAT	9.33166	7.31869
SCC3	8.04057	7.16199
SEKI	8.42728	6.33276
SHI1	7.56883	7.09698
SHMAC4	7.8763	6.89801
SHMAC5	8.7999	6.80911
SISO	8.34913	7.0834
SKGI	8.22517	6.84688
SKGII	8.25667	6.45954
SKGT2	8.36953	6.77328
SKGT4	8.40813	6.42022
SKN	8.40395	6.83949
SKNO1	7.60483	7.00028
SNU2372	7.42177	4.50621
SNU638	8.77555	6.74715
SUCCS1	8.74927	6.49522
SUSA	8.51364	6.82184
TANOUE	8.40126	7.51548
TASK1	9.19249	7.2227
TERA1	8.19322	6.50433
TERA2	8.86255	6.73578
TFK1	8.37275	6.77113
TGW	8.77859	6.47398
TY82	7.64064	5.30639
U2904	7.90617	6.83832
U2940	8.40764	7.7224
U2973	7.82594	6.49529
U698M	7.9361	6.69273
UACC3133	7.67158	6.21871
UCSDAML1	7.98231	6.07199
UHO1	7.97634	6.82571
ULA	8.15846	6.3539
UMRC3	7.55243	5.43549
UMRC7	8.1561	5.13214
UPCISCC026	8.39505	6.44687
UPCISCC029A	8.11053	6.24677
UPCISCC040	8.94785	6.51968
UPCISCC072	8.15771	6.37788
UPCISCC074	7.6548	5.71002
UPCISCC099	8.33521	6.4581
UPCISCC111	7.83453	5.42104
UPCISCC114	8.84542	6.06067
UPCISCC116	7.26752	5.16065
UPCISCC131	8.61977	6.59571
UPCISCC172	9.22605	5.95561
UPCISCC200	9.06592	5.84894
VAESBJ	7.87451	6.58691
VAL	8.77566	6.38372
VMRCMELG	9.8037	6.0787
VP267	8.56091	6.4717
WAOSEL	8.33514	5.6474
WSUFSCCL	7.70677	7.00379
WSUNHL	7.64727	6.97126
PFSK1	7.99593	6.33819
HS860T	7.40378	6.10277
CAL72	7.55284	7.3233
GOTO	8.39387	6.42454
OCIC4P	8.43486	6.52133
SEMK2	7.88473	6.71078
HB1119	7.07143	6.40666
CTV1DM	8.00698	6.32372
RH28	8.5736	6.47466
RC2	7.56623	5.86896
RHJT	8.38741	5.98944
TTC442	8.54429	6.68887
RH36	8.83763	6.45028
RH4	7.78135	6.1612
SNU1544	7.57811	7.19584
LPS6	8.15107	5.70774
LPS27	7.35626	6.5064
93T449	8.21512	6.26348
94T778	8.20957	6.38513
95T1000	8.14485	6.01576
LPS141	7.71602	5.94614
LPS853	8.04285	6.52291
LPS510	7.7798	6.51281
LPS067	7.7906	6.00509
C242	7.63166	5.25864
OS252	8.32791	6.48159
C393	7.55475	5.73276
C396	7.69529	5.95167
MFM223	8.51863	7.10509
COLO824	7.98452	7.11169
HCC1739BL	8.41311	6.0968
MGHICC10	7.93883	7.25235
MGHICC106	8.23333	7.46102
MGHICC108	8.35549	7.2735
MGHICC12	7.9845	7.1803
MGHICC137	8.43744	6.94915
MGHECC3	8.49667	7.71455
MGHICC2	8.17402	6.81732
MGHECC4	8.35413	7.19084
MGHICC4	7.949	6.67651
MGHICC5	7.8388	6.98113
MGHICC6	7.8474	6.97615
MGHICC7	7.67703	6.56729
MGHICC8	7.98833	6.5628
MGHICC9	7.5314	7.00768
G415	7.86202	7.10898
HKGZCC	8.37287	6.71944
KMCH1	9.26729	7.15634
MMNK1	8.74843	6.10716
OZ	6.52021	6.29237
RBE	8.41274	6.94404
SG231	8.02607	6.35502
SSP25	8.12004	6.66369
TGBC1TKB	8.51921	7.30107
TGBC52TKB	8.37987	6.71811
TKKK	8.60888	6.66748
YSCCC	8.36161	7.45185
MAMEL46	8.14007	5.58681
MAMEL27	8.23934	6.13568
CCLP1	8.37528	7.00123
CCSW1	8.34094	7.19159
MGHGB2	7.57015	6.57739
MM253	8.5047	6.73155
MM466	7.68642	6.86806
MM473	8.36475	6.19901
MM485	7.6762	6.59648
MM537	7.9135	6.5634
MM576	7.23134	6.67823
MM603	6.92554	6.13352
NO36	8.45531	7.02242
NZM1	8.19289	5.96095
NZM11	7.87685	6.31584
NZM12	7.03132	5.67721
NZM2	8.38262	6.17998
NZM3	7.86438	6.53308
NZM30	7.8783	6.16569
NZM4	7.97176	5.8914
NZM40	8.68289	6.93171
NZM42	8.51456	5.69445
NZM43	8.59154	6.54402
NZM5	7.87269	6.6291
NZM6	7.52811	6.02313
NZM7	6.93617	5.70484
NZOV9	8.05314	7.23958
ONE58	8.50445	6.83929
NALM16	7.52352	6.20154
MGHICC16	7.58636	6.28929
MGHICC18	7.62862	6.26474
MGHAOVC1	8.88106	6.87793
9505BIK	8.9639	6.68363
A375SKINCJ1	9.23064	5.99787
A375SKINCJ2	8.64663	7.26833
A375SKINCJ3	9.45283	5.63421
UACC62SKINCJ1	7.79518	7.4525
SKMEL19	8.15244	7.01393
MP41	7.77139	6.11186
MP46	8.61552	5.92024
MM28	7.71248	5.65811
MEL270	8.41689	5.65967
MEL285	8.36307	7.60755
MEL290	8.22608	6.51194
OMM1	7.56365	6.9535
OMM25	8.49432	5.42418
HOKUG	7.93897	6.82924
SKGIIIA	8.09989	6.80582
T3M3	7.97568	6.9429
TGBC18TKB	8.77843	6.53747
ECC4	7.04875	6.56321
TT1TKB	8.06072	7.51408
HHUA	8.07244	6.8107
HOUAI	7.996	6.63892
SAS	9.00559	7.2139
HMMME	8.5633	6.1392
T3M11	7.75327	5.72256
LCAM1	8.2844	7.09442
HSKTC	8.27027	6.87783
PK8	8.84265	7.57184
HMVII	8.29704	6.95322
HOTHC	8.51469	6.89118
T3M5	9.40965	6.51822
CA922	8.07278	6.63933
HSQ89	8.59369	7.45548
HO1U1	9.26086	7.60621
HTMMT	7.79075	6.30292
HIRSBM	7.84119	6.36258
RMSYM	9.1529	6.21407
HTST	7.70421	6.25669
LU134A	9.04546	5.79395
LU139	8.91167	5.7264
TL1	7.46269	6.2008
P30OHK	7.63625	6.6857
MY	7.55473	6.68436
P2URK562	7.96291	7.55351
SLVL	7.79382	6.65656
HSPSS	8.52087	6.21586
HSSCH2	9.08984	6.08776
NOS1	8.03441	6.51373
HSOS1	7.99864	6.5874
HKBMM	7.92703	6.72036
LU143	7.39289	5.76351
LU138	7.97632	6.26569
LU165	8.5849	7.12998
TN2	7.47997	5.04455
MMAC	8.13034	6.2231
HUO3N1	8.1244	6.30156
NCIH1688	6.84124	6.71129
BC1	8.1835	6.57894
BC3	8.48875	6.70787
NB5	8.68671	6.78569
NKM1	7.43436	6.33148
NTERA2CLD1	8.41428	7.10536
21NT	8.33082	6.73555
21MT2	8.26742	7.027
CCLFMELM0001T	8.27713	7.01169
CCLFMELM0002T	8.11205	6.26623
CCLFMELM0003T	9.71632	6.6326
CCLFNEURO0006T	7.8077	6.24692
CCLFOVPA0001T	7.56034	6.16924
CCLFPEDS0014T1	7.66485	6.16968
CCLFPEDS0019T	7.78529	6.00672
CCLFPEDS0022T	8.28407	6.17771
CCLFPEDS0026T	8.01729	6.13276
CCLFTHYR0008T	9.70581	6.45882
CCLFUPGI0005T	8.36685	6.3604
HT144SKINFV1	8.76237	6.06155
HT144SKINFV3	8.18776	5.56421
HT144SKINFV2	8.14867	6.07859
RVH421SKINFV1	7.73196	6.16306
RPE1SS48	8.29044	6.85117
RPE1SS77	7.84905	6.59996
RPE1SS6	8.11043	6.44495
RPE1SS119	8.07876	6.21403
RPE1SS111	7.94017	6.53391
RPE1SS51	7.94389	6.75286
OS186	8.12791	6.11838
OS052	8.64407	5.56421
HAP1	8.64865	7.37734
BC2	9.02576	6.99187
MAVER1	8.30633	5.41731
MESOV	8.23767	7.12107
NCIH1882	7.68826	6.39519
NCIH920	7.22237	8.34839
SUDHL2	8.67633	7.69122
UACC3199	8.62542	7.17532
Z138	7.74191	5.95639
RMZ	8.45518	5.81988
WM3211	8.10956	6.56789
WM4235	9.33573	6.56996
M040416	8.75968	6.79323
M140325	8.08297	6.03644
MM160113	7.93152	5.66862
SNU2292	6.43653	6.76866
SNU739	9.06807	6.12164
SNU251	8.15945	6.54256
SNU1327	8.96308	6.16727
SNU267	7.95327	6.78743
SNU2535	8.61119	6.56074
SNU1411	7.45139	6.80649
SNU482	7.83306	7.13142
SNU254	8.73901	7.47214
SNU1235	8.22606	7.13136
SNU1460	8.26752	7.04273
SNU1406	8.28744	7.25276
SNU1750	8.04148	7.41408
GRANTA452	8.60497	6.89177
CCC5	7.91392	6.86865
CX03	8.35397	7.00313
ETCC016	8.87478	5.95486
FKH1	7.57926	5.88888
JIH5	7.37034	6.15339
JVE015	8.43235	6.78728
JVE127	7.2021	7.31961
JVE187	8.83081	7.2515
JVE207	8.65287	7.44458
JVE253	8.23014	7.10836
JVE367	8.06564	6.71592
JVE528	8.36533	7.14783
KASUMI3	7.70845	5.3411
KP363T	8.59481	7.58444
MAPACHS77	8.22594	6.44428
SH2	8.18432	6.23552
TK6	8.01179	5.62018
U2946	7.00288	6.80576
WILL1	8.1626	6.49781
170MGBA	7.77541	6.29329
538MGBA	8.16343	6.08338
WM3772F	8.15405	5.18548
OS457	8.72814	6.09158
OS525	8.80412	6.25279
OS526	8.26013	6.73236
S462	8.38542	6.28741
STS26T	8.21607	6.34742
OANC1	7.79519	6.9217
IS076P	8.09018	6.64021
IS076A	9.56257	6.28169
DL221	7.91795	5.8407
MPNST724	8.2273	6.08647
UMHACC2A	8.15124	6.23027
MO91	7.33951	6.78598
OSUDES23	8.0094	5.74336
NCCOS1X2C1	8.65788	5.5634
NCCES1C1	7.62215	6.18135
NCCDCS1C1	8.29038	6.81881
NCCUPS1C1	8.26443	7.02473
NCCUPS2C1	7.89919	6.30586
NCCLMS1C1	8.58021	6.13452
NCCPRMS1C1	8.57104	5.7717
NCCSS2C1	8.19004	6.49795
NCCCCS1BC1	8.03615	5.64228
NCCMFS1C1	8.42797	6.86756
NCCCDS1X1C1	7.62869	5.60895
NCCCDS1X3C1	8.1619	5.93578
NCCDFSP2C1	7.95178	5.65629
NCCMPNST1C1	9.36649	6.7355
NCCMPNST2C1	8.0599	6.2868
NCCMPNST3C1	8.65599	5.93499
NCCMPNST3X2C1	8.1459	5.8866
TB096	8.1371	6.61911
OS384	7.23537	5.84857
CCLFRARE0020T	7.88032	6.23561
CCLFRARE0025T	7.3835	6.07187
YUSEEPM163517	7.17564	5.98273
YUHOIN	8.21843	6.11988
VACO432	7.94206	6.76916
BCK4	7.67459	5.78051
SKNMM	8.6456	6.31126
UPMM2	8.09828	6.4121
UPMM3	7.69479	5.45622
UPMD1	8.48904	6.29837
UPMD2	7.59965	6.02255
MM100511	8.54535	6.39699
CCLFNEURO0001T	8.76999	7.75769
CCLFPEDS0043T	7.44133	5.69241
CCLFPEDS0020T	7.48223	5.8743
CCLFRARE0004T	7.28124	4.74906
UKE1	7.1276	6.49614
WSUAML	7.69381	6.42583
CI34601	8.57696	6.68316
A549CRAFKD	7.78527	6.3644
NCIH774	9.3971	6.73931
CHLA02ATRT	7.94712	6.39485
CHLA01RMED	8.5229	5.95547
NCIH748	8.66466	6.73319
UCSFOT1109	7.85555	6.768
EJ1	7.60831	7.50596
Z119	7.58477	6.2707
Z181	8.28896	6.18155
VMM917	9.03546	6.60982
RC	7.26192	6.7641
JMP1	7.83642	6.91015
HF	7.23849	6.71943
HS856T	7.82779	5.31767
NCIH1450	8.33341	6.78027
NCIH1607	8.76916	6.27744
NCIH2679	8.27639	6.00179
ASPSKY	8.09665	5.5826
ABMT0009	8.13732	6.35033
ABMT0021	7.69178	6.50707
ABMT0168	8.07792	5.95836
ABMT0280	8.38536	6.66659
ABMT0023	8.40704	6.58461
ABMT0281	8.2662	6.51326
ABMT0292	7.9513	6.3756
ABMT0457	7.95019	6.41662
ABMT0557	8.01515	6.28897
ABMT0558	8.40918	6.25208
ABMT0616	7.79025	6.24014
ABMT0725	7.13284	6.37795
ABMT0781	8.07976	5.90254
ABMT0782	7.80314	5.87351
ABMT0783	7.52957	6.01745
ABMT0796	7.97154	6.37115
ABMT0794	7.82226	6.45409
ABMT0795	8.73838	7.37113
ABMT0789	8.73938	6.9088
ABMT0797	7.96382	6.97012
ABMT0822	7.94953	6.4699
ABMT9220	8.39251	5.67271
ABMT9233	8.09194	5.83213
ABMT9249	8.18273	5.9135
ABMT9430	7.93403	6.15012
NRHGCT1	9.10966	6.6893
NRHUPS1	9.09983	5.76677
NRHUPS2	8.72519	7.06507
NRHLMS1	8.3961	6.57592
NRHMFS3	7.54899	6.18034
NRHLMS2	7.86648	5.84795
NRHGCT2	8.59624	6.05451
CCLFRARE0010T	6.83925	5.5912
CCLFRARE0021T	7.42564	5.76074
CCLFRARE0009T	8.21205	5.8618
CCLFRARE0022T	7.73698	4.97431
CCLFRARE0019T	7.55974	6.36177
CHRF28811	7.58849	7.03714
HBEC3KT	8.34403	6.78207
Het1A	9.05789	7.31415
THLE3	8.89391	6.53628
HuLaPC	8.57121	7.32361
CCLFNEURO0046T	7.26199	5.29651
CCLFPANC0019T	8.0817	6.81065
CCLFUPGI0078T	7.67768	6.96908
CCLFNEURO0005T	7.66784	6.77146
CCLFPEDS0048T	7.99073	6.0526
CCLFMELM0004T	7.71536	6.31365
CCLFMELM0006T	7.62515	6.04
CCLFMELM0038T	6.66044	6.19961
CCLFMELM0010T	8.02015	5.89214
CCLFMELM0011T	7.71212	5.89666
CCLFHEME0001T	8.06903	6.32833
CCLFHEME0004T	7.56665	6.61462
CCLFNPDX0008T	7.4586	6.75552
CCLFHNSC0004T	7.83784	6.83167
CCLFTHYR0003T	8.26728	7.26021
CCLFTHYR0004T	8.48471	7.13591
CCLFTHYR0005T	7.61669	5.83078
CCLFTHYR0006T	8.9015	6.48473
CCLFTHYR0009T	8.18364	6.24867
CCLFPEDS0013T	7.55435	6.43247
CCLFHNSC0001T	7.83298	5.94636
CCLFHNSC0003T	7.82035	7.12354
CCLFHNSC0002T	6.39428	4.80503

## Sheet: Extended Data Fig. 6g
	Protein-directed ABPP
	Enrichment (% total intensity)
	Ramos				22Rv1
	DMSO, FWG-3A	DMSO, FWG-3B	FWG-1A, FWG-3B	FWG-1B, FWG-3B	DMSO, FWG-3A	DMSO, FWG-3B	FWG-1A, FWG-3B	FWG-1B, FWG-3B		The unprocessed enrichment data can be obtained from PXD063358. Protein-directed data is normalized to a sum intensity of 100 across 16 TMT channel that contain 2 replicates of 8 conditions.
TRMT112	0.78	17.95	19.72	0.8	0.71	4.9	3.94	0.58
	0.95	15.41	19.66	1.52	1.02	6.42	5.34	0.3
	1.19	20.45	16.06	0.42	0.79	4.82	4.5	0.73
	0.5	17.98	19.36	1.13	0.67	5.49	5.31	0.6
Average	0.855	17.9475	18.7	0.9675	0.7975	5.4075	4.7725	0.5525
n	4	4	4	4	4	4	4	4
