# Supplementary material for: Complexoform-restricted covalent TRMT112 ligands that allosterically agonize METTL5
Source: Nat Chem Biol. 2026 Jan 8;22(5):770–82. doi: 10.1038/s41589-025-02099-5 (PMC13128453; doi:10.1038/s41589-025-02099-5)
Supplement: Supplementary file 19 — Statistical source data. [file 41589_2025_2099_MOESM19_ESM.xlsx]

## Sheet: Extended Data Fig. 7b
	This data can be found in the Statistical Source Data from Fig. 3e

## Sheet: Extended Data Fig. 7f
	Fluorescence intensity
Concentration (nM)	FWG-33B
	rep 1	rep 2
10000	171911	144674
5000	404170	296817
2000	625027	614888
1000	1088584	1122363
500	1709897	1655170
200	1773036	1905190
100	2069199	1818841
10	2278644	1746976
0	2312933	2156741
	Relative intensity (% DMSO)
Concentration (nM)	FWG-33B
	rep 1	rep 2
10000	7.4326	6.70799
5000	17.4743	13.7623
2000	27.0231	28.5101
1000	47.0651	52.0398
500	73.9276	76.744
200	76.6575	88.3365
100	89.4621	84.3328
10	98.5175	81.0007
n	2

## Sheet: Extended Data Fig. 7g
		Average of FWG-49B enrichment			Normalized intensity (%)
Protein name	Variability (FWG-49B, %)	+ DMSO (no competitor)	+ FWG-33A	+ FWG-33B	FWG-33A	FWG-33B	-log2(Intensity FWG-33A/33B)	p-value	-log10(p-value)
AAAS	15.3443	8.24	10.5925	8.3675	128.55	101.547	0.340175	0.190471	0.720171
ABCE1	22.2166	9.09	8.4725	9.635	93.2068	105.996	-0.185497	0.371832	0.429654		This data can also be found in Supplementary Dataset 1 (Tab: exp 3 - quantified (b))
ACAA2	12.631	9.7975	10.4975	9.7925	107.145	99.949	0.100297	0.527136	0.278078
ACACA	6.63977	10.1675	10.695	9.145	105.188	89.9434	0.225881	0.00807229	2.093
ACACB	8.02328	9.845	10.475	9.45	106.399	95.9878	0.148564	0.207819	0.682314
ACLY	11.2786	8.7975	9.015	9.195	102.472	104.518	-0.0285221	0.78567	0.10476
ACOT7	16.6418	6.7525	7.65	6.3675	113.291	94.2984	0.264733	0.0974624	1.01116
ACSF3	12.4137	8.6375	9.365	8.71	108.423	100.839	0.104606	0.35081	0.454928
ACTB	2.10194	8.8975	9.3175	8.3075	104.72	93.3689	0.165529	0.0673857	1.17143
ACTN4	2.12114	8.38	10.2325	9.7	122.106	115.752	0.077102	0.651838	0.18586
ACTR3	17.7374	8.375	8.92	9.19	106.507	109.731	-0.0430212	0.800813	0.0964688
ADAR	7.56893	7.835	8.8525	8.11	112.987	103.51	0.126383	0.403093	0.394595
ADPGK	16.8511	8.405	8.68	8.12	103.272	96.6092	0.0962153	0.517305	0.286253
AGPAT5	13.6717	6.19	6.35	6.185	102.585	99.9192	0.037983	0.794142	0.100102
AHCY	11.8428	9.56	10.535	10.7125	110.199	112.055	-0.0241049	0.840837	0.075288
AIMP2	9.48811	8.31	9.4925	8.5625	114.23	103.039	0.148756	0.233902	0.630966
AIP	3.49399	8.7375	7.87	8.84	90.0715	101.173	-0.167683	0.179316	0.74638
AK2	6.10523	9.1625	10.17	10.3725	110.996	113.206	-0.028444	0.707383	0.150345
AKAP8	29.0103	7.795	10.4	9.48	133.419	121.616	0.133625	0.612488	0.212902
ALB	50.8622	8.8825	8.205	11.7975	92.3726	132.817	-0.523906	0.332337	0.478421
ALDH18A1	4.10643	12.3725	13.6325	12.445	110.184	100.586	0.131484	0.0516671	1.28679
ALDH2	8.35029	4.7175	4.04	4.475	85.6386	94.8596	-0.147532	0.176721	0.752711
ALDH5A1	2.09079	8.445	8.8675	8.6125	105.003	101.983	0.0420953	0.584349	0.233328
ALDOA	8.70872	9.175	9.5675	9.6875	104.278	105.586	-0.0179824	0.855358	0.0678522
ALG1	4.63332	9.17	7.9825	7.1525	87.0502	77.9989	0.158393	0.536251	0.270632
ALOX5AP	6.1499	9.0625	9.6025	9.3025	105.959	102.648	0.0457916	0.556399	0.254614
ANXA11	8.24764	8.4675	9.4725	8.3325	111.869	98.4057	0.184996	0.0819042	1.08669
ANXA2	15.7935	8.035	11.4725	8.1525	142.782	101.462	0.492865	0.252134	0.598368
ARHGAP17	51.533	7.0425	5.2875	4.835	75.0799	68.6546	0.12907	0.823547	0.0843116
ARHGEF1	4.67275	9.265	7.6375	8.035	82.4339	86.7242	-0.0731975	0.777645	0.109219
ARPC1B	18.1365	8.5825	8.1375	8.6775	94.815	101.107	-0.0926938	0.636642	0.196105
ASNS	6.31633	8.62	9.2725	8.645	107.57	100.29	0.101092	0.126089	0.899322
ATP1A1	13.561	7.09	7.3675	6.4425	103.914	90.8674	0.193555	0.223681	0.650372
ATP2A2	6.38856	8.6425	8.2375	7.14	95.3139	82.615	0.206282	0.00945331	2.02442
ATP5A1	4.64974	7.9825	7.975	7.8125	99.906	97.8703	0.0297002	0.721699	0.141644
ATP5B	9.89308	9.12	10.2525	9.5275	112.418	104.468	0.105806	0.450854	0.345964
ATP5C1	17.5544	8.6825	9.915	8.07	114.195	92.9456	0.297044	0.150306	0.823024
ATP5L	9.78441	9.435	10.3575	10.0525	109.777	106.545	0.0431215	0.701901	0.153724
ATRIP	18.6431	5.2125	6.0025	5.7325	115.156	109.976	0.066399	0.718776	0.143406
ATXN10	5.54404	7.515	7.53	7.3525	100.2	97.8377	0.034415	0.648907	0.187818
AUP1	11.1672	9.8075	10.295	9.15	104.971	93.2959	0.1701	0.109361	0.961138
BACH2	7.49289	8.34	9.0575	8.1875	108.603	98.1715	0.14569	0.0672663	1.1722
BCCIP	8.72809	13.2575	14.2525	14.125	107.505	106.543	0.0129641	0.90895	0.0414599
BPNT1	24.4918	8.71	8.44	8.3675	96.9001	96.0677	0.0124464	0.949469	0.0225192
BRAT1	24.6429	9.1625	9.21	7.565	100.518	82.5648	0.283861	0.180165	0.744329
BTK	3.86312	9.18	8.9925	9.35	97.9575	101.852	-0.0562441	0.416872	0.379997
C16orf58	5.05825	8.61	8.325	7.6625	96.6899	88.9954	0.119635	0.320228	0.49454
C18orf32	11.6221	9.135	8.1625	7.8125	89.3541	85.5227	0.0632268	0.505728	0.296083
CAD	8.54465	9.505	8.8925	9.11	93.556	95.8443	-0.034862	0.683945	0.164979
CALR	23.8394	7.8575	10.5275	10.5225	133.98	133.917	0.000685366	0.997413	0.00112477
CAND1	11.0619	8.6675	8.595	8.485	99.1635	97.8944	0.018583	0.890085	0.0505684
CAT	12.6845	6.5225	7.215	5.43	110.617	83.2503	0.410047	0.22927	0.639652
CCT2	4.39402	8.105	9.295	8.365	114.682	103.208	0.152089	0.133383	0.8749
CCT3	14.9959	8.9275	9.6575	8.5225	108.177	95.4635	0.180373	0.274652	0.561217
CCT4	7.14477	8.685	9.92	8.7125	114.22	100.317	0.187253	0.0737105	1.13247
CCT6A	4.69304	8.8975	8.96	8.485	100.702	95.3639	0.0785841	0.534234	0.272268
CCT7	7.43583	8.85	9.7325	9.1075	109.972	102.91	0.0957553	0.232488	0.633599
CCT8	4.68698	7.9	8.205	8.13	103.861	102.911	0.013248	0.829186	0.0813481
CD38	5.05554	9.13	9.8225	8.795	107.585	96.3308	0.159407	0.0213239	1.67113
CD74	7.15261	8.7975	9.275	9.025	105.428	102.586	0.0394203	0.643881	0.191194
CDK9	11.3811	13.9125	14.605	12.325	104.978	88.5894	0.244875	0.0411679	1.38544
CDKAL1	5.41589	9.8	8.57	8.265	87.449	84.3367	0.0522804	0.36516	0.437517
CDSN	63.8518	7.1525	13.8175	7.5875	193.184	106.082	0.8648	0.439007	0.357529
CEND1	5.98083	8.46	8.2225	7.76	97.1927	91.7258	0.0835205	0.326726	0.485817
CEPT1	7.67575	9.4275	8.2975	8.12	88.0138	86.131	0.031197	0.644859	0.190535
CFL1	2.78486	9.7725	9.38	8.905	95.9836	91.123	0.0749723	0.391325	0.407463
CHCHD3	24.5716	10.51	9.07	9.3325	86.2988	88.7964	-0.0411611	0.837819	0.0768499
CHCHD4	7.43578	8.805	9.7025	8.4575	110.193	96.0534	0.198125	0.0336736	1.47271
CHEK1	6.50539	7.34	7.2475	7.265	98.7398	98.9782	-0.00347937	0.976158	0.0104797
CISD2	7.67527	9.0525	9.6125	8.575	106.186	94.7252	0.164775	0.0945938	1.02414
CKAP4	13.2295	8.5925	8.9725	8.14	104.422	94.7338	0.140481	0.284943	0.545242
CKAP5	3.81909	7.9875	8.455	8.265	105.853	103.474	0.0327899	0.540639	0.267093
CLIC1	12.6925	8.785	9.6525	9.25	109.875	105.293	0.0614493	0.579808	0.236716
CLTC	12.0807	8.68	9.2475	8.6425	106.538	99.568	0.0976147	0.380836	0.419262
CNBP	2.50636	10.3925	10.845	9.1875	104.354	88.4051	0.239286	0.00106925	2.97092
COMT	1.91879	7.575	7.8475	7.6875	103.597	101.485	0.0297186	0.63163	0.199538
COPB2	11.7131	8.42	8.8525	7.7825	105.137	92.4287	0.185851	0.213603	0.670393
COPG1	6.22746	8.86	10.02	8.98	113.093	101.354	0.158095	0.0649311	1.18755
CORO1A	4.2824	8.5725	8.835	8.515	103.062	99.3293	0.0532236	0.420203	0.376541
CORO7-PAM16	21.1213	6.265	6.5175	5.985	104.03	95.5307	0.122967	0.527031	0.278163
CPSF3	22.0374	5	6.575	6.08	131.5	121.6	0.11292	0.565725	0.247395
CPT2	7.91233	9.925	10.62	9.42	107.003	94.9118	0.172985	0.117321	0.930625
CS	21.9297	8.6	9.205	8.5275	107.035	99.157	0.110295	0.604152	0.218854
CSE1L	5.72296	8.87	9.1175	8.4325	102.79	95.0676	0.112678	0.506638	0.295302
CSRP1	10.2722	10.34	9.955	10.3425	96.2766	100.024	-0.0550917	0.583235	0.234156
CSTA	34.4014	6.9875	11.875	6.19	169.946	88.5868	0.939916	0.186498	0.729326
CTPS1	16.1121	9.5375	8.7925	8.22	92.1887	86.1861	0.097135	0.487311	0.312194
CUTA	19.5721	8.38	11.225	8.42	133.95	100.477	0.414823	0.272262	0.565012
CXorf57	14.1947	14.185	14.455	12.54	101.903	88.4032	0.205031	0.198105	0.703104
CYB5B	3.91153	9.29	6.8575	7.895	73.8159	84.9839	-0.203257	0.066898	1.17459
CYCS	13.8173	9.525	9.6175	8.89	100.971	93.3333	0.113479	0.375496	0.425394
CYP51A1	7.03253	4.935	3.1125	4.3525	63.0699	88.1966	-0.48377	0.00619168	2.20819
DARS	5.26099	9.895	9.5825	9.5625	96.8418	96.6397	0.00301425	0.973899	0.011486
DCK	23.9975	8.715	9.27	8.5275	106.368	97.8485	0.120446	0.530907	0.274982
DDX17	10.8595	8.535	8.6025	8.97	100.791	105.097	-0.060352	0.621132	0.206816
DDX18	16.3545	9.2	9.0775	10.655	98.6685	115.815	-0.231164	0.190877	0.719247
DDX21	6.81327	9.6375	9.52	8.8975	98.7808	92.3217	0.0975615	0.240786	0.618369
DDX46	11.5343	9.2	10.505	10.6575	114.185	115.842	-0.0207929	0.95287	0.0209664
DECR1	7.23059	8.1225	10.35	9.2475	127.424	113.85	0.162495	0.0599086	1.22251
DENND2D	4.7889	9.3225	9.5275	8.7825	102.199	94.2076	0.117466	0.114916	0.93962
DHX15	13.8021	8.2225	9.5175	8.84	115.749	107.51	0.106536	0.411375	0.385762
DHX9	6.20417	9.215	9.0925	8.865	98.6706	96.2018	0.0365564	0.715834	0.145187
DLD	13.0509	6.1025	7.165	7.3	117.411	119.623	-0.0269298	0.870409	0.0602768
DNAJA1	1.55129	9.115	9.29	8.9225	101.92	97.8881	0.0582306	0.459227	0.337972
DNAJC9	4.19651	9.8325	10.8375	10.165	110.221	103.382	0.0924218	0.24041	0.619048
DNM1L	7.15574	9.1275	9.38	8.24	102.766	90.2766	0.186944	0.120002	0.920812
DNMT1	14.0534	8.585	10.2525	8.4575	119.423	98.5149	0.277673	0.108863	0.96312
DOK3	8.8701	8.2425	8.1275	8.64	98.6048	104.823	-0.0882197	0.578917	0.237384
DSC1	56.6346	6.9525	12.6125	7.515	181.41	108.091	0.747009	0.396221	0.402062
DSG1	58.1681	6.4675	16.01	7.73	247.545	119.521	1.05043	0.222891	0.651907
DSP	47.8724	7.12	14.775	7.965	207.514	111.868	0.891412	0.273159	0.563585
DUT	8.54814	9.52	9.61	7.985	100.945	83.8761	0.267244	0.017612	1.75419
DYNC1H1	17.4764	9.23	11.095	9.3975	120.206	101.815	0.239561	0.396	0.402305
EEF1A1	7.44532	8.325	9.9975	9.1025	120.09	109.339	0.135305	0.439281	0.357257
EEF1G	4.32419	9.505	9.6525	9.1775	101.552	96.5544	0.0728014	0.375092	0.425862
EEF2	2.8017	8.7	9.295	8.755	106.839	100.632	0.0863477	0.250722	0.600808
EIF2A	11.8868	7.9725	8.55	7.5275	107.244	94.4183	0.183754	0.202797	0.692937
EIF2B3	17.8999	10.1925	10.64	10.67	104.39	104.685	-0.00406203	0.980185	0.00869215
EIF3CL	18.6129	9.4875	10.625	7.8775	111.989	83.0303	0.431653	0.0246394	1.60837
EIF3G	16.5021	8.93	12.2475	7.5625	137.15	84.6865	0.695552	0.115749	0.936485
EIF3L	5.59729	9.2875	8.7725	9.0175	94.4549	97.0929	-0.0397395	0.745478	0.127565
EIF4A1	7.46486	8.4825	9.625	8.5325	113.469	100.589	0.173818	0.140134	0.853458
EIF4G1	22.6675	7.64	8.42	7.8425	110.209	102.651	0.102507	0.574308	0.240855
ELAVL1	4.38065	8.7775	8.56	9.3275	97.5221	106.266	-0.12388	0.347629	0.458884
ELP2	20.6963	8.89	11.02	8.825	123.96	99.2688	0.320456	0.155339	0.80872
ENDOD1	6.57138	10.3925	10.1325	9.125	97.4982	87.8037	0.151094	0.10232	0.990041
ENO1	2.91908	9.6125	9.8575	9.3875	102.549	97.6593	0.0704808	0.372721	0.428616
EPRS	4.54088	8.8025	9.315	8.7875	105.822	99.8296	0.084103	0.35536	0.449331
ESYT2	5.50581	9.44	8.85	7.995	93.75	84.6928	0.146579	0.153311	0.814426
EZR	16.2687	9.0075	9.9425	9.885	110.38	109.742	0.00836769	0.957547	0.0188399
FABP5	6.27885	2.805	2.775	2.2575	98.9305	80.4813	0.297762	0.0200207	1.69852
FAM213A	8.85123	8.32	1.5725	6.03	18.9002	72.476	-1.9391	8.42211e-05	4.07458
FAM49B	24.5163	8.9825	9.92	8.88	110.437	98.8589	0.15978	0.455481	0.341529
FASN	4.77553	8.9975	9.4925	9.36	105.502	104.029	0.0202796	0.808491	0.0923248
FCRLA	11.9786	8.9575	9.325	8.865	104.103	98.9673	0.0729831	0.529777	0.275907
FDFT1	7.92222	9.925	10.245	10.7525	103.224	108.338	-0.0697521	0.370618	0.431073
FERMT3	15.2175	8.935	9.17	8.2675	102.63	92.5294	0.149471	0.272204	0.565106
FKBP8	10.1942	8.255	9.8675	8.9825	119.534	108.813	0.135568	0.279176	0.554121
FNBP1	17.8541	7.855	9.31	9.1325	118.523	116.264	0.0277713	0.843567	0.0738802
FOXRED1	11.6694	8.88	7.6725	8.7675	86.402	98.7331	-0.192469	0.176428	0.753433
FUBP3	9.4846	8.51	8.6925	8.855	102.145	104.054	-0.0267211	0.729516	0.136965
GAPDH	8.0327	8.9575	10.115	8.9075	112.922	99.4418	0.183404	0.190328	0.720496
GARS	18.8108	9.9075	8.9625	10.2275	90.4618	103.23	-0.19048	0.341248	0.46693
GCN1	8.28209	8.2625	9.4575	8.1775	114.463	98.9713	0.209799	0.0581552	1.23541
GDI2	15.7553	9.07	8.9525	9.495	98.7045	104.686	-0.0848774	0.603165	0.219564
GEMIN4	8.49895	4.0175	3.735	4.2275	92.9683	105.227	-0.178697	0.115652	0.936848
GGCT	14.6432	7.295	11.3075	8.595	155.003	117.82	0.39571	0.202415	0.693756
GMPS	5.72544	7.365	7.265	6.955	98.6422	94.4331	0.0629123	0.229534	0.639152
GNAI2	8.53072	8.6925	8.8925	8.86	102.301	101.927	0.00528237	0.967325	0.0144277
GNB2	27.0851	9.1	9.4225	9.17	103.544	100.769	0.0391882	0.857735	0.0666471
GNPAT	4.72545	10.3675	10.6725	9.1925	102.942	88.6665	0.215369	0.0349145	1.45699
GRPEL1	9.15481	8.5675	9.7875	9.44	114.24	110.184	0.0521535	0.754854	0.122137
GSTO1	13.9743	5.0675	6.45	5.475	127.282	108.041	0.23644	0.151146	0.820603
GSTP1	10.7252	10.5725	11.2325	10.8825	106.243	102.932	0.045669	0.624939	0.204163
GTF2I	15.8808	8.295	9.315	7.6725	112.297	92.4955	0.279859	0.137215	0.862599
HADHA	2.9971	5.4925	5.1275	5.4375	93.3546	98.9986	-0.0846879	0.299376	0.523783
HEATR1	7.32607	13.7575	13.45	10.5475	97.7649	76.6673	0.350705	0.00125698	2.90067
HIST1H1B	85.5949	7.3325	9.75	11.73	132.97	159.973	-0.266729	0.724783	0.139792
HJURP	19.1463	9.26	9.6	8.5875	103.672	92.7376	0.160796	0.359979	0.443723
HLA-DRA	13.95	8.0925	8.8025	7.4525	108.774	92.0914	0.240189	0.221669	0.654294
HM13	16.6069	7.8725	8.6875	7.3225	110.352	93.0137	0.246605	0.402975	0.394722
HMCES	8.464	13.2225	14.2425	14.275	107.714	107.96	-0.00328834	0.965954	0.0150435
HMGCS1	18.4384	8.6575	9.7375	9.5475	112.475	110.28	0.0284284	0.858902	0.0660566
HMOX2	4.74777	10.0375	7.8625	7.95	78.3313	79.203	-0.0159667	0.819771	0.0863076
HNRNPA2B1	6.62479	9.23	8.9025	9.4125	96.4518	101.977	-0.0803674	0.308106	0.5113
HNRNPA3	7.4185	9.4725	9.7425	9.1175	102.85	96.2523	0.0956537	0.168549	0.773274
HNRNPC	4.64462	8.945	10.2925	9.3475	115.064	104.5	0.138941	0.290487	0.536873
HNRNPF	6.90545	8.35	8.6875	8.4	104.042	100.599	0.0485517	0.537997	0.26922
HNRNPH1	2.84187	8.055	9.055	8.5875	112.415	106.611	0.0764764	0.039259	1.40606
HNRNPH3	9.89081	8.5975	9.81	8.6625	114.103	100.756	0.17947	0.245919	0.609209
HNRNPK	5.50824	8.4575	9.15	8.9375	108.188	105.675	0.0339004	0.5381	0.269137
HNRNPL	19.2218	9.0075	9.47	9.045	105.135	100.416	0.0662439	0.77894	0.108496
HNRNPM	13.5805	8.1325	8.8075	8.59	108.3	105.626	0.0360744	0.749361	0.125309
HNRNPU	5.00248	8.48	9.325	8.165	109.965	96.2854	0.191651	0.0671611	1.17288
HSD17B10	7.19468	7.13	7.8425	8.195	109.993	114.937	-0.0634303	0.449929	0.346856
HSD17B12	22.0681	7.83	7.5475	7.19	96.3921	91.8263	0.0700071	0.686525	0.163344
HSDL1	5.69681	7.495	7.9875	7.58	106.571	101.134	0.0755462	0.383601	0.416121
HSP90AA1	10.7135	8.915	9.2975	8.635	104.291	96.8592	0.106647	0.291092	0.53597
HSP90AB1	4.75017	9.455	9.705	8.995	102.644	95.1348	0.109605	0.21084	0.676047
HSPA4	13.3317	9.4825	11.14	9.8325	117.48	103.691	0.180119	0.364799	0.437946
HSPA5	9.67249	9.72	9.1275	9.6975	93.9043	99.7685	-0.0873931	0.463178	0.334252
HSPA8	6.19737	9.6775	9.7275	9.3675	100.517	96.7967	0.054405	0.577072	0.23877
HSPA9	5.57686	9.165	9.635	9.1025	105.128	99.3181	0.0820218	0.511054	0.291533
HSPD1	2.82762	9.42	10.465	9.8575	111.093	104.644	0.0862786	0.0861343	1.06482
IARS	3.35982	10.205	10.5825	9.94	103.699	97.4032	0.0903627	0.207877	0.682193
IDH1	17.4175	10.94	12.2825	9.7125	112.271	88.7797	0.33869	0.0896335	1.04753
IGF2BP3	9.58523	9.0225	9.1475	8.7425	101.385	96.8966	0.0653316	0.48571	0.313623
IGHM	4.23736	9.2475	9.075	8.6975	98.1346	94.0524	0.0612969	0.357214	0.447071
IGLC2	5.50021	9.015	10.84	10.15	120.244	112.59	0.094885	0.462573	0.33482
ILF3	10.1263	8.7475	8.78	8.41	100.372	96.1418	0.0621151	0.652632	0.185332
IMMT	11.9557	9.68	9.67	8.7975	99.8967	90.8833	0.136422	0.237599	0.624156
IMPDH2	13.987	8.205	8.5625	7.7125	104.357	93.9976	0.150833	0.217723	0.662095
IPO5	4.30994	9.97	10.385	9.44	104.162	94.6841	0.137642	0.0151213	1.82041
IPO7	20.3813	6.46	5.75	5.3375	89.0093	82.6238	0.107398	0.633291	0.198397
IRF4	5.27843	8.535	8.295	8.21	97.188	96.1921	0.0148598	0.775898	0.110196
ITGAL	9.72012	8.41	7.5825	8.1625	90.1605	97.0571	-0.106337	0.397013	0.401195
JAK1	15.6679	6.9425	6.5675	7.175	94.5985	103.349	-0.127635	0.386414	0.412947
JUP	34.8352	7.2275	14.9325	8.4475	206.607	116.88	0.821859	0.244319	0.612043
KEAP1	5.96509	7.18	7.5025	7.2525	104.492	101.01	0.048893	0.45193	0.344929
KHDRBS1	11.5079	8.1625	8.6625	7.4025	106.126	90.6891	0.226771	0.335294	0.474574
KHSRP	3.80046	7.99	8.2475	7.6725	103.223	96.0263	0.10426	0.0718933	1.14331
KIF11	3.3569	9.6875	10.0975	9.0825	104.232	93.7548	0.152837	0.320882	0.493654
KIFC1	15.5982	8.28	7.32	7.25	88.4058	87.5604	0.0138627	0.927112	0.032868
KPNB1	10.9114	9.4275	10.345	8.8075	109.732	93.4235	0.232129	0.071151	1.14782
LARP7	7.84876	15.9075	18.04	12.595	113.406	79.1765	0.518348	0.000595634	3.22502
LAS1L	7.39204	9.455	10.0175	8.7025	105.949	92.0412	0.203021	0.0241287	1.61747
LASP1	17.3555	10.8575	10.16	9.435	93.5759	86.8985	0.106806	0.459203	0.337996
LBR	16.3245	8.0125	8.76	8.765	109.329	109.392	-0.000823221	0.996863	0.00136447
LCP1	2.56116	8.205	8.605	7.97	104.875	97.1359	0.110595	0.110952	0.954864
LDHA	6.83839	9.295	9.4725	8.2475	101.91	88.7305	0.199788	0.15167	0.819099
LDHB	11.3859	9.1625	9.9275	9.31	108.349	101.61	0.0926493	0.4366	0.359917
LNPEP	10.9657	9.47	8.5575	8.98	90.3643	94.8258	-0.0695261	0.468283	0.329491
LOC102724159	7.59413	11.77	12.1675	11.5075	103.377	97.7698	0.0804583	0.419315	0.37746
LRMP	9.66096	7.485	8.0425	8.165	107.448	109.085	-0.0218089	0.813427	0.0896812
LRPPRC	13.4507	8.7825	9.0925	8.0025	103.53	91.1187	0.184226	0.30073	0.521824
LRRC59	14.1662	9.055	10.1925	7.9075	112.562	87.3274	0.366214	0.0276156	1.55885
LSM6	8.07188	9.16	9.4875	9.565	103.575	104.421	-0.011737	0.949181	0.0226507
LSS	8.82554	9.1075	8.0425	9.3075	88.3063	102.196	-0.21075	0.105453	0.976941
LUC7L3	12.533	9.625	9.7875	10.1175	101.688	105.117	-0.0478405	0.654822	0.183877
LYPLA1	13.409	8.84	8.77	7.6475	99.2081	86.5102	0.197589	0.269773	0.569001
MAGED2	10.24	8.6225	8.1875	8.6275	94.9551	100.058	-0.0755196	0.535641	0.271126
MARS2	17.9924	7.745	9.44	8.2225	121.885	106.165	0.19921	0.207036	0.683954
MAVS	12.9932	9.04	8.8325	9.4725	97.7046	104.784	-0.100923	0.39952	0.398462
MCCC1	4.22588	10.27	10.385	9.0075	101.12	87.7069	0.205303	0.00159119	2.79828
MCCC2	4.59482	8.235	8.2275	8.1575	99.9089	99.0589	0.012327	0.813457	0.0896656
MCM3	8.4469	8.1075	11.1075	8.3675	137.003	103.207	0.408666	0.105509	0.976712
MCM5	27.8886	9.41	9.2525	8.4075	98.3262	89.3464	0.138166	0.624785	0.204269
MCM6	1.68021	11.3875	11.48	11.06	100.812	97.124	0.0537713	0.39964	0.398331
MCM7	11.5787	10.67	8.8425	7.59	82.8725	71.134	0.220354	0.164556	0.783686
MCTP2	6.30198	7.875	7.7775	7.2025	98.7619	91.4603	0.110809	0.59468	0.225717
MDH1	7.00152	9.375	9.435	9.8625	100.64	105.2	-0.0639309	0.311046	0.507176
MDH2	5.54154	9.37	9.8975	9.6025	105.63	102.481	0.0436541	0.648073	0.188376
ME2	8.32787	9.2575	10.115	9.785	109.263	105.698	0.0478526	0.486182	0.313201
MKI67	15.0048	8.54	9	9.215	105.386	107.904	-0.0340592	0.797554	0.09824
MRPL10	6.66214	9.485	9.96	9.2	105.008	96.9953	0.114512	0.273303	0.563356
MRPL37	2.37771	8.3925	7.97	8.3225	94.9657	99.1659	-0.0624372	0.765797	0.115887
MRPL39	53.457	7.4475	7.975	5.01	107.083	67.2709	0.670674	0.147192	0.832115
MS4A1	6.94315	9.0525	9.405	8.66	103.894	95.6642	0.119061	0.121268	0.916253
MSH2	3.93058	11.55	12.605	10.9475	109.134	94.7835	0.203395	0.00141605	2.84892
MSH6	3.34873	9.13	9.0875	9.1275	99.5345	99.9726	-0.0063363	0.949214	0.0226358
MTCH2	5.16573	9.2175	9.3725	9.2575	101.682	100.434	0.0178113	0.776207	0.110023
MTHFD1	8.91458	7.3225	7.1425	7.135	97.5418	97.4394	0.0015157	0.990571	0.00411448
MTHFD1L	10.2343	7.3575	8.1225	7.8475	110.398	106.66	0.0496907	0.600056	0.221808
MTPAP	10.4013	14.2575	16	14.0425	112.222	98.492	0.188272	0.0692667	1.15948
MYBBP1A	7.80882	7.7475	9.0525	7.32	116.844	94.4821	0.306473	0.00542923	2.26526
MYH9	7.92643	9.4275	10.45	9.2125	110.846	97.7194	0.181838	0.155934	0.80706
NAA15	9.87361	7.8725	7.7025	9.1975	97.8406	116.831	-0.255915	0.0573818	1.24123
NASP	9.597	9.1825	9.14	8.65	99.5372	94.2009	0.079494	0.38945	0.409549
NCAPD2	7.99121	7.0975	8.27	7.405	116.52	104.333	0.159388	0.107251	0.969597
NCAPG2	7.28025	8.6375	8.68	8.0025	100.492	92.6483	0.117244	0.381329	0.4187
NCBP1	16.5853	9.2225	10.38	7.8675	112.551	85.3077	0.399829	0.0530936	1.27496
NCEH1	13.4474	6.16	5.7425	5.805	93.2224	94.237	-0.0156171	0.933632	0.0298242
NCL	17.0087	8.3025	10.8825	9.3725	131.075	112.888	0.215504	0.330025	0.481453
NDC1	8.61525	8.925	8.5175	7.4675	95.4342	83.6695	0.189805	0.0744851	1.12793
NDUFA4	22.6589	7.05	10.155	8.57	144.043	121.56	0.244823	0.26541	0.576083
NEK9	19.4889	6.8775	8.04	7.35	116.903	106.87	0.129451	0.435271	0.36124
NONO	6.25847	9.31	9.0975	8.0775	97.7175	86.7615	0.171561	0.330016	0.481465
NOP58	4.63259	8.45	10.4625	8.1025	123.817	95.8876	0.368789	0.0117251	1.93088
NPEPPS	12.4653	10.38	12.6625	10.8775	121.989	104.793	0.219215	0.130791	0.883421
NPM1	3.54678	12.9225	14.02	13.1125	108.493	101.47	0.0965436	0.0453213	1.3437
NR3C1	12.4848	8.3575	8.4475	8.48	101.077	101.466	-0.00553982	0.961501	0.01705
NT5DC1	7.94603	5.23	5.04	4.715	96.3671	90.153	0.096166	0.233659	0.631418
NT5DC2	8.37089	9.395	8.635	8.2075	91.9106	87.3603	0.0732533	0.327974	0.484161
NUDC	10.299	7.58	8.635	7.7375	113.918	102.078	0.158329	0.3934	0.405166
NUDCD1	6.40477	5.9225	6.0325	5.04	101.857	85.0992	0.259332	0.201944	0.694768
NUDT8	1.69493	9.075	7.8075	7.1675	86.0331	78.9807	0.123391	0.447044	0.349649
NUGGC	25.2726	6.895	8.0275	7.1525	116.425	103.735	0.166503	0.570132	0.244025
NUP210	2.39544	7.4625	8.1225	7.105	108.844	95.2094	0.193089	0.19427	0.711594
NUP88	13.0128	7.805	7.7825	8.03	99.7117	102.883	-0.0451663	0.760578	0.118856
OCIAD1	13.0049	9.4075	9.05	9.13	96.1998	97.0502	-0.0126971	0.927379	0.0327428
OCIAD2	18.4748	9.11	9.9625	9.015	109.358	98.9572	0.14418	0.346859	0.459847
P4HB	2.20729	7.9675	9.405	8.325	118.042	104.487	0.175978	0.0132485	1.87783
PABPC4	11.7818	8.86	11.685	8.2575	131.885	93.1998	0.500881	0.287767	0.540959
PAICS	4.43197	8.3025	8.285	7.9675	99.7892	95.9651	0.0563746	0.384551	0.415046
PARP1	4.10722	9.1475	9.445	8.9775	103.252	98.1416	0.073237	0.137963	0.860237
PCBP1	4.41628	8.7775	9.4675	9.4025	107.861	107.12	0.00993911	0.820185	0.0860879
PCBP2	9.48202	8.495	8.6575	8.905	101.913	104.826	-0.0406651	0.654667	0.18398
PCCB	27.8925	5.3625	4.765	5.735	88.8578	106.946	-0.267317	0.31654	0.499571
PCM1	30.2229	9.3175	7.9725	9.1925	85.5648	98.6584	-0.205425	0.543735	0.264613
PDCD4	22.108	4.32	4.44	3.8225	102.778	88.4838	0.216043	0.508514	0.293697
PDCD6IP	16.4619	9.2775	10.345	9.01	111.506	97.1167	0.199335	0.174345	0.758591
PDIA3	2.99735	8.15	8.93	8.1875	109.571	100.46	0.125237	0.0431344	1.36518
PDIA4	7.86391	8.98	8.9725	8.7975	99.9165	97.9677	0.0284164	0.750268	0.124784
PDIA6	6.55586	9.3075	8.9325	8.015	95.971	86.1133	0.156361	0.030999	1.50865
PDS5A	28.578	6.7225	8.38	6.5375	124.656	97.248	0.358211	0.214943	0.667676
PEF1	10.3913	7.41	8.0975	7.7425	109.278	104.487	0.0646771	0.646715	0.189287
PES1	11.2743	12.1225	12.2625	11.2	101.155	92.3902	0.130754	0.377963	0.422551
PFKP	13.595	4.55	4.4925	3.8975	98.7363	85.6593	0.204969	0.163373	0.78682
PFN1	10.7131	8.86	9.79	8.49	110.497	95.8239	0.205544	0.153489	0.813921
PGK1	6.15418	9.5975	9.79	9.365	102.006	97.5775	0.0640299	0.478629	0.320001
PGLS	4.33824	4.5075	4.325	4.2975	95.9512	95.3411	0.00920249	0.929527	0.0317382
PHF6	6.40884	9.675	9.9325	9.0225	102.661	93.2558	0.13863	0.168487	0.773434
PHGDH	5.80267	10.075	10.695	10.03	106.154	99.5533	0.0926149	0.116766	0.932684
PKM	2.05646	9.81	9.9925	9.205	101.86	93.8328	0.118428	0.025864	1.5873
PKMYT1	7.23549	9.2375	8.0175	8.855	86.793	95.8593	-0.14334	0.329438	0.482226
PLCG2	6.20334	8.415	8.74	9.025	103.862	107.249	-0.0462937	0.475029	0.32328
PLEKHA2	9.45852	9.1425	9.3	9.2875	101.723	101.586	0.00194041	0.984087	0.0069663
PLIN3	5.71364	9.235	8.96	8.595	97.0222	93.0698	0.0600011	0.480542	0.318268
PMPCB	7.80579	8.3875	8.765	8.285	104.501	98.7779	0.0812524	0.258872	0.586915
POLR2B	7.4402	8.5975	8.62	8.4375	100.262	98.139	0.0308723	0.744442	0.128169
PPA1	12.155	9.1875	9.0125	8.9725	98.0952	97.6599	0.00641734	0.961195	0.0171885
PPAT	10.2304	9.01	9.1525	9.1725	101.582	101.804	-0.00314913	0.96895	0.0136987
PPIA	6.63716	9.305	9.5825	8.95	102.982	96.1848	0.0985144	0.223952	0.649846
PPP2R1A	14.5332	6.7375	6.7175	6.81	99.7032	101.076	-0.0197304	0.894941	0.0482055
PRAF2	6.47972	7.7925	8.4925	8.065	108.983	103.497	0.0745148	0.422091	0.374594
PRDX1	4.39445	10.4075	11.17	10.585	107.326	101.706	0.0776079	0.322122	0.491979
PRDX3	5.20298	13.1425	13.9125	13.35	105.859	101.579	0.0595419	0.238098	0.623244
PRDX6	17.5891	9.6	10.5775	10.5275	110.182	109.661	0.00683581	0.962698	0.0165101
PRKDC	7.6479	9.205	9.9075	9.1325	107.632	99.2124	0.117511	0.162935	0.787985
PRMT1	19.8403	8.58	9.565	8.5725	111.48	99.9126	0.158049	0.355638	0.448992
PRMT5	2.73507	8.9775	8.8325	8.47	98.3849	94.347	0.0604599	0.616076	0.210366
PRPF4B	31.4675	10.0725	10.0475	8.9275	99.7518	88.6324	0.170508	0.514533	0.288587
PSAT1	6.59332	9.4425	9.0825	9.5	96.1875	100.609	-0.0648381	0.521453	0.282785
PSMA6	7.76002	9.2725	9.86	8.2925	106.336	89.4311	0.249781	0.193916	0.712386
PSMB1	25.1026	4.0075	4.7675	4.6025	118.964	114.847	0.0508152	0.844166	0.0735724
PSMB8	8.04496	10.4525	10.6725	10.405	102.105	99.5456	0.0366212	0.593486	0.22659
PSMC2	7.203	7.5025	9.57	8.1925	127.557	109.197	0.224215	0.253579	0.595886
PSMD2	8.22444	9.145	8.895	8.705	97.2663	95.1886	0.0311503	0.867588	0.0616865
PSME1	10.0162	6.3875	6.7225	5.965	105.245	93.3855	0.172476	0.329698	0.481884
PSME2	9.45018	7.53	7.6425	7.125	101.494	94.6215	0.101155	0.272962	0.563898
PSME3	8.66542	8.2475	9.2275	7.93	111.882	96.1503	0.218619	0.0291838	1.53486
PSMG1	5.98143	10.7525	10.605	10.5775	98.6282	98.3725	0.00374594	0.976661	0.0102564
PTBP1	14.4485	8.7375	8.87	8.49	101.516	97.1674	0.0631696	0.587349	0.231104
PTGES2	2.19401	11.1775	11.3375	10.8075	101.431	96.6898	0.0690697	0.253814	0.595484
PTK2B	22.9186	2.345	1.9725	2.0875	84.1151	89.0192	-0.0817509	0.79422	0.100059
PYCR2	7.16445	8.1725	9.8425	9.84	120.434	120.404	0.000366492	0.997226	0.00120627
QARS	15.6005	6.995	8.2975	6.7075	118.62	95.8899	0.306902	0.0583758	1.23377
RAB30	19.6841	3.975	4.825	4.6475	121.384	116.918	0.0540741	0.899247	0.0461211
RABGGTB	12.1762	11.96	11.1175	10.3275	92.9557	86.3503	0.106341	0.512242	0.290525
RACK1	8.32205	5.31	5.3	4.6325	99.8117	87.2411	0.194201	0.0689356	1.16156
RAN	3.00997	9.5675	10.11	9.805	105.67	102.482	0.0441935	0.59803	0.223277
RANBP1	4.01485	9.3875	9.7725	8.9975	104.101	95.8455	0.119203	0.154369	0.811439
RARS	6.43528	8.885	9.76	8.9225	109.848	100.422	0.129433	0.143078	0.844426
RBM14	9.58437	7.585	9.3675	9	123.5	118.655	0.0577391	0.757836	0.120425
RBM39	43.1153	8.97	9.455	10.9175	105.407	121.711	-0.207493	0.579492	0.236952
RCC2	4.48257	9.725	9.7375	9.015	100.129	92.6992	0.111224	0.211026	0.675663
REEP4	10.7377	6.91	8.2025	8.8375	118.705	127.894	-0.107575	0.351911	0.453568
REEP5	3.51748	11.6375	11.3725	10.5875	97.7229	90.9774	0.103187	0.169844	0.769949
REL	6.56704	8.4625	9.6175	8.2925	113.648	97.9911	0.213855	0.10068	0.997057
RFC3	14.4394	9.55	8.825	8.3475	92.4084	87.4084	0.0802521	0.512502	0.290305
RFTN1	6.4488	9.5925	10.3375	9.1725	107.766	95.6216	0.1725	0.0265959	1.57519
RNF219	8.27107	9.25	10.1525	7.8425	109.757	84.7838	0.372449	0.0468968	1.32886
RPL10A	11.8217	8.9975	9.1375	8.65	101.556	96.1378	0.0790994	0.577485	0.238459
RPL12	19.2052	9.295	10.385	8.015	111.727	86.2292	0.373727	0.101815	0.992189
RPL13	13.922	9.1225	10.105	8.4125	110.77	92.217	0.264463	0.0853054	1.06902
RPL13A	6.55988	9.6075	10.0625	8.715	104.736	90.7104	0.207416	0.0253655	1.59576
RPL14	16.3574	8.7125	11.275	8.6175	129.412	98.9096	0.387786	0.024619	1.60873
RPL15	10.4711	9.4125	10.07	8.4475	106.985	89.7477	0.253467	0.0284716	1.54559
RPL18	8.22992	8.245	9.23	7.655	111.947	92.8441	0.269928	0.035914	1.44474
RPL18A	4.75545	9.015	10.4775	8.8025	116.223	97.6428	0.251309	0.0143669	1.84264
RPL22	22.2036	7.795	9.285	9.53	119.115	122.258	-0.0375743	0.887475	0.0518436
RPL23	2.80157	8.1725	9.455	9.4275	115.693	115.356	0.00420221	0.955785	0.0196398
RPL27A	22.1709	10.0225	10.1375	10.0475	101.147	100.249	0.0128653	0.94162	0.0261243
RPL28	11.3444	9.58	9.0275	7.985	94.2328	83.3507	0.177034	0.175497	0.755731
RPL29	22.2783	9.84	9.4775	9.845	96.3161	100.051	-0.0548847	0.760488	0.118908
RPL3	11.7119	9.285	9.06	7.9525	97.5767	85.6489	0.188103	0.106599	0.972246
RPL31	41.2359	8.165	7.6975	10.7525	94.2743	131.69	-0.48221	0.277937	0.556053
RPL34	33.3577	8.9375	9.1825	9.245	102.741	103.441	-0.00978633	0.970704	0.0129132
RPL4	18.4107	8.875	10.745	9.415	121.07	106.085	0.190632	0.233606	0.631517
RPL5	5.53787	9.03	8.9575	8.215	99.1971	90.9745	0.124836	0.0818017	1.08724
RPL6	5.04607	9.25	9.435	8.62	102	93.1892	0.130335	0.0604521	1.21859
RPL7	28.0479	8.8075	9.5375	10.8375	108.288	123.049	-0.184349	0.466159	0.331466
RPL7A	10.049	9.8575	9.695	8.8975	98.3515	90.2612	0.123841	0.373107	0.428167
RPL8	17.2966	8.7725	11.03	9.0425	125.734	103.078	0.286639	0.0874189	1.05839
RPLP0	5.07224	8.8675	9.4	8.9675	106.005	101.128	0.0679549	0.26155	0.582446
RPN1	7.23029	9.2925	9.5975	8.8375	103.282	95.1036	0.11902	0.458654	0.338514
RPS11	9.45594	9.29	10.035	9.175	108.019	98.7621	0.129261	0.308653	0.510529
RPS16	8.16597	10.1625	10.1075	9.3275	99.4588	91.7835	0.115864	0.21283	0.671967
RPS2	5.60576	8.7925	8.9775	8.1075	102.104	92.2093	0.147057	0.0554639	1.25599
RPS25	62.2567	8.4475	8.8475	11.475	104.735	135.839	-0.375152	0.519634	0.284302
RPS3	8.89654	9.31	10.6475	9.7025	114.366	104.216	0.134086	0.158606	0.799682
RPS3A	5.42255	9.3625	10.54	9.9725	112.577	106.515	0.0798477	0.301044	0.521371
RPS6	10.2383	9.2975	9.5775	8.9775	103.012	96.5582	0.0933354	0.34898	0.4572
RPS8	8.81599	8.985	10.2	8.65	113.523	96.2716	0.237797	0.0891915	1.04968
RPS9	11.547	8.955	8.9325	8.1075	99.7487	90.536	0.139807	0.303731	0.517511
RPSA	6.95588	9.07	9.65	9.635	106.395	106.229	0.00224428	0.973336	0.0117374
RRM1	9.92887	8.77	9.605	9.06	109.521	103.307	0.0842746	0.442298	0.354285
RRM2	17.2272	9.5275	7.5275	9.24	79.0081	96.9824	-0.295722	0.171211	0.766468
RSL1D1	10.1063	9.375	9.32	8.225	99.4133	87.7333	0.180314	0.131255	0.881883
RTN4	6.294	9.84	10.2175	9.085	103.836	92.3272	0.169484	0.0912208	1.03991
RUVBL1	46.353	9.74	9.6775	10.2575	99.3583	105.313	-0.0839728	0.826319	0.0828524
SACM1L	6.38397	9.07	9.0875	8.9175	100.193	98.3186	0.0272441	0.735017	0.133703
SAMM50	4.05311	9.18	9.7625	9.4625	106.345	103.077	0.0450292	0.661553	0.179436
SARAF	5.63661	9.4625	9.5175	9.7575	100.581	103.118	-0.0359289	0.722625	0.141087
SCAF1	13.549	9.535	9.2625	9.1875	97.1421	96.3555	0.0117293	0.923656	0.0344896
SCAMP3	4.07624	8.5275	9.0625	8.8075	106.274	103.283	0.0411765	0.777349	0.109384
SCARB1	7.38101	8.005	8.6	7.5825	107.433	94.722	0.181663	0.0270849	1.56727
SDHA	10.4996	8.285	9.8425	8.965	118.799	108.208	0.134721	0.591942	0.227721
SEC14L1	8.94869	14.7275	17.4575	11.3725	118.537	77.2195	0.618298	0.00461505	2.33582
SEC24C	30.1662	7.065	8.265	6.4425	116.985	91.189	0.359394	0.166152	0.779494
SEC61A1	26.2356	8.4325	7.535	7.72	89.3567	91.5505	-0.0349933	0.895747	0.0478145
SEPT9	1.23316	8.615	9.845	9.3725	114.277	108.793	0.0709573	0.658942	0.181153
SERBP1	8.84271	8.89	8.2775	8.44	93.1102	94.9381	-0.0280479	0.811286	0.0908258
SF1	6.1966	9.225	7.845	8.89	85.0407	96.3686	-0.18041	0.197993	0.703349
SF3B1	12.0987	3.9975	3.325	3.7175	83.177	92.9956	-0.160978	0.18329	0.736861
SF3B3	13.0713	9.41	10.315	9.395	109.617	99.8406	0.134779	0.267305	0.572993
SFPQ	7.9412	9.52	9.6525	9.3425	101.392	98.1355	0.047094	0.696246	0.157237
SFXN1	16.2	8.4575	9.715	7.705	114.868	91.1026	0.334419	0.0446419	1.35026
SHMT2	4.10424	9.5025	9.9125	8.6975	104.315	91.5285	0.188648	0.00964281	2.0158
SLC1A4	6.78856	8.655	8.64	7.97	99.8267	92.0855	0.116452	0.193568	0.713167
SLC1A5	3.89439	7.7125	7.86	6.6775	101.912	86.5802	0.235221	0.0551711	1.25829
SLC25A19	7.63789	9.6675	9.62	8.61	99.5087	89.0613	0.160024	0.147483	0.831258
SLC25A3	7.8012	8.6	9.1825	8.56	106.773	99.5349	0.101276	0.221632	0.654368
SLC25A5	6.51586	8.645	9.645	8.7675	111.567	101.417	0.137616	0.0751162	1.12427
SLC29A1	33.7275	2.5275	3.4	2.2025	134.52	87.1414	0.626393	0.0424714	1.3719
SLC3A2	10.9808	8.605	8.425	7.9075	97.9082	91.8942	0.091455	0.530153	0.275599
SLC44A1	13.642	8.6425	8.6025	8.5125	99.5372	98.4958	0.0151731	0.914677	0.0387323
SLC7A5	32.8328	6.9075	7.595	7.7875	109.953	112.74	-0.0361103	0.897195	0.047113
SLCO4A1	27.8089	8.545	10.28	7.05	120.304	82.5044	0.544145	0.156474	0.805559
SMARCA5	15.9488	6.7925	8.44	8.705	124.255	128.156	-0.0446013	0.836992	0.0772787
SMC2	10.3058	6.8475	7.995	6.6825	116.758	97.5904	0.25871	0.103747	0.984022
SMN2	10.4825	7.6975	9.6625	8.785	125.528	114.128	0.137354	0.174464	0.758295
SND1	7.19977	9.005	9.365	8.5675	103.998	95.1416	0.128405	0.143367	0.84355
SNRNP70	5.72903	9.9525	9.0175	9.73	90.6054	97.7644	-0.109712	0.243162	0.614105
SPTLC2	21.4946	8.435	9.6325	7.63	114.197	90.4564	0.336227	0.179016	0.747107
SQLE	10.0651	8.7775	8.29	8.4625	94.446	96.4113	-0.0297118	0.744603	0.128075
SRM	24.4165	5.815	5.4175	5.7475	93.1642	98.8392	-0.0853073	0.786114	0.104515
SRRM1	61.5653	9.3375	9.5225	12.5725	101.981	134.645	-0.400859	0.489357	0.310374
SRRM2	23.1848	9.6325	9.7	10.4875	100.701	108.876	-0.112614	0.578458	0.237728
SRSF11	62.9751	9.8075	9.255	10.995	94.3666	112.108	-0.248543	0.653094	0.185025
SRSF3	8.83465	9.05	10.985	8.7825	121.381	97.0442	0.322831	0.0774351	1.11106
SRSF7	14.0938	8.77	10.3875	9.86	118.444	112.429	0.0751889	0.566061	0.247137
ST6GAL1	11.773	8.2425	8.25	7.3175	100.091	88.7777	0.173043	0.245141	0.610583
STARD7	12.7023	7.625	6.895	6.5475	90.4262	85.8689	0.0746064	0.524099	0.280587
STK39	14.7027	4.625	5.3075	6.0075	114.757	129.892	-0.178732	0.352967	0.452265
STRBP	24.5442	6.8125	6.5925	6.45	96.7706	94.6789	0.0315265	0.879349	0.0558387
STT3A	13.0971	8.8525	9.1175	7.5725	102.994	85.5408	0.267869	0.0546447	1.26245
STXBP6	11.5881	8.045	9.3725	7.8525	116.501	97.6072	0.255282	0.0357396	1.44685
SYNCRIP	7.75223	8.165	9.0025	8.42	110.257	103.123	0.0965055	0.244602	0.611541
TAP1	8.69503	9.42	7.665	7.8775	81.3694	83.6253	-0.0394521	0.696753	0.156921
TAPBP	9.87985	10.1975	10.1725	9.69	99.7548	95.0233	0.0701057	0.563459	0.249138
TBC1D31	34.0607	21.4325	18	3.7975	83.9846	17.7184	2.24488	1.84747e-05	4.73342
TBC1D4	10.4877	9.095	9.155	8.345	100.66	91.7537	0.133648	0.399386	0.398607
TCP1	6.89449	8.81	8.5625	8.4	97.1907	95.3462	0.0276428	0.773888	0.111322
TFRC	5.63139	9.05	8.505	8.0275	93.9779	88.7017	0.0833605	0.286945	0.542201
TIGAR	22.7967	4.09	3.955	3.6975	96.6993	90.4034	0.0971275	0.618009	0.209005
TIMM44	24.0581	7.56	10.2875	8.765	136.078	115.939	0.231066	0.274946	0.560753
TIPRL	12.0924	7.55	8.0275	7.94	106.325	105.166	0.0158118	0.923623	0.034505
TK1	8.43713	9.7925	9.2	8.8125	93.9495	89.9923	0.0620825	0.412292	0.384795
TKT	15.7607	9.3625	8.955	9.05	95.6475	96.6622	-0.0152244	0.918803	0.0367777
TLN1	15.8316	9.2975	9.305	8.6775	100.081	93.3315	0.100727	0.499302	0.301637
TM9SF2	7.2002	11.91	11.665	10.4625	97.9429	87.8463	0.156959	0.10158	0.99319
TMED1	11.3816	6.3325	5.7575	6.215	90.9199	98.1445	-0.110312	0.625205	0.203977
TMEM214	11.1085	7.3475	8.295	7.275	112.896	99.0133	0.189295	0.10693	0.970901
TMEM222	32.1026	18.7825	5.8325	4.51	31.0528	24.0117	0.370987	0.201128	0.696527
TMPO	8.93949	8.7875	9.24	8.24	105.149	93.7696	0.165249	0.15618	0.806374
TMT1A	16.3769	14.55	13.67	11.24	93.9519	77.2509	0.282371	0.153811	0.813012
TMX1	4.6453	4.6475	4.23	4.4375	91.0167	95.4814	-0.0690895	0.558896	0.252669
TMX4	7.44588	10.9225	12.495	10.685	114.397	97.8256	0.225764	0.163392	0.786768
TNPO1	8.47571	8.935	9.49	8.9125	106.212	99.7482	0.0905779	0.556508	0.254529
TOMM40	8.08816	8.24	8.955	8.3125	108.677	100.88	0.107411	0.270383	0.568021
TOP1	10.7278	9.3625	10.2	10.3475	108.945	110.521	-0.0207131	0.811849	0.0905247
TOP2A	14.4144	8.855	8.7875	8.37	99.2377	94.5229	0.0702252	0.571674	0.242851
TOPBP1	49.0318	3.7475	4.315	3.1925	115.143	85.1901	0.434674	0.268364	0.571275
TOR4A	17.6201	8.535	9.235	8.91	108.202	104.394	0.0516865	0.712688	0.1471
TP53	15.9582	8.055	9.1625	8.8175	113.749	109.466	0.0553716	0.676833	0.169519
TPI1	11.4094	9.54	10.0775	9.3075	105.634	97.5629	0.114672	0.402778	0.394934
TRABD	6.70643	8.7775	8.025	7.8425	91.4269	89.3478	0.0331878	0.628715	0.201546
TRIM28	21.798	9.9375	10.38	8.9325	104.453	89.8868	0.216671	0.237114	0.625043
TRMT112	24.701	21.99	22.185	3.0875	100.887	14.0405	2.84507	3.77515e-08	7.42307
TRMT61A	4.79688	12.335	11.415	11.2925	92.5415	91.5484	0.0155659	0.768413	0.114406
TUBA1A	4.97848	7.7175	7.96	7.8575	103.142	101.814	0.0186981	0.848729	0.0712308
TUBA4A	4.43596	7.7625	8.655	8.04	111.498	103.575	0.106338	0.268525	0.571015
TUBB	14.0427	3.035	2.9	2.7875	95.5519	91.8451	0.0570811	0.638147	0.195079
TUBB4B	34.7407	2.475	2.045	1.85	82.6263	74.7475	0.144576	0.5944	0.225921
TUFM	5.66598	8.2575	9.735	8.9175	117.893	107.993	0.126542	0.283858	0.546899
TXN	3.77415	10.05	10.9425	10.4525	108.881	104.005	0.0660943	0.551314	0.258601
TXNDC5	15.7393	12.665	12.4625	12.78	98.4011	100.908	-0.0362943	0.77909	0.108412
TXNL1	12.2238	7.8425	8.2175	7.2125	104.782	91.9668	0.1882	0.103508	0.985027
TXNRD1	11.5144	8.4375	8.9225	8.62	105.748	102.163	0.0497601	0.690387	0.160907
U2SURP	22.0959	9.8475	9.8	9.88	99.5176	100.33	-0.0117293	0.950032	0.0222619
UBA1	8.29525	9.095	8.995	9.0525	98.9005	99.5327	-0.00919299	0.933841	0.029727
UCHL1	15.6305	8.9875	9.27	8.9575	103.143	99.6662	0.0494732	0.733049	0.134867
UGT8	23.0556	8.2425	9.2575	8.475	112.314	102.821	0.127409	0.510278	0.292193
UQCRC2	7.62479	10.0625	10.3875	8.44	103.23	83.8758	0.299534	0.0499079	1.30183
UQCRFS1	17.638	8.8825	9.1125	9.1225	102.589	102.702	-0.00158234	0.993302	0.00291872
USP5	2.1887	7.225	7.4775	6.8825	103.495	95.2595	0.119623	0.23017	0.637952
UTP6	13.5158	8.485	7.18	9.06	84.6199	106.777	-0.335527	0.0690084	1.1611
UVRAG	10.0481	6.9025	5.7825	6.8775	83.774	99.6378	-0.250191	0.21622	0.665104
VCP	11.5563	10.0225	9.2175	9.58	91.9681	95.5849	-0.0556501	0.766816	0.115309
VDAC1	5.87221	9.12	9.2975	9.22	101.946	101.096	0.0120761	0.904601	0.043543
VDAC2	5.05552	4.93	4.465	4.7675	90.568	96.7039	-0.0945728	0.336944	0.472442
VDAC3	7.42708	8.4925	8.9075	8.595	104.887	101.207	0.0515229	0.499664	0.301322
VRK1	6.20594	11.5675	11.4425	10.355	98.9194	89.518	0.144075	0.034191	1.46609
WDR1	4.91218	9.8375	9.1125	8.7425	92.6302	88.8691	0.059801	0.558529	0.252954
WDR11	39.465	14.16	13.9875	14.8725	98.7818	105.032	-0.088509	0.789543	0.102624
WDR77	11.0739	7.3825	8.5575	8.8325	115.916	119.641	-0.0456325	0.820051	0.0861591
XPO1	5.18178	8.7425	9.465	8.8	108.264	100.658	0.105099	0.149391	0.825676
XPO5	24.9686	8.21	6.9625	5.805	84.8051	70.7065	0.262309	0.241276	0.617486
XRCC5	7.86226	8.2775	9.6325	9.57	116.37	115.615	0.00939136	0.904268	0.0437027
XRCC6	9.33727	9.4825	9.3975	9.4725	99.1036	99.8945	-0.0114682	0.897656	0.0468899
YARS	4.1642	8.71	9.2825	9.4775	106.573	108.812	-0.0299931	0.762775	0.117603
YWHAQ	13.3308	8.8725	8.12	8.4075	91.5187	94.7591	-0.0501971	0.678326	0.168561
YWHAZ	9.67958	9.6825	9.28	8.755	95.843	90.4209	0.0840176	0.385285	0.414218
ZC3HAV1	5.61474	8.125	8.945	8.785	110.092	108.123	0.0260392	0.818095	0.0871965
