# Supplementary material for: Complexoform-restricted covalent TRMT112 ligands that allosterically agonize METTL5
Source: Nat Chem Biol. 2026 Jan 8;22(5):770–82. doi: 10.1038/s41589-025-02099-5 (PMC13128453; doi:10.1038/s41589-025-02099-5)
Supplement: Supplementary file 21 — Statistical source data. [file 41589_2025_2099_MOESM21_ESM.xlsx]

## Sheet: Extended Data Fig. 8a
Compound	Time (min)	Replicate	% Modified	Average % Modified	n
FWG-1B	60	1	10	9.36667	3
		2	10.2
		3	7.9				This data can also be found in Supplementary Table 1.
FWG-3B	60	1	7.4	7.3	3
		2	10.2
		3	4.3
FWG-33B	10	1	45.7	43.5	3
		2	44.7
		3	40.1
FWG-49B	10	1	38.5	39.8667	3
		2	40.4
		3	40.7

## Sheet: Extended Data Fig. 8e
	Fluorescence intensity
Concentration (nM)	FWG-33B
	rep 1	rep 2
10000	138975	93930
5000	506990	971564
2000	3460349	4559966
1000	8330809	9215491
500	11155261	12551988
200	16939250	16404384
100	17026712	17423182
10	20898817	26534860
0	26679424	27895170
0	16678099	22448867
	Relative intensity (% DMSO)
Concentration (nM)	FWG-33B
	rep 1	rep 2
10000	0.641065	0.373152
5000	2.33865	3.8597
2000	15.9619	18.1152
1000	38.4284	36.6101
500	51.4571	49.8648
200	78.1375	65.1691
100	78.541	69.2165
10	96.4023	105.414
n	2

## Sheet: Extended Data Fig. 8g
		Fluorescence intensity
Compound	Concentration (nM)	FWG-33B
		rep 1	rep 2
FWG-33B	5000	73403	72405
FWG-69B	25000	13157394	9531104
	5000	11432999	8545255
	500	12321075	8715885
-	0	11657255	11393396
	0	11061793	9296779
		Relative intensity (% DMSO)
Compound	Concentration (nM)	FWG-33B
		rep 1	rep 2	n
FWG-33B	5000	0.64618	0.699897	2
FWG-69B	25000	115.827	92.1317	2
	5000	100.647	82.6021	2
	500	108.465	84.2514	2
-	0	102.621	110.133	4
	0	97.379	89.8666
