# Supplementary material for: Complexoform-restricted covalent TRMT112 ligands that allosterically agonize METTL5
Source: Nat Chem Biol. 2026 Jan 8;22(5):770–82. doi: 10.1038/s41589-025-02099-5 (PMC13128453; doi:10.1038/s41589-025-02099-5)
Supplement: Supplementary file 23 — Statistical source data. [file 41589_2025_2099_MOESM23_ESM.xlsx]

## Sheet: Extended Data Fig. 10a
		Measured				Calculated
		Adenosine (A)		N6-Methyladenosine (m6A)		Concentrations					Instrument: Agilent Technologies 6460 Triple Quad
	Name	RT (min)	Area	RT (min)	Area	c(A) (μΜ)	c(m6A) (μΜ)	c(m6A)/(c(A)+C(m6A)) (%)			Calibration curves
replicate 1	WT_15min_1	7.2977	428930	7.93272	9324.16	7.55695	0.0084471	0.111654			c(m6A) (μΜ) = 0.0000200 * Area(m6A) - 1.0216 R² > 0.99
	WT_30min_1	7.2909	437551	7.92592	14048.8	7.72937	0.0216288	0.279045
	WT_60min_1	7.31128	405805	7.93952	25530.4	7.09446	0.0536624	0.75072			c(A) (μΜ) = 0.00000279 * Area (A) - 0.01757 R² > 0.99
	WT_90min_1	7.32485	411215	7.9395	39388.8	7.20265	0.0923274	1.26563
	WT_120min_1	7.31807	459176	7.9395	66360.8	8.16188	0.167579	2.01189
	WT_180min_1	7.31807	381122	7.9395	67214.2	6.60078	0.16996	2.51022
replicate 2	WT_15min_2	7.32485	368793	7.9395	8291.6	6.35421	0.00556626	0.0875228
	WT_30min_2	7.33165	396349	7.9463	16422.3	6.90533	0.028251	0.407451
	WT_60min_2	7.34523	350739	7.95308	26476.8	5.99312	0.056303	0.930717
	WT_90min_2	7.35882	354691	7.95308	38781.7	6.07217	0.0906337	1.47066
	WT_120min_2	7.35882	362489	7.95988	48009.9	6.22814	0.11638	1.83435
	WT_180min_2	7.3656	347423	7.95988	64386.9	5.9268	0.162072	2.66177
replicate 3	WT_15min_3	7.35882	377073	7.95988	9631.06	6.51982	0.00930334	0.14249
	WT_30min_3	7.35202	353279	7.95308	14885.7	6.04393	0.0239637	0.394926
	WT_60min_3	7.34525	358270	7.9531	28704.4	6.14375	0.0625181	1.00734
	WT_90min_3	7.33843	376045	7.9463	40364.5	6.49925	0.0950497	1.44139
	WT_120min_3	7.32485	363344	7.9395	50258.3	6.24523	0.122653	1.92613
	WT_180min_3	7.31128	346352	7.93272	56884	5.90539	0.141139	2.33422
m6A	m6A_0.01uM_1	7.33167	31687.2	7.93272	4334.24
	m6A_0.01uM_2	7.32485	32236.3	7.93272	4037.62
	m6A_0.05uM_1	7.33165	29912	7.93272	18282.7
	m6A_0.05uM_2	7.33165	30392.2	7.93272	17705
	m6A_0.2uM_1	7.33843	31353.1	7.93272	100774
	m6A_0.2uM_2	7.33845	30066	7.93272	86175
	m6A_1uM_1	7.33843	30315.1	7.9395	357968
	m6A_1uM_2	7.33843	30540.5	7.9395	363662
A	A_0.5uM_1	7.31807	62748.6	7.9395	2301.17
	A_0.5uM_2	7.31807	65487.6	7.9395	1419.19
	A_2uM_1	7.32487	155135	7.9395	1000.94
	A_2uM_2	7.31807	155952	7.93952	801.554
	A_5uM_1	7.31128	315948	7.93952	665.352
	A_5uM_2	7.31128	325829	7.9395	603.53
	A_10uM_1	7.31127	533851	7.9395	648.683
	A_10uM_2	7.30448	548769	7.9395	627.9

## Sheet: Ext. Data Fig. 10b
		Measured				Calculated
		Adenosine (A)		N6-Methyladenosine (m6A)		Concentrations					Instrument: Agilent Technologies 6460 Triple Quad
	Name	RT (min)	Area	RT (min)	Area	c(A) (μΜ)	c(m6A) (μΜ)	c(m6A)/(c(A)+C(m6A)) (%)			Calibration curves
1 h replicate 1	no_protein_DMSO_1h_1	7.40635	1.41141e+06	7.98705	3830.56	49.2652	0.00830864	0.0168623			c(m6A) (μΜ) = 0.00000298 * Area(m6A) - 0.00310644_x000B_ R² > 0.99
	WT_DMSO_1h_1	7.40635	1.45302e+06	7.98025	32586.3	50.9354	0.0940008	0.184209
	WT_33A_1h_1	7.40635	1.38705e+06	7.97347	28610.2	48.2875	0.0821518	0.169842			c(A) (μΜ) = 0.00004014 * Area(A) - 7.38865871_x000B_ R² > 0.99
	WT_33B_1h_1	7.40635	1.36086e+06	7.98025	63067	47.2362	0.184833	0.38977
	C100A_DMSO_1h_1	7.40635	1.34108e+06	7.98025	31691.2	46.4425	0.0913333	0.196273
	C100A_33A_1h_1	7.41315	1.3245e+06	7.98025	27143.6	45.7766	0.0777815	0.169627
	C100A_33B_1h_1	7.40635	1.32923e+06	7.98025	30700.1	45.9668	0.08838	0.1919
3 h replicate 1	no_protein_DMSO_3h_1	7.40635	964945	7.98025	2529.79	31.3442	0.00443232	0.0141388
	WT_DMSO_3h_1	7.40635	1.15482e+06	7.98025	63283.3	38.9658	0.185478	0.473747
	WT_33A_3h_1	7.40635	1.04066e+06	7.98025	56108.7	34.3833	0.164098	0.474993
	WT_33B_3h_1	7.40635	954437	7.98025	95476.3	30.9225	0.281413	0.901852
	C100A_DMSO_3h_1	7.40635	1.34208e+06	7.98025	72765.3	46.4826	0.213734	0.457711
	C100A_33A_3h_1	7.40635	1.23267e+06	7.98025	70949.4	42.0907	0.208323	0.4925
	C100A_33B_3h_1	7.40635	1.22224e+06	7.98025	63589.4	41.672	0.18639	0.445287
1 h replicate 2	no_protein_DMSO_1h_2	7.40635	1.31986e+06	7.98025	3778.17	45.5904	0.00815249	0.0178789
	WT_DMSO_1h_2	7.40635	1.22248e+06	7.98025	25777.8	41.6819	0.0737115	0.176531
	WT_33A_1h_2	7.40635	1.24949e+06	7.98025	28525.7	42.7658	0.0819001	0.191142
	WT_33B_1h_2	7.40635	1.31707e+06	7.98025	59785.8	45.4784	0.175055	0.383443
	C100A_DMSO_1h_2	7.40635	1.32397e+06	7.98025	29273.4	45.7553	0.0841282	0.183528
	C100A_33A_1h_2	7.40635	1.18731e+06	7.98025	23975.2	40.2701	0.0683395	0.169415
	C100A_33B_1h_2	7.40635	1.30996e+06	7.98025	26274	45.193	0.0751901	0.166099
3 h replicate 2	no_protein_DMSO_3h_2	7.40635	1.22635e+06	7.98025	3341.75	41.8371	0.00685199	0.0163751
	WT_DMSO_3h_2	7.40635	1.19382e+06	7.98025	71272.9	40.5313	0.209287	0.513705
	WT_33A_3h_2	7.39957	1.21585e+06	7.98025	76031.7	41.4154	0.223468	0.536681
	WT_33B_3h_2	7.40635	1.13828e+06	7.98025	126534	38.3019	0.373966	0.966924
	C100A_DMSO_3h_2	7.40635	1.20138e+06	7.98025	53711	40.8348	0.156952	0.382888
	C100A_33A_3h_2	7.40635	1.20391e+06	7.98025	62783.1	40.9362	0.183987	0.447437
	C100A_33B_3h_2	7.40635	1.24219e+06	7.98025	74709.9	42.473	0.219529	0.514209
1 h replicate 3	no_protein_DMSO_1h_3	7.40635	1.26264e+06	7.98025	3634.98	43.2935	0.00772579	0.017842
	WT_DMSO_1h_3	7.40635	1.10503e+06	7.98025	23371	36.9672	0.0665391	0.179672
	WT_33A_1h_3	7.40635	1.19251e+06	7.98025	25739.5	40.4786	0.0735973	0.181488
	WT_33B_1h_3	7.39957	1.17783e+06	7.98025	46133.3	39.8895	0.134371	0.335727
	C100A_DMSO_1h_3	7.40635	1.19277e+06	7.98025	23738.7	40.489	0.0676349	0.166767
	C100A_33A_1h_3	7.40635	1.21072e+06	7.98025	23868.1	41.2095	0.0680205	0.164789
	C100A_33B_1h_3	7.40635	1.11875e+06	7.98025	23535	37.5181	0.0670278	0.178336
3 h replicate 3	no_protein_DMSO_3h_3	7.40635	1.18821e+06	7.98025	3445.36	40.306	0.00716072	0.0177627
	WT_DMSO_3h_3	7.40635	1.22218e+06	7.98025	64491.4	41.6696	0.189078	0.451705
	WT_33A_3h_3	7.40635	1.11357e+06	7.98025	67943.4	37.3099	0.199365	0.531508
	WT_33B_3h_3	7.40635	1.18037e+06	7.98025	140722	39.9915	0.416245	1.03011
	C100A_DMSO_3h_3	7.40635	1.17476e+06	7.98025	69379.3	39.7662	0.203644	0.509494
	C100A_33A_3h_3	7.40635	1.22749e+06	7.98025	74979.8	41.883	0.220333	0.523316
	C100A_33B_3h_3	7.39957	1.14985e+06	7.98025	70912.9	38.7662	0.208214	0.534233
m6A	m6A_0.01uM_1	7.40635	40692	7.98025	4232.34
	m6A_0.01uM_2	7.40635	40708.6	7.98025	4469.83
	m6A_0.05uM_1	7.40635	46601.7	7.98025	18126.6
	m6A_0.05uM_2	7.40635	45113.4	7.98025	18429.1
	m6A_0.1uM_1	7.40635	44044.1	7.98025	32862.9
	m6A_0.1uM_2	7.40635	44783.7	7.98025	35238.7
	m6A_0.2uM_1	7.40635	42482.7	7.98025	66891.9
	m6A_0.2uM_2	7.40635	42053.6	7.98025	69809.7
A	A_5uM_1	7.40635	270851	7.98025	1107.47
	A_5uM_2	7.40635	271976	7.98025	1139.4
	A_10uM_1	7.41315	450674	7.98025	935.392
	A_10uM_2	7.41315	447850	7.98705	1083.78
	A_25uM_1	7.41315	802035	7.98705	969.054
	A_25uM_2	7.40635	909879	7.98025	859.74
	A_50uM_1	7.41315	1.33456e+06	7.98705	900.28
	A_50uM_2	7.40635	1.46909e+06	7.98025	1010.38

## Sheet: Ext. Data Fig. 10c
				m6A/(m6A+A) (relative to WT DMSO) (%)
				-	WT			C100A
Probe	Time (h)	Experiment	Replicate	-	-	33A	33B	-	33A	33B	n
12	1	1	1	2.3	88.93	103.69	189.02	109.16	104.99	96	6
			2	2.01	103.39	105.4	181.72	103.62	102.27	92.3
			3	1.81	107.68	95.32	193.75	105.66	94.44	109.1
		2	1	9.51074	93.044	90.9513	150.613	83.8058	92.4382	88.8375
			2	12.5243	102.59	103.22	167.876	103.493	111.056	91.3684
			3	14.4791	104.367	106.933	179.651	108.008	107.177	100.57
12	3	1	1	0.79	105.79	117.41	201.66	110.92	108.7	119.1	6
			2	0.77	102.89	131.78	182.47	122.21	113.39	104.53
			3	0.68	91.31	106.4	182.35	100.51	97.03	98.82
		2	1	4.11293	90.6941	96.0193	151.071	93.6058	95.1822	92.1671
			2	4.68665	104.305	106.459	172.321	98.0225	95.5996	101.547
			3	5.05195	105.001	107.459	195.945	106.413	105.872	101.413
60	1	1	1	9.36081	102.26	94.2847	216.374	108.958	94.1656	106.53	6
			2	3.72694	97.998	106.109	212.862	101.882	94.048	92.207
			3	9.90465	99.7416	100.75	186.373	92.5777	91.4794	99
		2	1	13.6074	104.804	110.154	174.833	105.746	108.822	124.993
			2	14.2295	98.8176	118.123	209.706	117.938	104.942	120.485
			3	13.1941	96.3785	90.12	188.77	94.8475	96.6223	98.4672
60	3	1	1	7.84891	98.755	99.0149	187.996	95.4123	102.664	92.8224	6
			2	9.09034	107.085	111.874	201.56	79.815	93.2707	107.19
			3	3.70274	94.1603	110.796	214.732	106.207	109.088	111.364
		2	1	5.06578	100.073	109.647	217.001	115.513	118.005	116.694
			2	4.88948	98.8245	101.408	190.43	110.162	108.074	95.4617
			3	4.71215	101.103	92.7422	178.217	99.2964	106.619	105.258

## Sheet: Ext. Data Fig. 10d
	SAH (μΜ)	1	0.5	0.25	0.125	0.0625	0.03125	0.015625	0.0078125	0.00390625	0.00195312	0.000976562
Luminescence	rep 1	952269	487090	260473	179707	96461	55920	37319	32835	25501	23296	21949			Calibration curve c(SAH) (μΜ)= 0.0000011267 * Luminescence_signal -0.03193 R² > 0.99
	rep 2	882722	416749	262411	151141	97477	55494	38520	29362	24236	20487	20698
	Time (min)	10	20	40	60
Luminescence DMSO (WT)	rep 1	105367	167919	264995	526438
	rep 2	127883	179595	317927	536010
	rep 3	129237	200118	321202	546314
	Time (min)	10	20	40	60
c(SAH) (μΜ) DMSO (WT)	rep 1	0.108482	0.196579	0.333298	0.701508
	rep 2	0.140193	0.213023	0.407847	0.714989
	rep 3	0.1421	0.241927	0.412459	0.729501
	Time (min)	10	20	40	60
Turnover DMSO (WT)	rep 1	0.542412	0.982895	1.66649	3.50754										Turnover = c(SAH)/(c(enzyme) = c(SAH)/(0.2 μΜ)
	rep 2	0.700967	1.06512	2.03923	3.57495
	rep 3	0.710501	1.20964	2.06229	3.64751

## Sheet: Ext. Data Fig. 10e
Experiment 1
	SAH (μΜ)	0.25	0.125	0.0625	0.03125	0.015625	0.0078125	0.00390625	0.00195312	0.000976562
Luminescence	rep 1	333394	198028	123675	57510	42546	30684	23073	21831	19520			Calibration curve c(SAH) (μΜ)= 0.0000007946 * Luminescence_signal - 0.01826 R² > 0.99
	rep 2	319273	179629	119702	65915	43694	31843	23635	17609	17971
	c(SAM) (μΜ)	40	20	10	5	2	1	0.2	0.1	0
Luminescence DMSO (WT)	rep 1	165209	143191	176251	146038	157170	119192	77161	62780	73742
	rep 2	194676	156468	160388	173768	173582	123974	97383	78271	75445
	rep 3	161421	156434	88518	177143	177369	115683	86085	72697	71329
Luminescence FWG-33B (WT)	rep 1	151964	140262	155860	194793	178946	116134	80297	66014	56702
	rep 2	202103	172367	116907	145486	136971	98177	83722	71167	63147
	rep 3	195508	138699	148842	132677	123703	104235	71565	67356	64865
	c(SAM) (μΜ)	40	20	10	5	2	1	0.2	0.1	0
c(SAH) (μΜ) DMSO (WT)	rep 1	0.141272	0.119402	0.152239	0.12223	0.133287	0.0955654	0.0538181	0.0395342	0.0504222
	rep 2	0.17054	0.13259	0.136483	0.149773	0.149588	0.100315	0.0739036	0.0549206	0.0521137
	rep 3	0.137509	0.132556	0.0650985	0.153125	0.15335	0.0920801	0.0626819	0.0493843	0.0480255
c(SAH) (μΜ) FWG-33B (WT)	rep 1	0.128116	0.116493	0.131986	0.170656	0.154916	0.0925281	0.056933	0.0427464	0.0334972
	rep 2	0.177917	0.148381	0.0932958	0.121682	0.113224	0.0746923	0.0603348	0.0478646	0.0398987
	rep 3	0.171366	0.114941	0.125015	0.108959	0.100046	0.0807094	0.0482599	0.0440793	0.0416051
	c(SAM) (μΜ)	40	20	10	5	2	1	0.2	0.1	0
kobs (h-1) DMSO (WT)	rep 1	2.11908	1.79104	2.28359	1.83345	1.99931	1.43348	0.807272	0.593013	0.756333			kobs (h-1) = c(SAH)/(c(enzyme)*time) = c(SAH)/(0.2 μΜ *1/3 h)
	rep 2	2.5581	1.98885	2.04725	2.2466	2.24382	1.50473	1.10855	0.82381	0.781706
	rep 3	2.06264	1.98834	0.976477	2.29688	2.30025	1.3812	0.940228	0.740764	0.720382
kobs (h-1) FWG-33B (WT)	rep 1	1.92174	1.7474	1.97979	2.55984	2.32374	1.38792	0.853994	0.641196	0.502458
	rep 2	2.66875	2.22572	1.39944	1.82523	1.69837	1.12038	0.905023	0.717969	0.598481
	rep 3	2.57049	1.72411	1.87523	1.63439	1.50069	1.21064	0.723899	0.66119	0.624077
Experiment 2
	SAH (μΜ)	0.25	0.125	0.0625	0.03125	0.015625	0.0078125	0.00390625	0.00195312	0.000976562
Luminescence	rep 1	298443	177561	103105	65886	41841	31459	26645	24402	23796			Calibration curve c(SAH) (μΜ)= 0.0000008829 * Luminescence_signal - 0.02207 R² > 0.99
	rep 2	298136	186074	90605	67649	40059	31489	26066	24805	22296
	c(SAM) (μΜ)	40	20	10	5	2	1	0.2	0.1	0
Luminescence DMSO (WT)	rep 1	149194	118821	130372	155678	138878	112574	86005	73810	77338
	rep 2	145126	115372	105291	110242	111842	107822	73507	65038	68736
	rep 3	167871	127563	113932	126408	122055	109004	91114	75515	71433
Luminescence FWG-33B (WT)	rep 1	120753	100462	106626	111886	117303	96514	68941	68613	73742
	rep 2	111639	110259	111828	94572	111984	103278	80088	73287	75445
	rep 3	135495	132267	112329	123453	109871	101659	76075	71579	71329
	c(SAM) (μΜ)	40	20	10	5	2	1	0.2	0.1	0
c(SAH) (μΜ) DMSO (WT)	rep 1	0.137068	0.103547	0.116295	0.144223	0.125683	0.0966528	0.0673306	0.0538719	0.0577655
	rep 2	0.132578	0.0997408	0.0886151	0.0940792	0.095845	0.0914084	0.0535375	0.0441909	0.0482721
	rep 3	0.15768	0.113195	0.0981516	0.11192	0.107116	0.0927129	0.072969	0.0557536	0.0512486
c(SAH) (μΜ) FWG-33B (WT)	rep 1	0.105679	0.0832857	0.0900885	0.0958935	0.101872	0.0789286	0.0484984	0.0481364	0.0537969
	rep 2	0.0956209	0.0940979	0.0958295	0.0767854	0.0960017	0.0863935	0.0608005	0.0532947	0.0556763
	rep 3	0.121949	0.118387	0.0963824	0.108659	0.0936697	0.0846068	0.0563716	0.0514097	0.0511338
	c(SAM) (μΜ)	40	20	10	5	2	1	0.2	0.1	0
kobs (h-1) DMSO (WT)	rep 1	2.05601	1.55321	1.74443	2.16335	1.88524	1.44979	1.00996	0.808079	0.866483			kobs (h-1) = c(SAH)/(c(enzyme)*time) = c(SAH)/(0.2 μΜ *1/3 h)
	rep 2	1.98867	1.49611	1.32923	1.41119	1.43767	1.37113	0.803063	0.662864	0.724082
	rep 3	2.3652	1.69793	1.47227	1.67881	1.60674	1.39069	1.09454	0.836304	0.768729
kobs (h-1) FWG-33B (WT)	rep 1	1.58519	1.24929	1.35133	1.4384	1.52808	1.18393	0.727475	0.722046	0.806953
	rep 2	1.43431	1.41147	1.43744	1.15178	1.44003	1.2959	0.912007	0.799421	0.835145
	rep 3	1.82924	1.7758	1.44574	1.62989	1.40505	1.2691	0.845574	0.771146	0.767007
Experiment 3
	SAH (μΜ)	0.25	0.125	0.0625	0.03125	0.015625	0.0078125	0.00390625	0.00195312	0.000976562
Luminescence	rep 1	328987	197627	131875	73356	43295	33719	30094	28736	25487			Calibration curve c(SAH) (μΜ)= 0.0000008345 * Luminescence_signal -0.02198 R² > 0.99
	rep 2	306554	169434	98458	56641	39536	29223	27542	25807	23675
	c(SAM) (μΜ)	40	20	10	5	2	1	0.2	0.1	0
Luminescence DMSO (WT)	rep 1	130309	119883	131924	116423	130138	99246	77690	68415	69466
	rep 2	169316	146764	132670	112326	118563	97545	74663	73983	70394
	rep 3	149410	129418	139500	123463	114560	127990	77996	70256	66473
Luminescence FWG-33B (WT)	rep 1	176776	151449	143966	128817	118765	110485	74706	73666	74030
	rep 2	151426	116112	134728	128899	123569	104056	76716	77253	72748
	c(SAM) (μΜ)	40	20	10	5	2	1	0.2	0.1	0
c(SAH) (μΜ) DMSO (WT)	rep 1	0.108451	0.0975753	0.110136	0.093966	0.108273	0.0760483	0.0535627	0.0438877	0.044984
	rep 2	0.14914	0.125616	0.110914	0.0896924	0.0961983	0.0742739	0.0504051	0.0496958	0.045952
	rep 3	0.128376	0.107521	0.118038	0.10131	0.0920227	0.106032	0.0538819	0.0458081	0.041862
c(SAH) (μΜ) FWG-33B (WT)	rep 1	0.156922	0.130503	0.122697	0.106895	0.096409	0.087772	0.05045	0.0493652	0.0497448
	rep 2	0.130479	0.0936416	0.11306	0.10698	0.10142	0.0810657	0.0525467	0.0531068	0.0484076
	c(SAM) (μΜ)	40	20	10	5	2	1	0.2	0.1	0
kobs (h-1) DMSO (WT)	rep 1	1.62676	1.46363	1.65203	1.40949	1.62409	1.14072	0.80344	0.658316	0.67476			kobs (h-1) = c(SAH)/(c(enzyme)*time) = c(SAH)/(0.2 μΜ *1/3 h)
	rep 2	2.2371	1.88423	1.66371	1.34539	1.44298	1.11411	0.756077	0.745437	0.689281
	rep 3	1.92563	1.61282	1.77057	1.51964	1.38034	1.59048	0.808228	0.687121	0.627929
kobs (h-1) FWG-33B (WT)	rep 1	2.35383	1.95754	1.84045	1.60342	1.44614	1.31658	0.75675	0.740477	0.746173
	rep 2	1.95718	1.40462	1.69591	1.6047	1.5213	1.21599	0.7882	0.796603	0.726113
